# Supplementary material for: Genetically determined telomere length and risk for haematologic diseases: results from large prospective cohorts and Mendelian Randomization analysis
Source: Blood Cancer J. 2024 Mar 18;14(1):48. doi: 10.1038/s41408-024-01035-5 (PMC10948832; doi:10.1038/s41408-024-01035-5)
Supplement: Supplementary file 2 — Supplementary tables [file 41408_2024_1035_MOESM2_ESM.xlsx]

## Sheet: Supplementary Table 1
Supplementary Table 1. Index instrumental SNPs for telomere length and the effects, standard errors on haematologic diseases in the discovery analysis.
			Telomere length				Haematological diseases				F-statistic
SNP	Effect allele	Other allele	Beta	Eaf	Standard Error	P-value	Beta	Eaf	Standard Error	P-value
Anaemias
rs1003322	A	C	0.0141734	0.213742	0.00247546	1e-08	-0.0071	0.1464	0.024	0.7687	32.7821
rs10112752	A	G	-0.0287522	0.430369	0.00202518	9.5e-46	-0.0068	0.4494	0.017	0.6878	201.565
rs1023767	A	G	-0.0183732	0.237595	0.00234772	5e-15	0.0346	0.3724	0.0175	0.0480596	61.2459
rs10773176	G	A	-0.0172009	0.741214	0.00228534	5.2e-14	-0.0074	0.8075	0.0215	0.729699	56.6501
rs10774624	A	G	0.0149944	0.53276	0.00205494	2.9e-13	-0.0525	0.6014	0.0174	0.00255399	53.2427
rs10805346	C	T	0.0117072	0.439339	0.00202147	7e-09	0.0062	0.4548	0.0169	0.715201	33.5406
rs10845387	A	G	-0.0141214	0.352666	0.00209396	1.5e-11	-0.0061	0.3438	0.0183	0.7383	45.4798
rs10905255	T	G	-0.0182493	0.57919	0.00203099	2.6e-19	-0.0049	0.5623	0.0171	0.775001	80.7378
rs11085072	T	C	-0.0131806	0.236909	0.00236713	2.6e-08	-0.0134	0.1637	0.0229	0.5598	31.0046
rs11117354	C	T	0.0232506	0.696513	0.00219601	3.4e-26	-0.0235	0.5786	0.0171	0.1687	112.098
rs111527438	C	T	0.0125	0.351251	0.00211016	3.1e-09	0.0045	0.3221	0.0182	0.8036	35.0905
rs112394943	C	T	-0.0198961	0.162741	0.00281641	1.6e-12	0.0064	0.2365	0.0202	0.7508	49.905
rs113525195	A	C	-0.0124075	0.290254	0.00224132	3.1e-08	0.0088	0.3015	0.0185	0.6334	30.6451
rs11412296	T	TA	0.0332259	0.759384	0.00234478	1.4e-45	0.0237	0.7621	0.0199	0.2343	200.793
rs11557154	T	C	-0.0343719	0.13003	0.00298538	1.1e-30	0.0232	0.132	0.0248	0.3488	132.559
rs11579626	C	A	0.0265113	0.084882	0.00357752	1.3e-13	-0.0051	0.1223	0.0258	0.8441	54.9159
rs11584821	T	C	-0.0306517	0.176208	0.00263623	3e-31	-0.0324	0.1798	0.0221	0.142	135.189
rs116863223	A	G	-0.0817874	0.011763	0.00937157	2.6e-18	0.0404	0.01627	0.0668	0.5447	76.1637
rs11699829	A	G	0.0641957	0.034146	0.00602028	1.5e-26	-0.0276	0.0165	0.0686	0.6878	113.705
rs117034449	A	G	0.0374377	0.023304	0.00667898	2.1e-08	-0.0755	0.01628	0.0672	0.2619	31.4194
rs117407747	T	C	0.0450533	0.027571	0.00611706	1.8e-13	0.1856	0.009766	0.0894	0.03788	54.246
rs117512405	A	G	-0.0790134	0.017043	0.00824611	9.5e-22	0.07	0.05497	0.0378	0.0637104	91.8128
rs117630647	A	G	0.059565	0.021346	0.00720413	1.4e-16	-0.0428	0.017	0.0669	0.5221	68.3627
rs12369950	C	T	-0.0178308	0.140675	0.00290205	8e-10	0.0051	0.1497	0.0237	0.8291	37.7513
rs12412214	A	G	-0.0245174	0.279765	0.00222685	3.4e-28	-0.0003	0.3941	0.0173	0.9861	121.218
rs12451892	C	T	-0.0116145	0.380511	0.00207578	2.2e-08	-0.0299	0.4345	0.0172	0.0813692	31.3068
rs1291143	C	A	0.0493145	0.849026	0.0027991	1.8e-69	0.0213	0.7791	0.0204	0.2955	310.393
rs12925933	C	A	-0.0146622	0.66221	0.00213796	7e-12	0.0253	0.5406	0.017	0.1361	47.0326
rs12932179	G	A	-0.0136257	0.561399	0.0020276	1.8e-11	-0.0168	0.6171	0.0174	0.3357	45.1599
rs13062095	C	T	0.0138552	0.327843	0.00214113	9.7e-11	-0.0072	0.3741	0.0175	0.6804	41.8735
rs13230646	C	T	-0.0173277	0.248945	0.00232377	8.9e-14	0.0001	0.1749	0.0223	0.998	55.6027
rs1332941	G	A	0.0256552	0.820466	0.00273159	5.9e-21	0.0128	0.7936	0.0209	0.540201	88.2104
rs137901416	A	G	0.04572	0.100311	0.00332355	4.7e-43	-0.0045	0.06611	0.0343	0.8965	189.238
rs139669835	T	C	-0.0612563	0.009365	0.0105346	6.1e-09	0.0733	0.001463	0.2291	0.7489	33.8116
rs139795227	C	A	0.0599379	0.014021	0.00873247	6.7e-12	-0.085	0.02753	0.0513	0.097609	47.1117
rs141214782	TTATC	T	-0.0246687	0.101206	0.00335723	2e-13	-0.0033	0.1044	0.0276	0.9034	53.9921
rs142426306	T	C	-0.0504903	0.039544	0.00539933	8.7e-21	-0.0944	0.0417	0.0433	0.0294897	87.4452
rs143190905	T	G	-0.0723995	0.080404	0.00369421	1.6e-85	0.05	0.07498	0.032	0.1184	384.086
rs144204502	T	C	-0.100574	0.012562	0.00913369	3.4e-28	0.0595	0.03697	0.0453	0.1891	121.249
rs150150565	T	C	0.063762	0.021455	0.00739877	6.8e-18	0.0617	0.01885	0.0629	0.327	74.2685
rs1611236	A	G	-0.0160135	0.32687	0.00213359	6.1e-14	0.0043	0.227	0.0209	0.8383	56.3314
rs17445108	A	G	-0.0168922	0.12695	0.00300983	2e-08	0.003	0.1274	0.0257	0.9082	31.4984
rs17803849	T	C	0.0273203	0.405161	0.00203482	4.2e-41	-0.012	0.3944	0.0172	0.4868	180.268
rs182059586	C	T	-0.0571159	0.02511	0.00680853	4.9e-17	0.0734	0.007097	0.1022	0.473	70.3732
rs185174247	A	G	0.0372806	0.05609	0.00435145	1.1e-17	0.0501	0.03022	0.0493	0.3087	73.4003
rs188918174	T	C	0.0403062	0.036106	0.00543604	1.2e-13	0.0843	0.04711	0.0404	0.0368799	54.9767
rs1907702	A	G	0.0150247	0.766771	0.00242651	5.9e-10	0.0115	0.7987	0.0211	0.587899	38.3396
rs1985369	G	A	-0.0311893	0.868178	0.00300952	3.6e-25	0.0071	0.8898	0.0268	0.7926	107.403
rs2056726	A	G	-0.0228078	0.214376	0.00243638	7.9e-21	0.019	0.2282	0.0202	0.3461	87.6348
rs2230590	C	T	-0.0158022	0.510897	0.00200806	3.6e-15	-0.0131	0.3987	0.0173	0.449	61.9272
rs2282764	G	A	-0.0224234	0.142384	0.00289392	9.3e-15	-0.0064	0.1425	0.0243	0.7916	60.0385
rs2293579	A	G	-0.012915	0.386274	0.00205481	3.3e-10	-0.0047	0.2952	0.0188	0.8011	39.5044
rs2538745	C	T	-0.012942	0.602841	0.002056	3.1e-10	-0.0002	0.5295	0.017	0.9884	39.6238
rs2555104	C	A	-0.0139717	0.434255	0.00203498	6.6e-12	-0.0199	0.4806	0.0169	0.2391	47.1388
rs2763979	T	C	-0.0277713	0.359721	0.00208092	1.3e-40	-0.0018	0.4389	0.0175	0.9172	178.107
rs28363070	A	G	0.0755557	0.013389	0.00959987	3.5e-15	-0.1597	0.002334	0.1917	0.4048	61.9446
rs28502153	A	C	-0.0215916	0.377958	0.00206208	1.2e-25	0.0128	0.3751	0.0175	0.4628	109.637
rs2967355	C	A	-0.0461595	0.774276	0.00238972	4e-83	-0.0358	0.8251	0.0221	0.1059	373.102
rs2977608	C	A	0.0129483	0.743949	0.00233716	3e-08	-0.0062	0.6889	0.0184	0.735301	30.6937
rs3093888	A	G	-0.028973	0.05131	0.00452459	1.5e-10	0.0019	0.08928	0.0296	0.9488	41.0042
rs35446936	A	G	-0.0940025	0.243674	0.00232918	1e-200	-0.0288	0.2741	0.019	0.1288	1628.82
rs35640778	A	G	-0.209011	0.020757	0.00702087	9.59e-195	0.0081	0.01376	0.0733	0.9117	886.25
rs3767952	A	G	0.0134472	0.226709	0.00238826	1.8e-08	-0.0089	0.2219	0.0202	0.6586	31.703
rs3785074	G	A	0.023863	0.289672	0.00220455	2.6e-27	0.0111	0.2091	0.0207	0.5919	117.168
rs3891167	G	A	-0.0425685	0.253435	0.00239551	1.2e-70	-0.0205	0.2528	0.0197	0.2968	315.777
rs41304832	A	G	0.0611702	0.012378	0.0093095	5e-11	0.0252	0.03689	0.0452	0.5775	43.1745
rs429358	C	T	0.0173498	0.153969	0.00277091	3.8e-10	-0.0024	0.1846	0.022	0.9139	39.2052
rs4498805	T	G	0.0150601	0.546632	0.00200376	5.7e-14	-0.0005	0.5077	0.0169	0.9784	56.4891
rs4530278	T	G	0.0138793	0.59815	0.0020567	1.5e-11	0.0497	0.6004	0.0173	0.00395503	45.54
rs45604339	T	C	-0.020433	0.34242	0.00211433	4.3e-22	0.008	0.3827	0.0174	0.6467	93.3939
rs4616688	T	G	-0.0173476	0.525394	0.00200198	4.5e-18	-0.0004	0.6058	0.0173	0.9828	75.0861
rs4695407	G	A	0.0141511	0.507843	0.00199925	1.5e-12	0.029	0.4703	0.0169	0.0869101	50.101
rs4724	A	G	-0.0547446	0.116598	0.00312441	9.8e-69	0.0354	0.1062	0.0275	0.198	307.006
rs4743037	T	C	0.0147971	0.230874	0.00238094	5.1e-10	-0.0318	0.218	0.0206	0.1226	38.6239
rs55747751	A	G	-0.0211612	0.077375	0.00375164	1.7e-08	-0.0304	0.05732	0.0367	0.4071	31.8155
rs56799554	G	A	-0.0259793	0.170183	0.00267858	3e-22	0.0227	0.2326	0.0202	0.2593	94.0688
rs5742915	C	T	0.0193377	0.445829	0.00202886	1.6e-21	-0.0128	0.4101	0.0172	0.4553	90.8459
rs59409453	G	A	0.0202133	0.730602	0.00230175	1.6e-18	0.031	0.7903	0.0209	0.1385	77.1184
rs6007020	C	T	0.0144904	0.367823	0.00209637	4.8e-12	-0.017	0.3551	0.0177	0.3376	47.7777
rs6054257	A	G	-0.0141684	0.793522	0.00247729	1.1e-08	-0.0345	0.7998	0.0212	0.1026	32.7106
rs61405042	T	C	-0.0501874	0.029288	0.00602955	8.5e-17	0.1226	0.01682	0.0819	0.1341	69.2819
rs61748181	T	C	-0.059181	0.028928	0.00595394	2.8e-23	-0.0414	0.05282	0.0377	0.272	98.7997
rs6536702	A	G	0.0534148	0.774647	0.00238875	9.4e-111	0.0034	0.8149	0.0217	0.8762	500.014
rs6584579	G	A	0.0114923	0.398876	0.00204674	2e-08	0.0198	0.3264	0.0181	0.2752	31.5274
rs6587577	G	A	-0.0182148	0.826346	0.0026359	4.8e-12	0.0145	0.8405	0.0231	0.528901	47.7519
rs6659669	T	C	-0.0117091	0.605095	0.00205167	1.1e-08	-0.032	0.5816	0.0171	0.0615205	32.5711
rs6669563	A	G	0.0182358	0.437768	0.00202476	2.1e-19	0.0033	0.4697	0.017	0.8483	81.1153
rs66731853	A	G	-0.0177791	0.317304	0.00215421	1.5e-16	0.0169	0.1949	0.0214	0.4294	68.1151
rs6751209	C	T	-0.0140465	0.204231	0.00248465	1.6e-08	-0.0156	0.1854	0.0218	0.475	31.9599
rs6776756	A	G	-0.0174439	0.597562	0.00203747	1.1e-17	-0.0196	0.5332	0.0171	0.253	73.3001
rs6790988	G	A	0.0145728	0.741902	0.00228428	1.8e-10	0.0041	0.7692	0.0201	0.8389	40.6993
rs6881568	A	C	0.0169256	0.36258	0.00207735	3.7e-16	-0.0024	0.2736	0.0191	0.9003	66.3848
rs7099229	A	G	-0.0153288	0.273301	0.00224403	8.4e-12	0.0217	0.1804	0.0222	0.328	46.6615
rs7164950	G	A	0.0129362	0.405979	0.00204001	2.3e-10	-0.009	0.4199	0.0172	0.601501	40.2114
rs7209057	A	G	0.011819	0.561044	0.00202865	5.7e-09	0.0312	0.5535	0.017	0.0669206	33.9428
rs7221585	T	C	0.0143271	0.22401	0.00247042	6.7e-09	-0.0357	0.2846	0.0188	0.0576103	33.6337
rs73581419	T	C	0.0229838	0.106605	0.00324156	1.3e-12	0.0017	0.08289	0.0307	0.9546	50.2731
rs73730598	A	G	0.0273632	0.054793	0.00439272	4.7e-10	-0.0647	0.06748	0.0338	0.0556096	38.8031
rs76065543	T	C	0.0342843	0.137527	0.00290708	4.2e-32	0.0068	0.1817	0.0219	0.757399	139.084
rs76219171	A	G	0.0359839	0.058433	0.00431741	7.8e-17	0.019	0.03507	0.0462	0.680801	69.4656
rs76666449	C	T	0.0295125	0.100625	0.00333186	8.2e-19	-0.0044	0.1362	0.0246	0.8586	78.4582
rs7705526	A	C	0.0776022	0.326578	0.00216124	1e-200	-0.0117	0.3248	0.0181	0.516799	1289.26
rs7772289	T	G	0.017549	0.503081	0.00200003	1.7e-18	-0.0373	0.6148	0.0177	0.0353102	76.9895
rs77732866	A	G	0.0177942	0.137597	0.00290595	9.2e-10	-0.0105	0.141	0.0244	0.6672	37.4956
rs7790856	T	C	-0.0437199	0.289139	0.00220526	1.8e-87	0.029	0.2241	0.0203	0.1526	393.042
rs78491606	C	A	-0.0756311	0.018433	0.00741168	1.9e-24	0.0418	0.02752	0.0518	0.4198	104.128
rs79977579	A	C	0.0281517	0.09555	0.00343182	2.3e-16	-0.0836	0.09444	0.0289	0.00380899	67.2915
rs80116508	A	G	-0.0352672	0.062356	0.00415151	2e-17	-0.0267	0.08062	0.0309	0.3872	72.1655
rs80324517	A	G	0.0396515	0.048259	0.00466286	1.8e-17	-0.009	0.06273	0.0348	0.796	72.3127
rs8102497	A	G	-0.0149654	0.431828	0.0020233	1.4e-13	-0.02	0.4533	0.017	0.238	54.7087
rs8105767	G	A	0.0328384	0.29467	0.00220117	2.5e-50	0.02	0.3178	0.0181	0.2698	222.565
rs869785	C	T	-0.0147303	0.672471	0.00212801	4.4e-12	0.039	0.6599	0.0179	0.0295801	47.9155
rs871134	T	C	-0.0182986	0.569032	0.0020263	1.7e-19	-0.0129	0.5559	0.017	0.4494	81.5508
rs932002	T	C	-0.0402052	0.150843	0.00279667	7.3e-47	0.0417	0.2338	0.02	0.0367799	206.672
rs9398196	G	A	-0.0143586	0.52005	0.00201175	9.5e-13	0.0121	0.623	0.0175	0.4888	50.942
rs939916	A	G	0.0241795	0.669967	0.00216724	6.6e-29	0.0013	0.737	0.0192	0.9475	124.475
rs9419958	C	T	-0.0810098	0.86139	0.00293847	2.6e-167	-0.0434	0.8855	0.0266	0.1031	760.033
rs9600019	T	C	0.0127134	0.335579	0.00213096	2.4e-09	-0.0019	0.3751	0.0175	0.9132	35.5937
rs9878436	T	C	-0.0143407	0.434393	0.00201819	1.2e-12	-0.015	0.3555	0.0176	0.3958	50.4913
rs9940099	T	G	-0.033609	0.062718	0.00411613	3.2e-16	-0.0285	0.08087	0.0309	0.3566	66.6704
rs9955360	A	C	-0.0190311	0.869288	0.00299791	2.2e-10	-0.0462	0.8554	0.0243	0.0567806	40.2987
Nutritional anaemias
rs1003322	A	C	0.0141734	0.213742	0.00247546	1e-08	0.0036	0.1459	0.0239	0.8807	32.7821
rs10112752	A	G	-0.0287522	0.430369	0.00202518	9.49948e-46	-0.004	0.4518	0.0169	0.8132	201.565
rs1023767	A	G	-0.0183732	0.237595	0.00234772	5.00035e-15	0.0312	0.3724	0.0174	0.0723802	61.2459
rs10773176	G	A	-0.0172009	0.741214	0.00228534	5.19996e-14	-0.0016	0.8089	0.0213	0.941	56.6501
rs10774624	A	G	0.0149944	0.53276	0.00205494	2.90001e-13	-0.0242	0.5969	0.0172	0.159	53.2427
rs10805346	C	T	0.0117072	0.439339	0.00202147	7.00003e-09	0.0059	0.4531	0.0169	0.728201	33.5406
rs10845387	A	G	-0.0141214	0.352666	0.00209396	1.50003e-11	0.0063	0.3438	0.0182	0.7275	45.4798
rs10905255	T	G	-0.0182493	0.57919	0.00203099	2.60016e-19	-0.0105	0.5608	0.017	0.5382	80.7378
rs11085072	T	C	-0.0131806	0.236909	0.00236713	2.59998e-08	0.0256	0.1616	0.0228	0.2612	31.0046
rs11117354	C	T	0.0232506	0.696513	0.00219601	3.40017e-26	-0.016	0.5787	0.017	0.3488	112.098
rs111527438	C	T	0.0125	0.351251	0.00211016	3.09999e-09	0.0036	0.3207	0.018	0.8436	35.0905
rs112394943	C	T	-0.0198961	0.162741	0.00281641	1.59993e-12	-0.012	0.2375	0.0201	0.550399	49.905
rs113525195	A	C	-0.0124075	0.290254	0.00224132	3.09999e-08	-0.002	0.3031	0.0183	0.9121	30.6451
rs11412296	T	TA	0.0332259	0.759384	0.00234478	1.39991e-45	0.0261	0.7634	0.0198	0.1856	200.793
rs11557154	T	C	-0.0343719	0.13003	0.00298538	1.10002e-30	0.0142	0.1319	0.0248	0.5677	132.559
rs11579626	C	A	0.0265113	0.084882	0.00357752	1.29987e-13	-0.0088	0.1224	0.0257	0.730999	54.9159
rs11584821	T	C	-0.0306517	0.176208	0.00263623	2.99985e-31	-0.0034	0.1808	0.0219	0.8774	135.189
rs116863223	A	G	-0.0817874	0.011763	0.00937157	2.60016e-18	0.024	0.01595	0.0674	0.7219	76.1637
rs11699829	A	G	0.0641957	0.034146	0.00602028	1.50003e-26	0.0259	0.01605	0.069	0.706801	113.705
rs117034449	A	G	0.0374377	0.023304	0.00667898	2.1e-08	0.0308	0.0155	0.0676	0.6484	31.4194
rs117407747	T	C	0.0450533	0.027571	0.00611706	1.80011e-13	0.1591	0.009627	0.0876	0.0694305	54.246
rs117512405	A	G	-0.0790134	0.017043	0.00824611	9.49948e-22	0.0556	0.05514	0.0377	0.1405	91.8128
rs117630647	A	G	0.059565	0.021346	0.00720413	1.39991e-16	-0.0657	0.01683	0.066	0.3196	68.3627
rs12369950	C	T	-0.0178308	0.140675	0.00290205	8e-10	0.0066	0.151	0.0236	0.7798	37.7513
rs12412214	A	G	-0.0245174	0.279765	0.00222685	3.40017e-28	0.0097	0.3926	0.0172	0.5715	121.218
rs12451892	C	T	-0.0116145	0.380511	0.00207578	2.19999e-08	0.0148	0.4354	0.0171	0.3853	31.3068
rs1291143	C	A	0.0493145	0.849026	0.0027991	1.80011e-69	0.043	0.7771	0.0202	0.0335598	310.393
rs12925933	C	A	-0.0146622	0.66221	0.00213796	7.00003e-12	-0.0021	0.5414	0.017	0.8995	47.0326
rs12932179	G	A	-0.0136257	0.561399	0.0020276	1.80011e-11	-0.0033	0.6173	0.0173	0.8493	45.1599
rs13062095	C	T	0.0138552	0.327843	0.00214113	9.70063e-11	0.0021	0.3728	0.0174	0.9019	41.8735
rs13230646	C	T	-0.0173277	0.248945	0.00232377	8.9002e-14	0	0.1738	0.0222	0.9989	55.6027
rs1332941	G	A	0.0256552	0.820466	0.00273159	5.90065e-21	-0.0035	0.7944	0.0208	0.8677	88.2104
rs137901416	A	G	0.04572	0.100311	0.00332355	4.70002e-43	-0.0141	0.06565	0.034	0.6789	189.238
rs139669835	T	C	-0.0612563	0.009365	0.0105346	6.1e-09	-0.0871	0.001395	0.2271	0.7012	33.8116
rs139795227	C	A	0.0599379	0.014021	0.00873247	6.70039e-12	-0.0465	0.02749	0.0519	0.3704	47.1117
rs141214782	TTATC	T	-0.0246687	0.101206	0.00335723	1.99986e-13	-0.0027	0.1052	0.0273	0.921	53.9921
rs142426306	T	C	-0.0504903	0.039544	0.00539933	8.69961e-21	-0.0841	0.04129	0.043	0.0503802	87.4452
rs143190905	T	G	-0.0723995	0.080404	0.00369421	1.59993e-85	0.0161	0.07547	0.0318	0.6124	384.086
rs144204502	T	C	-0.100574	0.012562	0.00913369	3.40017e-28	0.0234	0.03772	0.0444	0.5991	121.249
rs150150565	T	C	0.063762	0.021455	0.00739877	6.79986e-18	0.0699	0.01876	0.0627	0.2647	74.2685
rs1611236	A	G	-0.0160135	0.32687	0.00213359	6.09958e-14	0.0019	0.2233	0.0207	0.9282	56.3314
rs17445108	A	G	-0.0168922	0.12695	0.00300983	2e-08	0.0168	0.1266	0.0256	0.5125	31.4984
rs17803849	T	C	0.0273203	0.405161	0.00203482	4.19952e-41	0.0035	0.4156	0.017	0.8389	180.268
rs182059586	C	T	-0.0571159	0.02511	0.00680853	4.90004e-17	0.1741	0.007053	0.1036	0.0927492	70.3732
rs185174247	A	G	0.0372806	0.05609	0.00435145	1.10002e-17	0.0365	0.03003	0.0488	0.4544	73.4003
rs188918174	T	C	0.0403062	0.036106	0.00543604	1.20005e-13	0.0611	0.04707	0.0399	0.1252	54.9767
rs1907702	A	G	0.0150247	0.766771	0.00242651	5.89997e-10	0.0191	0.7987	0.021	0.364	38.3396
rs1985369	G	A	-0.0311893	0.868178	0.00300952	3.59998e-25	-0.0067	0.891	0.0267	0.8022	107.403
rs2056726	A	G	-0.0228078	0.214376	0.00243638	7.89951e-21	0.0006	0.2271	0.0201	0.9774	87.6348
rs2230590	C	T	-0.0158022	0.510897	0.00200806	3.59998e-15	0.0016	0.3983	0.0171	0.9277	61.9272
rs2282764	G	A	-0.0224234	0.142384	0.00289392	9.30037e-15	-0.0282	0.1418	0.0241	0.2422	60.0385
rs2293579	A	G	-0.012915	0.386274	0.00205481	3.29997e-10	-0.0127	0.2978	0.0186	0.4933	39.5044
rs2538745	C	T	-0.012942	0.602841	0.002056	3.09999e-10	-0.0008	0.5289	0.0168	0.9605	39.6238
rs2555104	C	A	-0.0139717	0.434255	0.00203498	6.59933e-12	-0.0066	0.4802	0.0168	0.695401	47.1388
rs2763979	T	C	-0.0277713	0.359721	0.00208092	1.29987e-40	-0.0146	0.4366	0.0174	0.4026	178.107
rs28363070	A	G	0.0755557	0.013389	0.00959987	3.50026e-15	0.1818	0.002172	0.1967	0.3552	61.9446
rs28502153	A	C	-0.0215916	0.377958	0.00206208	1.20005e-25	0.0176	0.3743	0.0173	0.308	109.637
rs2967355	C	A	-0.0461595	0.774276	0.00238972	4.00037e-83	-0.0312	0.8256	0.0221	0.1575	373.102
rs2977608	C	A	0.0129483	0.743949	0.00233716	2.99999e-08	-0.0237	0.6898	0.0183	0.1954	30.6937
rs3093888	A	G	-0.028973	0.05131	0.00452459	1.5e-10	0.0171	0.08862	0.0295	0.5628	41.0042
rs35446936	A	G	-0.0940025	0.243674	0.00232918	1e-200	-0.0075	0.2729	0.0189	0.6911	1628.82
rs35640778	A	G	-0.209011	0.020757	0.00702087	9.59401e-195	-0.0107	0.01335	0.0748	0.8867	886.25
rs3767952	A	G	0.0134472	0.226709	0.00238826	1.79999e-08	-0.011	0.2224	0.0201	0.5848	31.703
rs3785074	G	A	0.023863	0.289672	0.00220455	2.60016e-27	-0.0097	0.208	0.0207	0.639	117.168
rs3891167	G	A	-0.0425685	0.253435	0.00239551	1.20005e-70	-0.0114	0.2524	0.0195	0.5603	315.777
rs41304832	A	G	0.0611702	0.012378	0.0093095	5.00035e-11	0.0104	0.03825	0.0442	0.8142	43.1745
rs429358	C	T	0.0173498	0.153969	0.00277091	3.79997e-10	0.0127	0.1826	0.0222	0.5675	39.2052
rs4498805	T	G	0.0150601	0.546632	0.00200376	5.70033e-14	0.0249	0.5047	0.0168	0.1382	56.4891
rs4530278	T	G	0.0138793	0.59815	0.0020567	1.50003e-11	0.0149	0.6028	0.0172	0.3874	45.54
rs45604339	T	C	-0.020433	0.34242	0.00211433	4.30031e-22	0.0072	0.385	0.0172	0.675	93.3939
rs4616688	T	G	-0.0173476	0.525394	0.00200198	4.49987e-18	0.0133	0.6058	0.0172	0.4379	75.0861
rs4695407	G	A	0.0141511	0.507843	0.00199925	1.50003e-12	0.0205	0.4711	0.0168	0.2229	50.101
rs4724	A	G	-0.0547446	0.116598	0.00312441	9.79941e-69	0.01	0.1066	0.0273	0.713899	307.006
rs4743037	T	C	0.0147971	0.230874	0.00238094	5.1e-10	-0.0418	0.217	0.0204	0.0402004	38.6239
rs55747751	A	G	-0.0211612	0.077375	0.00375164	1.7e-08	-0.0709	0.05557	0.0367	0.0533298	31.8155
rs56799554	G	A	-0.0259793	0.170183	0.00267858	2.99985e-22	-0.0012	0.2341	0.02	0.9524	94.0688
rs5742915	C	T	0.0193377	0.445829	0.00202886	1.59993e-21	0.0095	0.4082	0.0171	0.579301	90.8459
rs59409453	G	A	0.0202133	0.730602	0.00230175	1.59993e-18	0.0105	0.7907	0.0207	0.614301	77.1184
rs6007020	C	T	0.0144904	0.367823	0.00209637	4.79954e-12	-0.0173	0.3563	0.0176	0.3258	47.7777
rs6054257	A	G	-0.0141684	0.793522	0.00247729	1.09999e-08	-0.0231	0.7992	0.0211	0.2726	32.7106
rs61405042	T	C	-0.0501874	0.029288	0.00602955	8.49963e-17	0.0403	0.01744	0.0781	0.6059	69.2819
rs61748181	T	C	-0.059181	0.028928	0.00595394	2.80027e-23	-0.0595	0.05371	0.0374	0.1114	98.7997
rs6536702	A	G	0.0534148	0.774647	0.00238875	9.39723e-111	-0.0105	0.8137	0.0216	0.6275	500.014
rs6584579	G	A	0.0114923	0.398876	0.00204674	2e-08	0.036	0.3238	0.0179	0.0443905	31.5274
rs6587577	G	A	-0.0182148	0.826346	0.0026359	4.79954e-12	0.0103	0.8417	0.023	0.6534	47.7519
rs6659669	T	C	-0.0117091	0.605095	0.00205167	1.09999e-08	-0.0329	0.581	0.017	0.0523697	32.5711
rs6669563	A	G	0.0182358	0.437768	0.00202476	2.09991e-19	0.0163	0.469	0.0169	0.335	81.1153
rs66731853	A	G	-0.0177791	0.317304	0.00215421	1.50003e-16	-0.0023	0.1947	0.0211	0.9138	68.1151
rs6751209	C	T	-0.0140465	0.204231	0.00248465	1.6e-08	-0.0102	0.1844	0.0218	0.639501	31.9599
rs6776756	A	G	-0.0174439	0.597562	0.00203747	1.10002e-17	-0.0119	0.5345	0.017	0.4822	73.3001
rs6790988	G	A	0.0145728	0.741902	0.00228428	1.79999e-10	-0.0056	0.7699	0.02	0.781101	40.6993
rs6881568	A	C	0.0169256	0.36258	0.00207735	3.69999e-16	-0.0397	0.2725	0.0188	0.0352201	66.3848
rs7099229	A	G	-0.0153288	0.273301	0.00224403	8.4004e-12	0.0158	0.1791	0.022	0.4746	46.6615
rs7164950	G	A	0.0129362	0.405979	0.00204001	2.30001e-10	-0.0156	0.4223	0.017	0.3584	40.2114
rs7209057	A	G	0.011819	0.561044	0.00202865	5.69994e-09	0.0107	0.5536	0.0169	0.5276	33.9428
rs7221585	T	C	0.0143271	0.22401	0.00247042	6.69993e-09	-0.0179	0.2823	0.0187	0.3381	33.6337
rs73581419	T	C	0.0229838	0.106605	0.00324156	1.29987e-12	-0.0096	0.08215	0.0307	0.755	50.2731
rs73730598	A	G	0.0273632	0.054793	0.00439272	4.70002e-10	-0.0345	0.06747	0.0337	0.3062	38.8031
rs76065543	T	C	0.0342843	0.137527	0.00290708	4.19952e-32	0.0045	0.1819	0.0217	0.8372	139.084
rs76219171	A	G	0.0359839	0.058433	0.00431741	7.8001e-17	-0.0101	0.03561	0.0452	0.8234	69.4656
rs76666449	C	T	0.0295125	0.100625	0.00333186	8.19974e-19	-0.0088	0.1358	0.0244	0.7179	78.4582
rs7705526	A	C	0.0776022	0.326578	0.00216124	1e-200	0.0011	0.3229	0.018	0.9527	1289.26
rs7772289	T	G	0.017549	0.503081	0.00200003	1.69981e-18	-0.0309	0.6169	0.0176	0.0794804	76.9895
rs77732866	A	G	0.0177942	0.137597	0.00290595	9.20005e-10	-0.0193	0.1418	0.0241	0.4236	37.4956
rs7790856	T	C	-0.0437199	0.289139	0.00220526	1.80011e-87	0.033	0.2238	0.0201	0.1012	393.042
rs78491606	C	A	-0.0756311	0.018433	0.00741168	1.9002e-24	0.0108	0.02843	0.0513	0.8331	104.128
rs79977579	A	C	0.0281517	0.09555	0.00343182	2.29985e-16	-0.033	0.09378	0.0288	0.2522	67.2915
rs80116508	A	G	-0.0352672	0.062356	0.00415151	1.99986e-17	-0.0099	0.07937	0.0311	0.7503	72.1655
rs80324517	A	G	0.0396515	0.048259	0.00466286	1.80011e-17	0.0069	0.06353	0.0346	0.8421	72.3127
rs8102497	A	G	-0.0149654	0.431828	0.0020233	1.39991e-13	-0.009	0.452	0.0169	0.596	54.7087
rs8105767	G	A	0.0328384	0.29467	0.00220117	2.49977e-50	0.0388	0.318	0.018	0.0311301	222.565
rs869785	C	T	-0.0147303	0.672471	0.00212801	4.40048e-12	0.0439	0.6593	0.0178	0.01354	47.9155
rs871134	T	C	-0.0182986	0.569032	0.0020263	1.69981e-19	-0.0091	0.5576	0.0169	0.5911	81.5508
rs932002	T	C	-0.0402052	0.150843	0.00279667	7.29962e-47	0.0009	0.2351	0.0198	0.9626	206.672
rs9398196	G	A	-0.0143586	0.52005	0.00201175	9.49948e-13	0.0125	0.6238	0.0174	0.472	50.942
rs939916	A	G	0.0241795	0.669967	0.00216724	6.59933e-29	0.0176	0.7357	0.019	0.3558	124.475
rs9419958	C	T	-0.0810098	0.86139	0.00293847	2.60016e-167	-0.0315	0.8841	0.0262	0.2298	760.033
rs9600019	T	C	0.0127134	0.335579	0.00213096	2.39999e-09	-0.0124	0.3775	0.0174	0.4772	35.5937
rs9878436	T	C	-0.0143407	0.434393	0.00201819	1.20005e-12	0.0026	0.3541	0.0175	0.882	50.4913
rs9940099	T	G	-0.033609	0.062718	0.00411613	3.19963e-16	-0.0104	0.07959	0.0311	0.7388	66.6704
rs9955360	A	C	-0.0190311	0.869288	0.00299791	2.19999e-10	-0.0362	0.8548	0.024	0.1315	40.2987
Iron deficiency anemia
rs1003322	A	C	0.0141734	0.213742	0.00247546	1e-08	0.0314	0.146	0.0268	0.2406	32.7821
rs10112752	A	G	-0.0287522	0.430369	0.00202518	9.49948e-46	-0.0041	0.4518	0.019	0.8268	201.565
rs1023767	A	G	-0.0183732	0.237595	0.00234772	5.00035e-15	0.0303	0.3724	0.0194	0.1189	61.2459
rs10773176	G	A	-0.0172009	0.741214	0.00228534	5.19996e-14	-0.0139	0.8088	0.0239	0.5606	56.6501
rs10774624	A	G	0.0149944	0.53276	0.00205494	2.90001e-13	0.0151	0.5972	0.0192	0.431	53.2427
rs10805346	C	T	0.0117072	0.439339	0.00202147	7.00003e-09	0.0193	0.4531	0.0189	0.3073	33.5406
rs10845387	A	G	-0.0141214	0.352666	0.00209396	1.50003e-11	-0.0026	0.3438	0.0204	0.9003	45.4798
rs10905255	T	G	-0.0182493	0.57919	0.00203099	2.60016e-19	-0.0127	0.5608	0.019	0.5027	80.7378
rs11085072	T	C	-0.0131806	0.236909	0.00236713	2.59998e-08	0.0364	0.1616	0.0255	0.1531	31.0046
rs11117354	C	T	0.0232506	0.696513	0.00219601	3.40017e-26	-0.0294	0.5786	0.0191	0.1229	112.098
rs111527438	C	T	0.0125	0.351251	0.00211016	3.09999e-09	0.0141	0.3208	0.0201	0.484	35.0905
rs112394943	C	T	-0.0198961	0.162741	0.00281641	1.59993e-12	0.0012	0.2375	0.0225	0.9567	49.905
rs113525195	A	C	-0.0124075	0.290254	0.00224132	3.09999e-08	-0.0015	0.3032	0.0205	0.9419	30.6451
rs11412296	T	TA	0.0332259	0.759384	0.00234478	1.39991e-45	0.0188	0.7633	0.0221	0.3959	200.793
rs11557154	T	C	-0.0343719	0.13003	0.00298538	1.10002e-30	0.031	0.1319	0.0278	0.2654	132.559
rs11579626	C	A	0.0265113	0.084882	0.00357752	1.29987e-13	0.0039	0.1224	0.0288	0.893	54.9159
rs11584821	T	C	-0.0306517	0.176208	0.00263623	2.99985e-31	-0.0067	0.1807	0.0245	0.7851	135.189
rs116863223	A	G	-0.0817874	0.011763	0.00937157	2.60016e-18	0.0148	0.01594	0.0755	0.8445	76.1637
rs11699829	A	G	0.0641957	0.034146	0.00602028	1.50003e-26	0.0273	0.01605	0.0771	0.723501	113.705
rs117034449	A	G	0.0374377	0.023304	0.00667898	2.1e-08	0.0275	0.0155	0.0755	0.715599	31.4194
rs117407747	T	C	0.0450533	0.027571	0.00611706	1.80011e-13	0.1438	0.009613	0.0978	0.1416	54.246
rs117512405	A	G	-0.0790134	0.017043	0.00824611	9.49948e-22	0.031	0.05509	0.0422	0.4628	91.8128
rs117630647	A	G	0.059565	0.021346	0.00720413	1.39991e-16	-0.0743	0.01684	0.0739	0.3141	68.3627
rs12369950	C	T	-0.0178308	0.140675	0.00290205	8e-10	-0.0053	0.151	0.0265	0.8422	37.7513
rs12412214	A	G	-0.0245174	0.279765	0.00222685	3.40017e-28	0.0207	0.3927	0.0192	0.2833	121.218
rs12451892	C	T	-0.0116145	0.380511	0.00207578	2.19999e-08	0.0177	0.4354	0.0191	0.3545	31.3068
rs1291143	C	A	0.0493145	0.849026	0.0027991	1.80011e-69	0.0418	0.777	0.0226	0.0645506	310.393
rs12925933	C	A	-0.0146622	0.66221	0.00213796	7.00003e-12	0.0064	0.5414	0.019	0.7363	47.0326
rs12932179	G	A	-0.0136257	0.561399	0.0020276	1.80011e-11	0.003	0.6173	0.0194	0.8756	45.1599
rs13062095	C	T	0.0138552	0.327843	0.00214113	9.70063e-11	0.0049	0.3728	0.0194	0.8004	41.8735
rs13230646	C	T	-0.0173277	0.248945	0.00232377	8.9002e-14	0.0046	0.1739	0.0248	0.8526	55.6027
rs1332941	G	A	0.0256552	0.820466	0.00273159	5.90065e-21	0.0035	0.7944	0.0233	0.8808	88.2104
rs137901416	A	G	0.04572	0.100311	0.00332355	4.70002e-43	0.0146	0.06571	0.038	0.702	189.238
rs139669835	T	C	-0.0612563	0.009365	0.0105346	6.1e-09	-0.2924	0.001388	0.2557	0.253	33.8116
rs139795227	C	A	0.0599379	0.014021	0.00873247	6.70039e-12	-0.0882	0.02747	0.0581	0.1294	47.1117
rs141214782	TTATC	T	-0.0246687	0.101206	0.00335723	1.99986e-13	0.0198	0.1053	0.0304	0.5154	53.9921
rs142426306	T	C	-0.0504903	0.039544	0.00539933	8.69961e-21	-0.0743	0.04132	0.048	0.1215	87.4452
rs143190905	T	G	-0.0723995	0.080404	0.00369421	1.59993e-85	0.0065	0.07544	0.0356	0.8551	384.086
rs144204502	T	C	-0.100574	0.012562	0.00913369	3.40017e-28	-0.0001	0.0377	0.0497	0.9978	121.249
rs150150565	T	C	0.063762	0.021455	0.00739877	6.79986e-18	0.0722	0.01875	0.0704	0.3048	74.2685
rs1611236	A	G	-0.0160135	0.32687	0.00213359	6.09958e-14	-0.0055	0.2232	0.0232	0.8124	56.3314
rs17445108	A	G	-0.0168922	0.12695	0.00300983	2e-08	0.0128	0.1265	0.0287	0.6557	31.4984
rs17803849	T	C	0.0273203	0.405161	0.00203482	4.19952e-41	0.0122	0.4156	0.019	0.5219	180.268
rs182059586	C	T	-0.0571159	0.02511	0.00680853	4.90004e-17	0.2365	0.007058	0.1156	0.0407699	70.3732
rs185174247	A	G	0.0372806	0.05609	0.00435145	1.10002e-17	0.0537	0.03004	0.0544	0.3237	73.4003
rs188918174	T	C	0.0403062	0.036106	0.00543604	1.20005e-13	0.0646	0.04706	0.0446	0.1482	54.9767
rs1907702	A	G	0.0150247	0.766771	0.00242651	5.89997e-10	0.0249	0.7987	0.0235	0.2905	38.3396
rs1985369	G	A	-0.0311893	0.868178	0.00300952	3.59998e-25	-0.013	0.8909	0.0298	0.6629	107.403
rs2056726	A	G	-0.0228078	0.214376	0.00243638	7.89951e-21	-0.0028	0.227	0.0225	0.9001	87.6348
rs2230590	C	T	-0.0158022	0.510897	0.00200806	3.59998e-15	0.0045	0.3984	0.0192	0.8158	61.9272
rs2282764	G	A	-0.0224234	0.142384	0.00289392	9.30037e-15	-0.0187	0.1419	0.027	0.487401	60.0385
rs2293579	A	G	-0.012915	0.386274	0.00205481	3.29997e-10	-0.0149	0.2978	0.0208	0.4746	39.5044
rs2538745	C	T	-0.012942	0.602841	0.002056	3.09999e-10	-0.0087	0.5288	0.0188	0.642401	39.6238
rs2555104	C	A	-0.0139717	0.434255	0.00203498	6.59933e-12	-0.0285	0.4801	0.0188	0.1293	47.1388
rs2763979	T	C	-0.0277713	0.359721	0.00208092	1.29987e-40	-0.0065	0.4367	0.0195	0.737801	178.107
rs28363070	A	G	0.0755557	0.013389	0.00959987	3.50026e-15	0.0212	0.002162	0.2201	0.9233	61.9446
rs28502153	A	C	-0.0215916	0.377958	0.00206208	1.20005e-25	0.0234	0.3743	0.0194	0.2264	109.637
rs2967355	C	A	-0.0461595	0.774276	0.00238972	4.00037e-83	-0.0172	0.8257	0.0247	0.4852	373.102
rs2977608	C	A	0.0129483	0.743949	0.00233716	2.99999e-08	-0.028	0.6898	0.0205	0.1715	30.6937
rs3093888	A	G	-0.028973	0.05131	0.00452459	1.5e-10	0.0102	0.08859	0.033	0.7571	41.0042
rs35446936	A	G	-0.0940025	0.243674	0.00232918	1e-200	-0.0181	0.2728	0.0211	0.391	1628.82
rs35640778	A	G	-0.209011	0.020757	0.00702087	9.59401e-195	-0.078	0.01333	0.0841	0.3537	886.25
rs3767952	A	G	0.0134472	0.226709	0.00238826	1.79999e-08	-0.0172	0.2223	0.0225	0.444	31.703
rs3785074	G	A	0.023863	0.289672	0.00220455	2.60016e-27	-0.0265	0.2079	0.0231	0.252	117.168
rs3891167	G	A	-0.0425685	0.253435	0.00239551	1.20005e-70	-0.0276	0.2524	0.0219	0.2064	315.777
rs41304832	A	G	0.0611702	0.012378	0.0093095	5.00035e-11	0.0191	0.03826	0.0495	0.6999	43.1745
rs429358	C	T	0.0173498	0.153969	0.00277091	3.79997e-10	0.0067	0.1826	0.0248	0.7857	39.2052
rs4498805	T	G	0.0150601	0.546632	0.00200376	5.70033e-14	0.0002	0.5045	0.0188	0.9921	56.4891
rs4530278	T	G	0.0138793	0.59815	0.0020567	1.50003e-11	0.0204	0.6028	0.0192	0.2901	45.54
rs45604339	T	C	-0.020433	0.34242	0.00211433	4.30031e-22	0.0057	0.385	0.0193	0.7666	93.3939
rs4616688	T	G	-0.0173476	0.525394	0.00200198	4.49987e-18	0.0265	0.6059	0.0192	0.1678	75.0861
rs4695407	G	A	0.0141511	0.507843	0.00199925	1.50003e-12	0.0222	0.471	0.0188	0.2378	50.101
rs4724	A	G	-0.0547446	0.116598	0.00312441	9.79941e-69	0.0073	0.1066	0.0305	0.8099	307.006
rs4743037	T	C	0.0147971	0.230874	0.00238094	5.1e-10	-0.0531	0.217	0.0228	0.01996	38.6239
rs55747751	A	G	-0.0211612	0.077375	0.00375164	1.7e-08	-0.0844	0.05557	0.041	0.0396698	31.8155
rs56799554	G	A	-0.0259793	0.170183	0.00267858	2.99985e-22	0.0166	0.2342	0.0224	0.4578	94.0688
rs5742915	C	T	0.0193377	0.445829	0.00202886	1.59993e-21	0.01	0.4082	0.0191	0.600101	90.8459
rs59409453	G	A	0.0202133	0.730602	0.00230175	1.59993e-18	0.0071	0.7907	0.0232	0.7604	77.1184
rs6007020	C	T	0.0144904	0.367823	0.00209637	4.79954e-12	-0.0119	0.3563	0.0197	0.544201	47.7777
rs6054257	A	G	-0.0141684	0.793522	0.00247729	1.09999e-08	-0.031	0.7992	0.0236	0.1885	32.7106
rs61405042	T	C	-0.0501874	0.029288	0.00602955	8.49963e-17	0.0775	0.01745	0.0871	0.3735	69.2819
rs61748181	T	C	-0.059181	0.028928	0.00595394	2.80027e-23	-0.0653	0.05372	0.0418	0.1183	98.7997
rs6536702	A	G	0.0534148	0.774647	0.00238875	9.39723e-111	-0.0009	0.8138	0.0242	0.9718	500.014
rs6584579	G	A	0.0114923	0.398876	0.00204674	2e-08	0.0428	0.3238	0.0201	0.0328398	31.5274
rs6587577	G	A	-0.0182148	0.826346	0.0026359	4.79954e-12	0.0051	0.8416	0.0258	0.8438	47.7519
rs6659669	T	C	-0.0117091	0.605095	0.00205167	1.09999e-08	-0.0347	0.5811	0.019	0.0673101	32.5711
rs6669563	A	G	0.0182358	0.437768	0.00202476	2.09991e-19	0.0102	0.469	0.0189	0.589	81.1153
rs66731853	A	G	-0.0177791	0.317304	0.00215421	1.50003e-16	0.0027	0.1948	0.0236	0.9094	68.1151
rs6751209	C	T	-0.0140465	0.204231	0.00248465	1.6e-08	-0.0087	0.1845	0.0244	0.721	31.9599
rs6776756	A	G	-0.0174439	0.597562	0.00203747	1.10002e-17	-0.0173	0.5345	0.019	0.3642	73.3001
rs6790988	G	A	0.0145728	0.741902	0.00228428	1.79999e-10	-0.0046	0.7699	0.0224	0.8358	40.6993
rs6881568	A	C	0.0169256	0.36258	0.00207735	3.69999e-16	-0.048	0.2725	0.0211	0.0227599	66.3848
rs7099229	A	G	-0.0153288	0.273301	0.00224403	8.4004e-12	0.0246	0.1791	0.0247	0.3179	46.6615
rs7164950	G	A	0.0129362	0.405979	0.00204001	2.30001e-10	0.0024	0.4225	0.0191	0.9006	40.2114
rs7209057	A	G	0.011819	0.561044	0.00202865	5.69994e-09	0.0077	0.5535	0.0189	0.6846	33.9428
rs7221585	T	C	0.0143271	0.22401	0.00247042	6.69993e-09	-0.0202	0.2824	0.0209	0.3334	33.6337
rs73581419	T	C	0.0229838	0.106605	0.00324156	1.29987e-12	0.0128	0.0822	0.0343	0.7082	50.2731
rs73730598	A	G	0.0273632	0.054793	0.00439272	4.70002e-10	-0.009	0.06752	0.0377	0.8118	38.8031
rs76065543	T	C	0.0342843	0.137527	0.00290708	4.19952e-32	0.0003	0.1819	0.0243	0.9906	139.084
rs76219171	A	G	0.0359839	0.058433	0.00431741	7.8001e-17	0.017	0.03563	0.0505	0.7366	69.4656
rs76666449	C	T	0.0295125	0.100625	0.00333186	8.19974e-19	-0.004	0.1358	0.0273	0.8848	78.4582
rs7705526	A	C	0.0776022	0.326578	0.00216124	1e-200	0.0039	0.3229	0.0202	0.8476	1289.26
rs7772289	T	G	0.017549	0.503081	0.00200003	1.69981e-18	-0.0246	0.6171	0.0197	0.2133	76.9895
rs77732866	A	G	0.0177942	0.137597	0.00290595	9.20005e-10	-0.0115	0.1418	0.027	0.67	37.4956
rs7790856	T	C	-0.0437199	0.289139	0.00220526	1.80011e-87	0.033	0.2237	0.0225	0.1432	393.042
rs78491606	C	A	-0.0756311	0.018433	0.00741168	1.9002e-24	0.0181	0.02843	0.0574	0.752	104.128
rs79977579	A	C	0.0281517	0.09555	0.00343182	2.29985e-16	-0.0159	0.09383	0.0322	0.622801	67.2915
rs80116508	A	G	-0.0352672	0.062356	0.00415151	1.99986e-17	-0.0123	0.07936	0.0349	0.723901	72.1655
rs80324517	A	G	0.0396515	0.048259	0.00466286	1.80011e-17	0.0122	0.06352	0.0387	0.753401	72.3127
rs8102497	A	G	-0.0149654	0.431828	0.0020233	1.39991e-13	-0.0118	0.452	0.0189	0.5343	54.7087
rs8105767	G	A	0.0328384	0.29467	0.00220117	2.49977e-50	0.0455	0.318	0.0201	0.02381	222.565
rs869785	C	T	-0.0147303	0.672471	0.00212801	4.40048e-12	0.0512	0.6593	0.0199	0.01007	47.9155
rs871134	T	C	-0.0182986	0.569032	0.0020263	1.69981e-19	-0.0046	0.5577	0.0189	0.8083	81.5508
rs932002	T	C	-0.0402052	0.150843	0.00279667	7.29962e-47	0.0028	0.2351	0.0221	0.8988	206.672
rs9398196	G	A	-0.0143586	0.52005	0.00201175	9.49948e-13	0.0167	0.6238	0.0195	0.3915	50.942
rs939916	A	G	0.0241795	0.669967	0.00216724	6.59933e-29	0.0282	0.7357	0.0213	0.1855	124.475
rs9419958	C	T	-0.0810098	0.86139	0.00293847	2.60016e-167	-0.0415	0.8841	0.0293	0.1569	760.033
rs9600019	T	C	0.0127134	0.335579	0.00213096	2.39999e-09	-0.0113	0.3775	0.0195	0.5606	35.5937
rs9878436	T	C	-0.0143407	0.434393	0.00201819	1.20005e-12	0.0088	0.3541	0.0196	0.6517	50.4913
rs9940099	T	G	-0.033609	0.062718	0.00411613	3.19963e-16	-0.0117	0.07959	0.0349	0.737099	66.6704
rs9955360	A	C	-0.0190311	0.869288	0.00299791	2.19999e-10	-0.0543	0.8548	0.0269	0.04343	40.2987
Iron deficiency anaemia secondary to blood loss (chronic)
rs1003322	A	C	0.0141734	0.213742	0.00247546	1e-08	0.0572	0.146	0.0425	0.1785	32.7821
rs10112752	A	G	-0.0287522	0.430369	0.00202518	9.49948e-46	-0.0005	0.4519	0.0301	0.986	201.565
rs1023767	A	G	-0.0183732	0.237595	0.00234772	5.00035e-15	0.0256	0.3722	0.0308	0.4055	61.2459
rs10773176	G	A	-0.0172009	0.741214	0.00228534	5.19996e-14	0.0377	0.8089	0.0379	0.3194	56.6501
rs10774624	A	G	0.0149944	0.53276	0.00205494	2.90001e-13	0.0383	0.5973	0.0305	0.2095	53.2427
rs10805346	C	T	0.0117072	0.439339	0.00202147	7.00003e-09	-0.0007	0.453	0.03	0.981	33.5406
rs10845387	A	G	-0.0141214	0.352666	0.00209396	1.50003e-11	0.0019	0.3438	0.0324	0.9525	45.4798
rs10905255	T	G	-0.0182493	0.57919	0.00203099	2.60016e-19	-0.0424	0.5607	0.0302	0.1593	80.7378
rs11085072	T	C	-0.0131806	0.236909	0.00236713	2.59998e-08	-0.0204	0.1614	0.0405	0.6136	31.0046
rs11117354	C	T	0.0232506	0.696513	0.00219601	3.40017e-26	-0.026	0.5787	0.0303	0.3901	112.098
rs111527438	C	T	0.0125	0.351251	0.00211016	3.09999e-09	0.0576	0.3208	0.0319	0.0711099	35.0905
rs112394943	C	T	-0.0198961	0.162741	0.00281641	1.59993e-12	-0.0044	0.2376	0.0357	0.9012	49.905
rs113525195	A	C	-0.0124075	0.290254	0.00224132	3.09999e-08	-0.0038	0.3031	0.0326	0.9068	30.6451
rs11412296	T	TA	0.0332259	0.759384	0.00234478	1.39991e-45	0.027	0.7633	0.0351	0.4417	200.793
rs11557154	T	C	-0.0343719	0.13003	0.00298538	1.10002e-30	0.0062	0.1319	0.0441	0.8887	132.559
rs11579626	C	A	0.0265113	0.084882	0.00357752	1.29987e-13	0.0006	0.1224	0.0457	0.9891	54.9159
rs11584821	T	C	-0.0306517	0.176208	0.00263623	2.99985e-31	-0.009	0.1808	0.0387	0.8163	135.189
rs116863223	A	G	-0.0817874	0.011763	0.00937157	2.60016e-18	-0.0212	0.01593	0.1201	0.8596	76.1637
rs11699829	A	G	0.0641957	0.034146	0.00602028	1.50003e-26	0.0452	0.01604	0.1221	0.7112	113.705
rs117034449	A	G	0.0374377	0.023304	0.00667898	2.1e-08	-0.1119	0.01586	0.118	0.343	31.4194
rs117407747	T	C	0.0450533	0.027571	0.00611706	1.80011e-13	0.1841	0.009593	0.155	0.2351	54.246
rs117512405	A	G	-0.0790134	0.017043	0.00824611	9.49948e-22	0.0327	0.05508	0.067	0.6257	91.8128
rs117630647	A	G	0.059565	0.021346	0.00720413	1.39991e-16	-0.0346	0.01686	0.1175	0.7685	68.3627
rs12369950	C	T	-0.0178308	0.140675	0.00290205	8e-10	-0.0063	0.151	0.0419	0.8805	37.7513
rs12412214	A	G	-0.0245174	0.279765	0.00222685	3.40017e-28	0.0282	0.3926	0.0305	0.3563	121.218
rs12451892	C	T	-0.0116145	0.380511	0.00207578	2.19999e-08	0.0087	0.4353	0.0303	0.773701	31.3068
rs1291143	C	A	0.0493145	0.849026	0.0027991	1.80011e-69	0.0874	0.777	0.0359	0.0148201	310.393
rs12925933	C	A	-0.0146622	0.66221	0.00213796	7.00003e-12	-0.0164	0.5413	0.0301	0.5866	47.0326
rs12932179	G	A	-0.0136257	0.561399	0.0020276	1.80011e-11	0.0223	0.6174	0.0308	0.4678	45.1599
rs13062095	C	T	0.0138552	0.327843	0.00214113	9.70063e-11	0.0087	0.3728	0.0308	0.7784	41.8735
rs13230646	C	T	-0.0173277	0.248945	0.00232377	8.9002e-14	0.024	0.1738	0.0394	0.5433	55.6027
rs1332941	G	A	0.0256552	0.820466	0.00273159	5.90065e-21	0.007	0.7944	0.037	0.851	88.2104
rs137901416	A	G	0.04572	0.100311	0.00332355	4.70002e-43	0.0235	0.0657	0.0604	0.6967	189.238
rs139669835	T	C	-0.0612563	0.009365	0.0105346	6.1e-09	-0.017	0.001397	0.4023	0.9662	33.8116
rs139795227	C	A	0.0599379	0.014021	0.00873247	6.70039e-12	-0.0292	0.02753	0.0918	0.750501	47.1117
rs141214782	TTATC	T	-0.0246687	0.101206	0.00335723	1.99986e-13	0.0267	0.1052	0.0484	0.580801	53.9921
rs142426306	T	C	-0.0504903	0.039544	0.00539933	8.69961e-21	-0.0364	0.04136	0.0759	0.6316	87.4452
rs143190905	T	G	-0.0723995	0.080404	0.00369421	1.59993e-85	0.014	0.07544	0.0566	0.805	384.086
rs144204502	T	C	-0.100574	0.012562	0.00913369	3.40017e-28	0.0746	0.03773	0.0791	0.3457	121.249
rs150150565	T	C	0.063762	0.021455	0.00739877	6.79986e-18	0.0297	0.01874	0.1106	0.788099	74.2685
rs1611236	A	G	-0.0160135	0.32687	0.00213359	6.09958e-14	-0.015	0.2231	0.0368	0.683701	56.3314
rs17445108	A	G	-0.0168922	0.12695	0.00300983	2e-08	-0.0041	0.1265	0.0455	0.9276	31.4984
rs17803849	T	C	0.0273203	0.405161	0.00203482	4.19952e-41	-0.0325	0.3924	0.0305	0.2856	180.268
rs182059586	C	T	-0.0571159	0.02511	0.00680853	4.90004e-17	0.3786	0.007046	0.1835	0.0390598	70.3732
rs185174247	A	G	0.0372806	0.05609	0.00435145	1.10002e-17	-0.0023	0.02998	0.0863	0.9792	73.4003
rs188918174	T	C	0.0403062	0.036106	0.00543604	1.20005e-13	0.1275	0.04704	0.0708	0.0717596	54.9767
rs1907702	A	G	0.0150247	0.766771	0.00242651	5.89997e-10	-0.0033	0.7985	0.0373	0.9287	38.3396
rs1985369	G	A	-0.0311893	0.868178	0.00300952	3.59998e-25	-0.0439	0.891	0.0474	0.354	107.403
rs2056726	A	G	-0.0228078	0.214376	0.00243638	7.89951e-21	-0.0237	0.227	0.0357	0.5071	87.6348
rs2230590	C	T	-0.0158022	0.510897	0.00200806	3.59998e-15	0.0093	0.3984	0.0304	0.759299	61.9272
rs2282764	G	A	-0.0224234	0.142384	0.00289392	9.30037e-15	-0.0465	0.1419	0.0428	0.2774	60.0385
rs2293579	A	G	-0.012915	0.386274	0.00205481	3.29997e-10	0.0079	0.2978	0.033	0.8111	39.5044
rs2538745	C	T	-0.012942	0.602841	0.002056	3.09999e-10	-0.0167	0.5288	0.0299	0.5777	39.6238
rs2555104	C	A	-0.0139717	0.434255	0.00203498	6.59933e-12	-0.0503	0.4801	0.0298	0.0920111	47.1388
rs2763979	T	C	-0.0277713	0.359721	0.00208092	1.29987e-40	0.0017	0.4369	0.031	0.9566	178.107
rs28363070	A	G	0.0755557	0.013389	0.00959987	3.50026e-15	0.1891	0.002165	0.3496	0.588499	61.9446
rs28502153	A	C	-0.0215916	0.377958	0.00206208	1.20005e-25	0.0761	0.3743	0.0307	0.01323	109.637
rs2967355	C	A	-0.0461595	0.774276	0.00238972	4.00037e-83	0.0147	0.8258	0.0392	0.707499	373.102
rs2977608	C	A	0.0129483	0.743949	0.00233716	2.99999e-08	-0.0644	0.6898	0.0325	0.0479502	30.6937
rs3093888	A	G	-0.028973	0.05131	0.00452459	1.5e-10	0.0656	0.08862	0.0524	0.211	41.0042
rs35446936	A	G	-0.0940025	0.243674	0.00232918	1e-200	-0.0048	0.2729	0.0335	0.8851	1628.82
rs35640778	A	G	-0.209011	0.020757	0.00702087	9.59401e-195	-0.078	0.01336	0.1323	0.5556	886.25
rs3767952	A	G	0.0134472	0.226709	0.00238826	1.79999e-08	-0.0036	0.2224	0.0357	0.9204	31.703
rs3785074	G	A	0.023863	0.289672	0.00220455	2.60016e-27	-0.0568	0.2079	0.0367	0.122	117.168
rs3891167	G	A	-0.0425685	0.253435	0.00239551	1.20005e-70	0.0099	0.2525	0.0347	0.7759	315.777
rs41304832	A	G	0.0611702	0.012378	0.0093095	5.00035e-11	-0.0252	0.03824	0.0788	0.7493	43.1745
rs429358	C	T	0.0173498	0.153969	0.00277091	3.79997e-10	0.0061	0.1827	0.0395	0.8781	39.2052
rs4498805	T	G	0.0150601	0.546632	0.00200376	5.70033e-14	0.0173	0.5046	0.0298	0.5602	56.4891
rs4530278	T	G	0.0138793	0.59815	0.0020567	1.50003e-11	0.0442	0.6028	0.0306	0.1485	45.54
rs45604339	T	C	-0.020433	0.34242	0.00211433	4.30031e-22	0.0143	0.385	0.0306	0.6407	93.3939
rs4616688	T	G	-0.0173476	0.525394	0.00200198	4.49987e-18	0.0148	0.6058	0.0304	0.627899	75.0861
rs4695407	G	A	0.0141511	0.507843	0.00199925	1.50003e-12	-0.0155	0.4708	0.0299	0.6048	50.101
rs4724	A	G	-0.0547446	0.116598	0.00312441	9.79941e-69	-0.0756	0.1065	0.0484	0.1184	307.006
rs4743037	T	C	0.0147971	0.230874	0.00238094	5.1e-10	-0.0707	0.2171	0.0362	0.0506606	38.6239
rs55747751	A	G	-0.0211612	0.077375	0.00375164	1.7e-08	-0.143	0.05559	0.0648	0.02732	31.8155
rs56799554	G	A	-0.0259793	0.170183	0.00267858	2.99985e-22	0.0614	0.2343	0.0355	0.0833508	94.0688
rs5742915	C	T	0.0193377	0.445829	0.00202886	1.59993e-21	0.0113	0.4081	0.0303	0.709999	90.8459
rs59409453	G	A	0.0202133	0.730602	0.00230175	1.59993e-18	0.0364	0.7907	0.0368	0.322	77.1184
rs6007020	C	T	0.0144904	0.367823	0.00209637	4.79954e-12	-0.0371	0.3563	0.0312	0.2341	47.7777
rs6054257	A	G	-0.0141684	0.793522	0.00247729	1.09999e-08	-0.0081	0.7993	0.0375	0.8291	32.7106
rs61405042	T	C	-0.0501874	0.029288	0.00602955	8.49963e-17	0.1408	0.01743	0.1387	0.3098	69.2819
rs61748181	T	C	-0.059181	0.028928	0.00595394	2.80027e-23	-0.0009	0.05381	0.0662	0.9889	98.7997
rs6536702	A	G	0.0534148	0.774647	0.00238875	9.39723e-111	-0.0112	0.8138	0.0383	0.7692	500.014
rs6584579	G	A	0.0114923	0.398876	0.00204674	2e-08	0.0738	0.3237	0.0318	0.0204	31.5274
rs6587577	G	A	-0.0182148	0.826346	0.0026359	4.79954e-12	-0.0187	0.8416	0.0409	0.647201	47.7519
rs6659669	T	C	-0.0117091	0.605095	0.00205167	1.09999e-08	-0.0145	0.5812	0.0301	0.6313	32.5711
rs6669563	A	G	0.0182358	0.437768	0.00202476	2.09991e-19	0.0035	0.4689	0.03	0.9082	81.1153
rs66731853	A	G	-0.0177791	0.317304	0.00215421	1.50003e-16	-0.0217	0.1947	0.0375	0.5624	68.1151
rs6751209	C	T	-0.0140465	0.204231	0.00248465	1.6e-08	0.0212	0.1846	0.0387	0.5837	31.9599
rs6776756	A	G	-0.0174439	0.597562	0.00203747	1.10002e-17	-0.0108	0.5345	0.0302	0.7199	73.3001
rs6790988	G	A	0.0145728	0.741902	0.00228428	1.79999e-10	-0.0357	0.7698	0.0355	0.3149	40.6993
rs6881568	A	C	0.0169256	0.36258	0.00207735	3.69999e-16	0.0065	0.2728	0.0334	0.8447	66.3848
rs7099229	A	G	-0.0153288	0.273301	0.00224403	8.4004e-12	0.0596	0.1791	0.0391	0.1274	46.6615
rs7164950	G	A	0.0129362	0.405979	0.00204001	2.30001e-10	0.0233	0.4225	0.0303	0.4408	40.2114
rs7209057	A	G	0.011819	0.561044	0.00202865	5.69994e-09	0.0003	0.5535	0.03	0.9932	33.9428
rs7221585	T	C	0.0143271	0.22401	0.00247042	6.69993e-09	0.0011	0.2825	0.0331	0.9743	33.6337
rs73581419	T	C	0.0229838	0.106605	0.00324156	1.29987e-12	0.0274	0.08221	0.0544	0.614601	50.2731
rs73730598	A	G	0.0273632	0.054793	0.00439272	4.70002e-10	-0.0302	0.06751	0.0598	0.613901	38.8031
rs76065543	T	C	0.0342843	0.137527	0.00290708	4.19952e-32	-0.0408	0.1818	0.0387	0.2914	139.084
rs76219171	A	G	0.0359839	0.058433	0.00431741	7.8001e-17	-0.0359	0.0356	0.0798	0.653	69.4656
rs76666449	C	T	0.0295125	0.100625	0.00333186	8.19974e-19	-0.0107	0.1358	0.0433	0.8045	78.4582
rs7705526	A	C	0.0776022	0.326578	0.00216124	1e-200	-0.003	0.3229	0.032	0.9261	1289.26
rs7772289	T	G	0.017549	0.503081	0.00200003	1.69981e-18	-0.0406	0.6172	0.0313	0.1953	76.9895
rs77732866	A	G	0.0177942	0.137597	0.00290595	9.20005e-10	-0.0115	0.1418	0.0428	0.7879	37.4956
rs7790856	T	C	-0.0437199	0.289139	0.00220526	1.80011e-87	0.0492	0.2237	0.0358	0.1688	393.042
rs78491606	C	A	-0.0756311	0.018433	0.00741168	1.9002e-24	-0.0039	0.02842	0.0907	0.9653	104.128
rs79977579	A	C	0.0281517	0.09555	0.00343182	2.29985e-16	0.002	0.09385	0.0512	0.9695	67.2915
rs80116508	A	G	-0.0352672	0.062356	0.00415151	1.99986e-17	0.0567	0.07946	0.0551	0.304	72.1655
rs80324517	A	G	0.0396515	0.048259	0.00466286	1.80011e-17	0.0491	0.06354	0.0613	0.4231	72.3127
rs8102497	A	G	-0.0149654	0.431828	0.0020233	1.39991e-13	-0.0088	0.4521	0.03	0.768799	54.7087
rs8105767	G	A	0.0328384	0.29467	0.00220117	2.49977e-50	0.044	0.3178	0.0319	0.1684	222.565
rs869785	C	T	-0.0147303	0.672471	0.00212801	4.40048e-12	0.0817	0.6592	0.0316	0.00957591	47.9155
rs871134	T	C	-0.0182986	0.569032	0.0020263	1.69981e-19	-0.0379	0.5577	0.03	0.2059	81.5508
rs932002	T	C	-0.0402052	0.150843	0.00279667	7.29962e-47	0.0264	0.2351	0.0351	0.4524	206.672
rs9398196	G	A	-0.0143586	0.52005	0.00201175	9.49948e-13	0.0228	0.6239	0.0308	0.459701	50.942
rs939916	A	G	0.0241795	0.669967	0.00216724	6.59933e-29	0.0101	0.7356	0.0338	0.765301	124.475
rs9419958	C	T	-0.0810098	0.86139	0.00293847	2.60016e-167	-0.0098	0.8842	0.0466	0.8328	760.033
rs9600019	T	C	0.0127134	0.335579	0.00213096	2.39999e-09	-0.0085	0.3776	0.0309	0.784	35.5937
rs9878436	T	C	-0.0143407	0.434393	0.00201819	1.20005e-12	-0.0137	0.354	0.0311	0.6593	50.4913
rs9940099	T	G	-0.033609	0.062718	0.00411613	3.19963e-16	0.0569	0.07969	0.0551	0.3018	66.6704
rs9955360	A	C	-0.0190311	0.869288	0.00299791	2.19999e-10	-0.0233	0.8549	0.0427	0.5851	40.2987
Other and unspecified iron deficiency
rs1003322	A	C	0.0141734	0.213742	0.00247546	1e-08	0.0227	0.146	0.0313	0.4689	32.7821
rs10112752	A	G	-0.0287522	0.430369	0.00202518	9.49948e-46	-0.0036	0.4518	0.0222	0.8701	201.565
rs1023767	A	G	-0.0183732	0.237595	0.00234772	5.00035e-15	0.0368	0.3723	0.0227	0.1053	61.2459
rs10773176	G	A	-0.0172009	0.741214	0.00228534	5.19996e-14	-0.0392	0.8087	0.0279	0.1605	56.6501
rs10774624	A	G	0.0149944	0.53276	0.00205494	2.90001e-13	0.0058	0.5972	0.0225	0.7959	53.2427
rs10805346	C	T	0.0117072	0.439339	0.00202147	7.00003e-09	0.0279	0.4531	0.0221	0.2074	33.5406
rs10845387	A	G	-0.0141214	0.352666	0.00209396	1.50003e-11	-0.0051	0.3438	0.0238	0.8293	45.4798
rs10905255	T	G	-0.0182493	0.57919	0.00203099	2.60016e-19	-0.0018	0.5608	0.0222	0.9359	80.7378
rs11085072	T	C	-0.0131806	0.236909	0.00236713	2.59998e-08	0.0649	0.1616	0.0298	0.0294598	31.0046
rs11117354	C	T	0.0232506	0.696513	0.00219601	3.40017e-26	-0.0273	0.5787	0.0223	0.221	112.098
rs111527438	C	T	0.0125	0.351251	0.00211016	3.09999e-09	-0.0097	0.3206	0.0236	0.6801	35.0905
rs112394943	C	T	-0.0198961	0.162741	0.00281641	1.59993e-12	-0.0043	0.2375	0.0262	0.8702	49.905
rs113525195	A	C	-0.0124075	0.290254	0.00224132	3.09999e-08	0.0126	0.3032	0.024	0.5987	30.6451
rs11412296	T	TA	0.0332259	0.759384	0.00234478	1.39991e-45	0.0181	0.7633	0.0258	0.4839	200.793
rs11557154	T	C	-0.0343719	0.13003	0.00298538	1.10002e-30	0.0329	0.1319	0.0325	0.3125	132.559
rs11579626	C	A	0.0265113	0.084882	0.00357752	1.29987e-13	0.0125	0.1224	0.0337	0.710901	54.9159
rs11584821	T	C	-0.0306517	0.176208	0.00263623	2.99985e-31	0.002	0.1808	0.0286	0.9451	135.189
rs116863223	A	G	-0.0817874	0.011763	0.00937157	2.60016e-18	0.0428	0.01595	0.0882	0.6276	76.1637
rs11699829	A	G	0.0641957	0.034146	0.00602028	1.50003e-26	-0.0158	0.01603	0.0905	0.8615	113.705
rs117034449	A	G	0.0374377	0.023304	0.00667898	2.1e-08	0.0923	0.01591	0.0868	0.288	31.4194
rs117407747	T	C	0.0450533	0.027571	0.00611706	1.80011e-13	0.0931	0.009592	0.1145	0.4163	54.246
rs117512405	A	G	-0.0790134	0.017043	0.00824611	9.49948e-22	0.0224	0.05507	0.0494	0.6501	91.8128
rs117630647	A	G	0.059565	0.021346	0.00720413	1.39991e-16	-0.041	0.01686	0.0861	0.6341	68.3627
rs12369950	C	T	-0.0178308	0.140675	0.00290205	8e-10	-0.0066	0.151	0.031	0.832	37.7513
rs12412214	A	G	-0.0245174	0.279765	0.00222685	3.40017e-28	0.0123	0.3926	0.0225	0.5843	121.218
rs12451892	C	T	-0.0116145	0.380511	0.00207578	2.19999e-08	0.0187	0.4354	0.0223	0.4018	31.3068
rs1291143	C	A	0.0493145	0.849026	0.0027991	1.80011e-69	0.0194	0.7769	0.0264	0.4633	310.393
rs12925933	C	A	-0.0146622	0.66221	0.00213796	7.00003e-12	0.0152	0.5414	0.0222	0.4938	47.0326
rs12932179	G	A	-0.0136257	0.561399	0.0020276	1.80011e-11	0.0116	0.6174	0.0227	0.6087	45.1599
rs13062095	C	T	0.0138552	0.327843	0.00214113	9.70063e-11	0.0048	0.3728	0.0227	0.8325	41.8735
rs13230646	C	T	-0.0173277	0.248945	0.00232377	8.9002e-14	-0.012	0.1738	0.029	0.679201	55.6027
rs1332941	G	A	0.0256552	0.820466	0.00273159	5.90065e-21	-0.002	0.7944	0.0272	0.9423	88.2104
rs137901416	A	G	0.04572	0.100311	0.00332355	4.70002e-43	-0.0016	0.06568	0.0444	0.9709	189.238
rs139669835	T	C	-0.0612563	0.009365	0.0105346	6.1e-09	-0.3754	0.001388	0.297	0.2062	33.8116
rs139795227	C	A	0.0599379	0.014021	0.00873247	6.70039e-12	-0.1067	0.02747	0.0682	0.1179	47.1117
rs141214782	TTATC	T	-0.0246687	0.101206	0.00335723	1.99986e-13	0.0147	0.1052	0.0355	0.679	53.9921
rs142426306	T	C	-0.0504903	0.039544	0.00539933	8.69961e-21	-0.0648	0.04134	0.056	0.2476	87.4452
rs143190905	T	G	-0.0723995	0.080404	0.00369421	1.59993e-85	0.0108	0.07544	0.0417	0.795	384.086
rs144204502	T	C	-0.100574	0.012562	0.00913369	3.40017e-28	-0.0496	0.03767	0.0582	0.3944	121.249
rs150150565	T	C	0.063762	0.021455	0.00739877	6.79986e-18	0.0642	0.01874	0.0827	0.4372	74.2685
rs1611236	A	G	-0.0160135	0.32687	0.00213359	6.09958e-14	-0.0027	0.2232	0.0271	0.9197	56.3314
rs17445108	A	G	-0.0168922	0.12695	0.00300983	2e-08	0.025	0.1265	0.0336	0.4568	31.4984
rs17803849	T	C	0.0273203	0.405161	0.00203482	4.19952e-41	0.0221	0.3926	0.0224	0.3236	180.268
rs182059586	C	T	-0.0571159	0.02511	0.00680853	4.90004e-17	0.2213	0.007045	0.136	0.1038	70.3732
rs185174247	A	G	0.0372806	0.05609	0.00435145	1.10002e-17	0.0577	0.03002	0.0636	0.3641	73.4003
rs188918174	T	C	0.0403062	0.036106	0.00543604	1.20005e-13	0.0329	0.047	0.0523	0.5291	54.9767
rs1907702	A	G	0.0150247	0.766771	0.00242651	5.89997e-10	0.0436	0.7987	0.0275	0.1133	38.3396
rs1985369	G	A	-0.0311893	0.868178	0.00300952	3.59998e-25	0.0148	0.891	0.0349	0.672201	107.403
rs2056726	A	G	-0.0228078	0.214376	0.00243638	7.89951e-21	0.0084	0.2271	0.0263	0.749601	87.6348
rs2230590	C	T	-0.0158022	0.510897	0.00200806	3.59998e-15	0.0066	0.3984	0.0224	0.7694	61.9272
rs2282764	G	A	-0.0224234	0.142384	0.00289392	9.30037e-15	-0.0079	0.1419	0.0315	0.802	60.0385
rs2293579	A	G	-0.012915	0.386274	0.00205481	3.29997e-10	-0.0215	0.2977	0.0243	0.3765	39.5044
rs2538745	C	T	-0.012942	0.602841	0.002056	3.09999e-10	-0.0019	0.5289	0.022	0.9298	39.6238
rs2555104	C	A	-0.0139717	0.434255	0.00203498	6.59933e-12	-0.0215	0.4802	0.022	0.3273	47.1388
rs2763979	T	C	-0.0277713	0.359721	0.00208092	1.29987e-40	-0.0076	0.4368	0.0227	0.7375	178.107
rs28363070	A	G	0.0755557	0.013389	0.00959987	3.50026e-15	-0.0392	0.00216	0.2582	0.8794	61.9446
rs28502153	A	C	-0.0215916	0.377958	0.00206208	1.20005e-25	-0.0097	0.3741	0.0227	0.6674	109.637
rs2967355	C	A	-0.0461595	0.774276	0.00238972	4.00037e-83	-0.0137	0.8258	0.0289	0.6359	373.102
rs2977608	C	A	0.0129483	0.743949	0.00233716	2.99999e-08	-0.0073	0.6899	0.024	0.761001	30.6937
rs3093888	A	G	-0.028973	0.05131	0.00452459	1.5e-10	-0.0137	0.08855	0.0386	0.7228	41.0042
rs35446936	A	G	-0.0940025	0.243674	0.00232918	1e-200	-0.0249	0.2728	0.0247	0.3133	1628.82
rs35640778	A	G	-0.209011	0.020757	0.00702087	9.59401e-195	-0.1062	0.01333	0.0989	0.283	886.25
rs3767952	A	G	0.0134472	0.226709	0.00238826	1.79999e-08	-0.0399	0.2223	0.0263	0.1294	31.703
rs3785074	G	A	0.023863	0.289672	0.00220455	2.60016e-27	-0.0093	0.208	0.027	0.730999	117.168
rs3891167	G	A	-0.0425685	0.253435	0.00239551	1.20005e-70	-0.0465	0.2523	0.0256	0.0693697	315.777
rs41304832	A	G	0.0611702	0.012378	0.0093095	5.00035e-11	0.0471	0.03828	0.0579	0.4154	43.1745
rs429358	C	T	0.0173498	0.153969	0.00277091	3.79997e-10	-0.0066	0.1826	0.029	0.82	39.2052
rs4498805	T	G	0.0150601	0.546632	0.00200376	5.70033e-14	-0.0033	0.5045	0.0219	0.8788	56.4891
rs4530278	T	G	0.0138793	0.59815	0.0020567	1.50003e-11	0.0042	0.6027	0.0225	0.8512	45.54
rs45604339	T	C	-0.020433	0.34242	0.00211433	4.30031e-22	-0.0065	0.385	0.0225	0.7716	93.3939
rs4616688	T	G	-0.0173476	0.525394	0.00200198	4.49987e-18	0.0381	0.6059	0.0225	0.0894602	75.0861
rs4695407	G	A	0.0141511	0.507843	0.00199925	1.50003e-12	0.0366	0.4711	0.022	0.0960108	50.101
rs4724	A	G	-0.0547446	0.116598	0.00312441	9.79941e-69	0.0391	0.1066	0.0356	0.2732	307.006
rs4743037	T	C	0.0147971	0.230874	0.00238094	5.1e-10	-0.0329	0.2172	0.0266	0.2172	38.6239
rs55747751	A	G	-0.0211612	0.077375	0.00375164	1.7e-08	-0.0566	0.05562	0.0479	0.238	31.8155
rs56799554	G	A	-0.0259793	0.170183	0.00267858	2.99985e-22	-0.007	0.2341	0.0262	0.7895	94.0688
rs5742915	C	T	0.0193377	0.445829	0.00202886	1.59993e-21	0.0043	0.4081	0.0223	0.8489	90.8459
rs59409453	G	A	0.0202133	0.730602	0.00230175	1.59993e-18	-0.0094	0.7906	0.0271	0.7287	77.1184
rs6007020	C	T	0.0144904	0.367823	0.00209637	4.79954e-12	0.0023	0.3564	0.023	0.9188	47.7777
rs6054257	A	G	-0.0141684	0.793522	0.00247729	1.09999e-08	-0.0372	0.7992	0.0276	0.1778	32.7106
rs61405042	T	C	-0.0501874	0.029288	0.00602955	8.49963e-17	0.0494	0.01743	0.1015	0.6265	69.2819
rs61748181	T	C	-0.059181	0.028928	0.00595394	2.80027e-23	-0.0737	0.05374	0.0489	0.132	98.7997
rs6536702	A	G	0.0534148	0.774647	0.00238875	9.39723e-111	0.0092	0.8138	0.0283	0.7457	500.014
rs6584579	G	A	0.0114923	0.398876	0.00204674	2e-08	0.0308	0.3237	0.0234	0.1888	31.5274
rs6587577	G	A	-0.0182148	0.826346	0.0026359	4.79954e-12	0.0152	0.8417	0.0301	0.6134	47.7519
rs6659669	T	C	-0.0117091	0.605095	0.00205167	1.09999e-08	-0.0408	0.5811	0.0222	0.0663804	32.5711
rs6669563	A	G	0.0182358	0.437768	0.00202476	2.09991e-19	0.0098	0.4689	0.0221	0.6569	81.1153
rs66731853	A	G	-0.0177791	0.317304	0.00215421	1.50003e-16	0.0194	0.1948	0.0276	0.482	68.1151
rs6751209	C	T	-0.0140465	0.204231	0.00248465	1.6e-08	-0.0155	0.1845	0.0285	0.5876	31.9599
rs6776756	A	G	-0.0174439	0.597562	0.00203747	1.10002e-17	-0.008	0.5345	0.0223	0.7188	73.3001
rs6790988	G	A	0.0145728	0.741902	0.00228428	1.79999e-10	0.0101	0.77	0.0262	0.7004	40.6993
rs6881568	A	C	0.0169256	0.36258	0.00207735	3.69999e-16	-0.0615	0.2725	0.0247	0.01262	66.3848
rs7099229	A	G	-0.0153288	0.273301	0.00224403	8.4004e-12	0.023	0.1791	0.0288	0.4258	46.6615
rs7164950	G	A	0.0129362	0.405979	0.00204001	2.30001e-10	0.0108	0.4225	0.0223	0.627899	40.2114
rs7209057	A	G	0.011819	0.561044	0.00202865	5.69994e-09	0.0078	0.5535	0.0221	0.723901	33.9428
rs7221585	T	C	0.0143271	0.22401	0.00247042	6.69993e-09	-0.0287	0.2824	0.0244	0.2395	33.6337
rs73581419	T	C	0.0229838	0.106605	0.00324156	1.29987e-12	0.035	0.08223	0.0401	0.3836	50.2731
rs73730598	A	G	0.0273632	0.054793	0.00439272	4.70002e-10	0.003	0.06754	0.0441	0.9458	38.8031
rs76065543	T	C	0.0342843	0.137527	0.00290708	4.19952e-32	0.0128	0.182	0.0284	0.6534	139.084
rs76219171	A	G	0.0359839	0.058433	0.00431741	7.8001e-17	0.0344	0.03563	0.0593	0.5613	69.4656
rs76666449	C	T	0.0295125	0.100625	0.00333186	8.19974e-19	-0.0034	0.1358	0.0319	0.9151	78.4582
rs7705526	A	C	0.0776022	0.326578	0.00216124	1e-200	0.0145	0.323	0.0236	0.5396	1289.26
rs7772289	T	G	0.017549	0.503081	0.00200003	1.69981e-18	-0.0098	0.6172	0.0231	0.6705	76.9895
rs77732866	A	G	0.0177942	0.137597	0.00290595	9.20005e-10	-0.007	0.1418	0.0315	0.8236	37.4956
rs7790856	T	C	-0.0437199	0.289139	0.00220526	1.80011e-87	0.0145	0.2236	0.0263	0.5814	393.042
rs78491606	C	A	-0.0756311	0.018433	0.00741168	1.9002e-24	0.0029	0.02842	0.0672	0.9655	104.128
rs79977579	A	C	0.0281517	0.09555	0.00343182	2.29985e-16	-0.0277	0.09382	0.0376	0.4623	67.2915
rs80116508	A	G	-0.0352672	0.062356	0.00415151	1.99986e-17	-0.0312	0.07935	0.0409	0.4453	72.1655
rs80324517	A	G	0.0396515	0.048259	0.00466286	1.80011e-17	0.0298	0.06353	0.0454	0.511	72.3127
rs8102497	A	G	-0.0149654	0.431828	0.0020233	1.39991e-13	-0.0066	0.452	0.0221	0.7652	54.7087
rs8105767	G	A	0.0328384	0.29467	0.00220117	2.49977e-50	0.0412	0.3179	0.0236	0.0802103	222.565
rs869785	C	T	-0.0147303	0.672471	0.00212801	4.40048e-12	0.0462	0.6592	0.0233	0.04689	47.9155
rs871134	T	C	-0.0182986	0.569032	0.0020263	1.69981e-19	0.0096	0.5578	0.0221	0.6625	81.5508
rs932002	T	C	-0.0402052	0.150843	0.00279667	7.29962e-47	-0.0135	0.235	0.0259	0.603	206.672
rs9398196	G	A	-0.0143586	0.52005	0.00201175	9.49948e-13	0.0188	0.6239	0.0228	0.4096	50.942
rs939916	A	G	0.0241795	0.669967	0.00216724	6.59933e-29	0.0561	0.7358	0.0249	0.0242298	124.475
rs9419958	C	T	-0.0810098	0.86139	0.00293847	2.60016e-167	-0.0513	0.8841	0.0343	0.1345	760.033
rs9600019	T	C	0.0127134	0.335579	0.00213096	2.39999e-09	-0.0115	0.3775	0.0228	0.614301	35.5937
rs9878436	T	C	-0.0143407	0.434393	0.00201819	1.20005e-12	0.0254	0.3542	0.0229	0.2677	50.4913
rs9940099	T	G	-0.033609	0.062718	0.00411613	3.19963e-16	-0.031	0.07958	0.0409	0.4484	66.6704
rs9955360	A	C	-0.0190311	0.869288	0.00299791	2.19999e-10	-0.0613	0.8548	0.0314	0.0512495	40.2987
Vitamin B12 deficiency anaemia
rs1003322	A	C	0.0141734	0.213742	0.00247546	1e-08	-0.1037	0.1459	0.05	0.0380803	32.7821
rs10112752	A	G	-0.0287522	0.430369	0.00202518	9.49948e-46	-0.003	0.4519	0.0355	0.9318	201.565
rs1023767	A	G	-0.0183732	0.237595	0.00234772	5.00035e-15	0.07	0.3723	0.0364	0.0540804	61.2459
rs10773176	G	A	-0.0172009	0.741214	0.00228534	5.19996e-14	0.0299	0.8089	0.0446	0.5019	56.6501
rs10774624	A	G	0.0149944	0.53276	0.00205494	2.90001e-13	-0.1658	0.5969	0.036	4.21202e-06	53.2427
rs10805346	C	T	0.0117072	0.439339	0.00202147	7.00003e-09	-0.0233	0.453	0.0354	0.51	33.5406
rs10845387	A	G	-0.0141214	0.352666	0.00209396	1.50003e-11	0.0686	0.3439	0.0381	0.0719797	45.4798
rs10905255	T	G	-0.0182493	0.57919	0.00203099	2.60016e-19	0.0143	0.5609	0.0356	0.6877	80.7378
rs11085072	T	C	-0.0131806	0.236909	0.00236713	2.59998e-08	-0.0263	0.1614	0.0478	0.582101	31.0046
rs11117354	C	T	0.0232506	0.696513	0.00219601	3.40017e-26	0.037	0.5789	0.0357	0.299	112.098
rs111527438	C	T	0.0125	0.351251	0.00211016	3.09999e-09	-0.0397	0.3206	0.0377	0.2926	35.0905
rs112394943	C	T	-0.0198961	0.162741	0.00281641	1.59993e-12	-0.0449	0.2375	0.042	0.286	49.905
rs113525195	A	C	-0.0124075	0.290254	0.00224132	3.09999e-08	0.032	0.3032	0.0384	0.4056	30.6451
rs11412296	T	TA	0.0332259	0.759384	0.00234478	1.39991e-45	0.0429	0.7634	0.0414	0.3005	200.793
rs11557154	T	C	-0.0343719	0.13003	0.00298538	1.10002e-30	-0.031	0.1318	0.052	0.5518	132.559
rs11579626	C	A	0.0265113	0.084882	0.00357752	1.29987e-13	-0.0336	0.1224	0.0538	0.5325	54.9159
rs11584821	T	C	-0.0306517	0.176208	0.00263623	2.99985e-31	-0.0015	0.1808	0.0456	0.974	135.189
rs116863223	A	G	-0.0817874	0.011763	0.00937157	2.60016e-18	-0.009	0.01594	0.1412	0.9492	76.1637
rs11699829	A	G	0.0641957	0.034146	0.00602028	1.50003e-26	-0.0338	0.01603	0.1446	0.8151	113.705
rs117034449	A	G	0.0374377	0.023304	0.00667898	2.1e-08	0.1024	0.01548	0.1426	0.4726	31.4194
rs117407747	T	C	0.0450533	0.027571	0.00611706	1.80011e-13	0.2852	0.00959	0.1866	0.1263	54.246
rs117512405	A	G	-0.0790134	0.017043	0.00824611	9.49948e-22	0.1472	0.05512	0.0789	0.0620698	91.8128
rs117630647	A	G	0.059565	0.021346	0.00720413	1.39991e-16	-0.0822	0.01686	0.1387	0.5533	68.3627
rs12369950	C	T	-0.0178308	0.140675	0.00290205	8e-10	0.0349	0.1511	0.0494	0.4806	37.7513
rs12412214	A	G	-0.0245174	0.279765	0.00222685	3.40017e-28	-0.035	0.3925	0.0361	0.3323	121.218
rs12451892	C	T	-0.0116145	0.380511	0.00207578	2.19999e-08	0.0331	0.4354	0.0357	0.3545	31.3068
rs1291143	C	A	0.0493145	0.849026	0.0027991	1.80011e-69	0.041	0.7769	0.0423	0.332	310.393
rs12925933	C	A	-0.0146622	0.66221	0.00213796	7.00003e-12	-0.0495	0.5413	0.0355	0.1628	47.0326
rs12932179	G	A	-0.0136257	0.561399	0.0020276	1.80011e-11	-0.0049	0.6173	0.0363	0.8922	45.1599
rs13062095	C	T	0.0138552	0.327843	0.00214113	9.70063e-11	-0.0104	0.3727	0.0363	0.774399	41.8735
rs13230646	C	T	-0.0173277	0.248945	0.00232377	8.9002e-14	0.0084	0.1738	0.0466	0.8573	55.6027
rs1332941	G	A	0.0256552	0.820466	0.00273159	5.90065e-21	-0.0186	0.7943	0.0436	0.67	88.2104
rs137901416	A	G	0.04572	0.100311	0.00332355	4.70002e-43	-0.1485	0.06561	0.0716	0.0380102	189.238
rs139669835	T	C	-0.0612563	0.009365	0.0105346	6.1e-09	0.5484	0.001404	0.467	0.2403	33.8116
rs139795227	C	A	0.0599379	0.014021	0.00873247	6.70039e-12	0.0905	0.02756	0.1077	0.4006	47.1117
rs141214782	TTATC	T	-0.0246687	0.101206	0.00335723	1.99986e-13	-0.0442	0.1051	0.0573	0.4411	53.9921
rs142426306	T	C	-0.0504903	0.039544	0.00539933	8.69961e-21	-0.1359	0.04133	0.0904	0.1327	87.4452
rs143190905	T	G	-0.0723995	0.080404	0.00369421	1.59993e-85	0.0634	0.07547	0.0666	0.3411	384.086
rs144204502	T	C	-0.100574	0.012562	0.00913369	3.40017e-28	0.0111	0.03771	0.0934	0.905	121.249
rs150150565	T	C	0.063762	0.021455	0.00739877	6.79986e-18	0.0471	0.01874	0.1307	0.7183	74.2685
rs1611236	A	G	-0.0160135	0.32687	0.00213359	6.09958e-14	-0.0011	0.2231	0.0431	0.9792	56.3314
rs17445108	A	G	-0.0168922	0.12695	0.00300983	2e-08	0.0146	0.1265	0.0536	0.7851	31.4984
rs17803849	T	C	0.0273203	0.405161	0.00203482	4.19952e-41	-0.014	0.4155	0.0356	0.6948	180.268
rs182059586	C	T	-0.0571159	0.02511	0.00680853	4.90004e-17	0.2475	0.007032	0.2183	0.257	70.3732
rs185174247	A	G	0.0372806	0.05609	0.00435145	1.10002e-17	0.0158	0.02998	0.1028	0.8775	73.4003
rs188918174	T	C	0.0403062	0.036106	0.00543604	1.20005e-13	0.0323	0.04699	0.0832	0.6978	54.9767
rs1907702	A	G	0.0150247	0.766771	0.00242651	5.89997e-10	-0.0287	0.7985	0.0437	0.5123	38.3396
rs1985369	G	A	-0.0311893	0.868178	0.00300952	3.59998e-25	0.0102	0.891	0.0559	0.8555	107.403
rs2056726	A	G	-0.0228078	0.214376	0.00243638	7.89951e-21	0.0021	0.227	0.0421	0.9609	87.6348
rs2230590	C	T	-0.0158022	0.510897	0.00200806	3.59998e-15	-0.0022	0.3983	0.0359	0.9517	61.9272
rs2282764	G	A	-0.0224234	0.142384	0.00289392	9.30037e-15	-0.0199	0.1419	0.0504	0.692901	60.0385
rs2293579	A	G	-0.012915	0.386274	0.00205481	3.29997e-10	0.0053	0.2978	0.0389	0.8911	39.5044
rs2538745	C	T	-0.012942	0.602841	0.002056	3.09999e-10	0.0318	0.5289	0.0352	0.3672	39.6238
rs2555104	C	A	-0.0139717	0.434255	0.00203498	6.59933e-12	0.0828	0.4804	0.0352	0.0186402	47.1388
rs2763979	T	C	-0.0277713	0.359721	0.00208092	1.29987e-40	-0.0413	0.4368	0.0362	0.2538	178.107
rs28363070	A	G	0.0755557	0.013389	0.00959987	3.50026e-15	0.8346	0.002172	0.4202	0.04701	61.9446
rs28502153	A	C	-0.0215916	0.377958	0.00206208	1.20005e-25	-0.0054	0.3741	0.0362	0.8815	109.637
rs2967355	C	A	-0.0461595	0.774276	0.00238972	4.00037e-83	-0.0658	0.8258	0.0464	0.1562	373.102
rs2977608	C	A	0.0129483	0.743949	0.00233716	2.99999e-08	-0.0086	0.6899	0.0385	0.8239	30.6937
rs3093888	A	G	-0.028973	0.05131	0.00452459	1.5e-10	0.0185	0.08859	0.0615	0.763999	41.0042
rs35446936	A	G	-0.0940025	0.243674	0.00232918	1e-200	0.0412	0.273	0.0395	0.2969	1628.82
rs35640778	A	G	-0.209011	0.020757	0.00702087	9.59401e-195	0.2661	0.0134	0.1537	0.0834392	886.25
rs3767952	A	G	0.0134472	0.226709	0.00238826	1.79999e-08	0.0359	0.2224	0.0421	0.3936	31.703
rs3785074	G	A	0.023863	0.289672	0.00220455	2.60016e-27	0.0606	0.2081	0.0434	0.1621	117.168
rs3891167	G	A	-0.0425685	0.253435	0.00239551	1.20005e-70	0.0253	0.2525	0.041	0.5365	315.777
rs41304832	A	G	0.0611702	0.012378	0.0093095	5.00035e-11	-0.0701	0.03824	0.0923	0.4475	43.1745
rs429358	C	T	0.0173498	0.153969	0.00277091	3.79997e-10	0.0784	0.1828	0.0466	0.09244	39.2052
rs4498805	T	G	0.0150601	0.546632	0.00200376	5.70033e-14	0.0813	0.5047	0.0351	0.0204899	56.4891
rs4530278	T	G	0.0138793	0.59815	0.0020567	1.50003e-11	-0.0034	0.6027	0.036	0.9252	45.54
rs45604339	T	C	-0.020433	0.34242	0.00211433	4.30031e-22	0.0312	0.385	0.036	0.3862	93.3939
rs4616688	T	G	-0.0173476	0.525394	0.00200198	4.49987e-18	-0.0491	0.6056	0.0359	0.171	75.0861
rs4695407	G	A	0.0141511	0.507843	0.00199925	1.50003e-12	0.0293	0.4709	0.0352	0.4059	50.101
rs4724	A	G	-0.0547446	0.116598	0.00312441	9.79941e-69	0.0529	0.1066	0.0573	0.3554	307.006
rs4743037	T	C	0.0147971	0.230874	0.00238094	5.1e-10	-0.0099	0.2172	0.0426	0.8159	38.6239
rs55747751	A	G	-0.0211612	0.077375	0.00375164	1.7e-08	-0.059	0.05565	0.0765	0.4407	31.8155
rs56799554	G	A	-0.0259793	0.170183	0.00267858	2.99985e-22	-0.0405	0.2341	0.0418	0.3322	94.0688
rs5742915	C	T	0.0193377	0.445829	0.00202886	1.59993e-21	0.0603	0.4082	0.0357	0.0913293	90.8459
rs59409453	G	A	0.0202133	0.730602	0.00230175	1.59993e-18	0.0138	0.7907	0.0434	0.751201	77.1184
rs6007020	C	T	0.0144904	0.367823	0.00209637	4.79954e-12	-0.0391	0.3564	0.0368	0.2876	47.7777
rs6054257	A	G	-0.0141684	0.793522	0.00247729	1.09999e-08	0.0092	0.7993	0.0442	0.8346	32.7106
rs61405042	T	C	-0.0501874	0.029288	0.00602955	8.49963e-17	-0.0919	0.0174	0.1662	0.5806	69.2819
rs61748181	T	C	-0.059181	0.028928	0.00595394	2.80027e-23	-0.0702	0.05378	0.0782	0.3693	98.7997
rs6536702	A	G	0.0534148	0.774647	0.00238875	9.39723e-111	-0.0243	0.8137	0.0452	0.5902	500.014
rs6584579	G	A	0.0114923	0.398876	0.00204674	2e-08	0.034	0.3236	0.0376	0.3649	31.5274
rs6587577	G	A	-0.0182148	0.826346	0.0026359	4.79954e-12	0.0352	0.8417	0.0482	0.4648	47.7519
rs6659669	T	C	-0.0117091	0.605095	0.00205167	1.09999e-08	-0.028	0.5812	0.0356	0.4303	32.5711
rs6669563	A	G	0.0182358	0.437768	0.00202476	2.09991e-19	0.0465	0.469	0.0354	0.1888	81.1153
rs66731853	A	G	-0.0177791	0.317304	0.00215421	1.50003e-16	-0.0092	0.1947	0.0442	0.8353	68.1151
rs6751209	C	T	-0.0140465	0.204231	0.00248465	1.6e-08	-0.0067	0.1845	0.0456	0.8831	31.9599
rs6776756	A	G	-0.0174439	0.597562	0.00203747	1.10002e-17	0.004	0.5346	0.0356	0.9099	73.3001
rs6790988	G	A	0.0145728	0.741902	0.00228428	1.79999e-10	-0.023	0.7699	0.0418	0.5824	40.6993
rs6881568	A	C	0.0169256	0.36258	0.00207735	3.69999e-16	-0.0039	0.2727	0.0395	0.922	66.3848
rs7099229	A	G	-0.0153288	0.273301	0.00224403	8.4004e-12	-0.0077	0.179	0.0462	0.8679	46.6615
rs7164950	G	A	0.0129362	0.405979	0.00204001	2.30001e-10	-0.0945	0.4223	0.0357	0.00812194	40.2114
rs7209057	A	G	0.011819	0.561044	0.00202865	5.69994e-09	0.0509	0.5536	0.0354	0.1508	33.9428
rs7221585	T	C	0.0143271	0.22401	0.00247042	6.69993e-09	0.0069	0.2825	0.0391	0.8591	33.6337
rs73581419	T	C	0.0229838	0.106605	0.00324156	1.29987e-12	-0.1124	0.08212	0.0642	0.0799797	50.2731
rs73730598	A	G	0.0273632	0.054793	0.00439272	4.70002e-10	-0.093	0.06749	0.0704	0.1865	38.8031
rs76065543	T	C	0.0342843	0.137527	0.00290708	4.19952e-32	0.0028	0.1819	0.0456	0.9516	139.084
rs76219171	A	G	0.0359839	0.058433	0.00431741	7.8001e-17	-0.1532	0.03557	0.0945	0.1052	69.4656
rs76666449	C	T	0.0295125	0.100625	0.00333186	8.19974e-19	-0.0799	0.1357	0.0512	0.1191	78.4582
rs7705526	A	C	0.0776022	0.326578	0.00216124	1e-200	-0.0359	0.3228	0.0378	0.342	1289.26
rs7772289	T	G	0.017549	0.503081	0.00200003	1.69981e-18	-0.0327	0.6171	0.0367	0.3735	76.9895
rs77732866	A	G	0.0177942	0.137597	0.00290595	9.20005e-10	-0.0549	0.1418	0.0506	0.2776	37.4956
rs7790856	T	C	-0.0437199	0.289139	0.00220526	1.80011e-87	0.0272	0.2236	0.0422	0.5192	393.042
rs78491606	C	A	-0.0756311	0.018433	0.00741168	1.9002e-24	-0.0198	0.02842	0.1069	0.8529	104.128
rs79977579	A	C	0.0281517	0.09555	0.00343182	2.29985e-16	-0.0892	0.09378	0.0605	0.1404	67.2915
rs80116508	A	G	-0.0352672	0.062356	0.00415151	1.99986e-17	-0.0252	0.07941	0.0647	0.6971	72.1655
rs80324517	A	G	0.0396515	0.048259	0.00466286	1.80011e-17	-0.0123	0.0635	0.0724	0.8653	72.3127
rs8102497	A	G	-0.0149654	0.431828	0.0020233	1.39991e-13	-0.0008	0.4521	0.0354	0.9827	54.7087
rs8105767	G	A	0.0328384	0.29467	0.00220117	2.49977e-50	0.0271	0.3178	0.0377	0.4712	222.565
rs869785	C	T	-0.0147303	0.672471	0.00212801	4.40048e-12	0.0513	0.6591	0.0372	0.1673	47.9155
rs871134	T	C	-0.0182986	0.569032	0.0020263	1.69981e-19	-0.0266	0.5577	0.0354	0.4517	81.5508
rs932002	T	C	-0.0402052	0.150843	0.00279667	7.29962e-47	0.0338	0.2351	0.0414	0.4152	206.672
rs9398196	G	A	-0.0143586	0.52005	0.00201175	9.49948e-13	0.0065	0.6238	0.0364	0.8574	50.942
rs939916	A	G	0.0241795	0.669967	0.00216724	6.59933e-29	-0.0165	0.7356	0.0398	0.6788	124.475
rs9419958	C	T	-0.0810098	0.86139	0.00293847	2.60016e-167	0.0316	0.8843	0.0551	0.565999	760.033
rs9600019	T	C	0.0127134	0.335579	0.00213096	2.39999e-09	-0.0061	0.3776	0.0364	0.8667	35.5937
rs9878436	T	C	-0.0143407	0.434393	0.00201819	1.20005e-12	-0.0127	0.354	0.0367	0.729699	50.4913
rs9940099	T	G	-0.033609	0.062718	0.00411613	3.19963e-16	-0.0298	0.07963	0.0647	0.6458	66.6704
rs9955360	A	C	-0.0190311	0.869288	0.00299791	2.19999e-10	0.0225	0.855	0.0503	0.654201	40.2987
Other nutritional anaemias
rs1003322	A	C	0.0141734	0.213742	0.00247546	1e-08	-0.0998	0.1459	0.1672	0.5506	32.7821
rs10112752	A	G	-0.0287522	0.430369	0.00202518	9.49948e-46	0.1031	0.452	0.1187	0.3848	201.565
rs1023767	A	G	-0.0183732	0.237595	0.00234772	5.00035e-15	-0.1952	0.3721	0.1217	0.1088	61.2459
rs10773176	G	A	-0.0172009	0.741214	0.00228534	5.19996e-14	-0.0199	0.8089	0.1488	0.8937	56.6501
rs10774624	A	G	0.0149944	0.53276	0.00205494	2.90001e-13	0.0448	0.5972	0.1204	0.709999	53.2427
rs10805346	C	T	0.0117072	0.439339	0.00202147	7.00003e-09	-0.1565	0.453	0.1183	0.1857	33.5406
rs10845387	A	G	-0.0141214	0.352666	0.00209396	1.50003e-11	-0.2057	0.3438	0.1274	0.1062	45.4798
rs10905255	T	G	-0.0182493	0.57919	0.00203099	2.60016e-19	0.0007	0.5609	0.1192	0.9954	80.7378
rs11085072	T	C	-0.0131806	0.236909	0.00236713	2.59998e-08	-0.0113	0.1614	0.1605	0.944	31.0046
rs11117354	C	T	0.0232506	0.696513	0.00219601	3.40017e-26	0.0483	0.5788	0.1195	0.6862	112.098
rs111527438	C	T	0.0125	0.351251	0.00211016	3.09999e-09	0.1983	0.3207	0.1262	0.1162	35.0905
rs112394943	C	T	-0.0198961	0.162741	0.00281641	1.59993e-12	-0.1564	0.2376	0.1403	0.265	49.905
rs113525195	A	C	-0.0124075	0.290254	0.00224132	3.09999e-08	-0.1136	0.3031	0.1286	0.3771	30.6451
rs11412296	T	TA	0.0332259	0.759384	0.00234478	1.39991e-45	0.1331	0.7633	0.1392	0.3388	200.793
rs11557154	T	C	-0.0343719	0.13003	0.00298538	1.10002e-30	-0.1088	0.1318	0.1737	0.5312	132.559
rs11579626	C	A	0.0265113	0.084882	0.00357752	1.29987e-13	-0.0177	0.1224	0.1793	0.9213	54.9159
rs11584821	T	C	-0.0306517	0.176208	0.00263623	2.99985e-31	-0.0139	0.1808	0.1521	0.9273	135.189
rs116863223	A	G	-0.0817874	0.011763	0.00937157	2.60016e-18	0.564	0.01594	0.4776	0.2377	76.1637
rs11699829	A	G	0.0641957	0.034146	0.00602028	1.50003e-26	0.2492	0.01604	0.4815	0.6047	113.705
rs117034449	A	G	0.0374377	0.023304	0.00667898	2.1e-08	0.076	0.01588	0.4673	0.8708	31.4194
rs117407747	T	C	0.0450533	0.027571	0.00611706	1.80011e-13	1.28	0.009579	0.6044	0.0342003	54.246
rs117512405	A	G	-0.0790134	0.017043	0.00824611	9.49948e-22	-0.155	0.05506	0.2632	0.556	91.8128
rs117630647	A	G	0.059565	0.021346	0.00720413	1.39991e-16	-0.3782	0.01687	0.4676	0.4186	68.3627
rs12369950	C	T	-0.0178308	0.140675	0.00290205	8e-10	0.2004	0.1511	0.1635	0.2202	37.7513
rs12412214	A	G	-0.0245174	0.279765	0.00222685	3.40017e-28	-0.0984	0.3925	0.1207	0.4145	121.218
rs12451892	C	T	-0.0116145	0.380511	0.00207578	2.19999e-08	-0.2005	0.4353	0.1194	0.0932202	31.3068
rs1291143	C	A	0.0493145	0.849026	0.0027991	1.80011e-69	0.1224	0.7768	0.1407	0.3843	310.393
rs12925933	C	A	-0.0146622	0.66221	0.00213796	7.00003e-12	-0.0407	0.5413	0.1188	0.731499	47.0326
rs12932179	G	A	-0.0136257	0.561399	0.0020276	1.80011e-11	0.0361	0.6173	0.1214	0.7663	45.1599
rs13062095	C	T	0.0138552	0.327843	0.00214113	9.70063e-11	0.0488	0.3728	0.1218	0.6888	41.8735
rs13230646	C	T	-0.0173277	0.248945	0.00232377	8.9002e-14	-0.1994	0.1738	0.1571	0.2045	55.6027
rs1332941	G	A	0.0256552	0.820466	0.00273159	5.90065e-21	-0.1068	0.7944	0.1462	0.4648	88.2104
rs137901416	A	G	0.04572	0.100311	0.00332355	4.70002e-43	0.1345	0.06569	0.24	0.5751	189.238
rs139669835	T	C	-0.0612563	0.009365	0.0105346	6.1e-09	1.6156	0.001398	1.6368	0.3236	33.8116
rs139795227	C	A	0.0599379	0.014021	0.00873247	6.70039e-12	0.4662	0.02755	0.3543	0.1883	47.1117
rs141214782	TTATC	T	-0.0246687	0.101206	0.00335723	1.99986e-13	0.0402	0.1052	0.1935	0.8355	53.9921
rs142426306	T	C	-0.0504903	0.039544	0.00539933	8.69961e-21	-0.3558	0.04136	0.3058	0.2445	87.4452
rs143190905	T	G	-0.0723995	0.080404	0.00369421	1.59993e-85	0.3052	0.07544	0.2239	0.1729	384.086
rs144204502	T	C	-0.100574	0.012562	0.00913369	3.40017e-28	0.2105	0.03772	0.3102	0.4975	121.249
rs150150565	T	C	0.063762	0.021455	0.00739877	6.79986e-18	-0.3041	0.01873	0.4266	0.4759	74.2685
rs1611236	A	G	-0.0160135	0.32687	0.00213359	6.09958e-14	0.0077	0.223	0.1458	0.9579	56.3314
rs17445108	A	G	-0.0168922	0.12695	0.00300983	2e-08	0.234	0.1265	0.1798	0.1929	31.4984
rs17803849	T	C	0.0273203	0.405161	0.00203482	4.19952e-41	0.0983	0.3925	0.1202	0.4134	180.268
rs182059586	C	T	-0.0571159	0.02511	0.00680853	4.90004e-17	-0.5193	0.00702	0.7223	0.4722	70.3732
rs185174247	A	G	0.0372806	0.05609	0.00435145	1.10002e-17	0.0466	0.02997	0.347	0.893	73.4003
rs188918174	T	C	0.0403062	0.036106	0.00543604	1.20005e-13	0.7385	0.047	0.2807	0.008501	54.9767
rs1907702	A	G	0.0150247	0.766771	0.00242651	5.89997e-10	0.0731	0.7985	0.1453	0.614899	38.3396
rs1985369	G	A	-0.0311893	0.868178	0.00300952	3.59998e-25	-0.1645	0.891	0.1872	0.3793	107.403
rs2056726	A	G	-0.0228078	0.214376	0.00243638	7.89951e-21	0.2798	0.2271	0.141	0.0472204	87.6348
rs2230590	C	T	-0.0158022	0.510897	0.00200806	3.59998e-15	-0.0723	0.3984	0.1201	0.547299	61.9272
rs2282764	G	A	-0.0224234	0.142384	0.00289392	9.30037e-15	-0.0892	0.1419	0.1688	0.5975	60.0385
rs2293579	A	G	-0.012915	0.386274	0.00205481	3.29997e-10	0.0121	0.2978	0.131	0.9263	39.5044
rs2538745	C	T	-0.012942	0.602841	0.002056	3.09999e-10	-0.0377	0.5289	0.118	0.749501	39.6238
rs2555104	C	A	-0.0139717	0.434255	0.00203498	6.59933e-12	0.1057	0.4803	0.1179	0.37	47.1388
rs2763979	T	C	-0.0277713	0.359721	0.00208092	1.29987e-40	-0.1429	0.4369	0.1221	0.2419	178.107
rs28363070	A	G	0.0755557	0.013389	0.00959987	3.50026e-15	0.4535	0.002162	1.4463	0.7539	61.9446
rs28502153	A	C	-0.0215916	0.377958	0.00206208	1.20005e-25	-0.0912	0.3741	0.1212	0.4516	109.637
rs2967355	C	A	-0.0461595	0.774276	0.00238972	4.00037e-83	-0.0661	0.8258	0.1558	0.6712	373.102
rs2977608	C	A	0.0129483	0.743949	0.00233716	2.99999e-08	0.146	0.6899	0.1284	0.2552	30.6937
rs3093888	A	G	-0.028973	0.05131	0.00452459	1.5e-10	-0.0557	0.08856	0.2065	0.787399	41.0042
rs35446936	A	G	-0.0940025	0.243674	0.00232918	1e-200	0.0455	0.2729	0.1327	0.731601	1628.82
rs35640778	A	G	-0.209011	0.020757	0.00702087	9.59401e-195	-0.2935	0.01337	0.4946	0.552901	886.25
rs3767952	A	G	0.0134472	0.226709	0.00238826	1.79999e-08	-0.1408	0.2224	0.1415	0.32	31.703
rs3785074	G	A	0.023863	0.289672	0.00220455	2.60016e-27	0.031	0.208	0.1459	0.8317	117.168
rs3891167	G	A	-0.0425685	0.253435	0.00239551	1.20005e-70	0.049	0.2525	0.137	0.720701	315.777
rs41304832	A	G	0.0611702	0.012378	0.0093095	5.00035e-11	-0.0987	0.03826	0.3077	0.7484	43.1745
rs429358	C	T	0.0173498	0.153969	0.00277091	3.79997e-10	-0.1207	0.1827	0.1555	0.4375	39.2052
rs4498805	T	G	0.0150601	0.546632	0.00200376	5.70033e-14	0.0496	0.5045	0.1175	0.673101	56.4891
rs4530278	T	G	0.0138793	0.59815	0.0020567	1.50003e-11	-0.0582	0.6027	0.1206	0.6291	45.54
rs45604339	T	C	-0.020433	0.34242	0.00211433	4.30031e-22	-0.0449	0.385	0.1208	0.7103	93.3939
rs4616688	T	G	-0.0173476	0.525394	0.00200198	4.49987e-18	0.1016	0.6058	0.1201	0.3976	75.0861
rs4695407	G	A	0.0141511	0.507843	0.00199925	1.50003e-12	-0.1503	0.4709	0.1179	0.2023	50.101
rs4724	A	G	-0.0547446	0.116598	0.00312441	9.79941e-69	-0.1253	0.1065	0.1914	0.5128	307.006
rs4743037	T	C	0.0147971	0.230874	0.00238094	5.1e-10	-0.0811	0.2172	0.1428	0.5702	38.6239
rs55747751	A	G	-0.0211612	0.077375	0.00375164	1.7e-08	-0.0944	0.05566	0.2557	0.712	31.8155
rs56799554	G	A	-0.0259793	0.170183	0.00267858	2.99985e-22	0.0362	0.2342	0.1396	0.7953	94.0688
rs5742915	C	T	0.0193377	0.445829	0.00202886	1.59993e-21	0.06	0.4081	0.1195	0.615399	90.8459
rs59409453	G	A	0.0202133	0.730602	0.00230175	1.59993e-18	-0.0882	0.7907	0.145	0.543	77.1184
rs6007020	C	T	0.0144904	0.367823	0.00209637	4.79954e-12	-0.0634	0.3564	0.123	0.606001	47.7777
rs6054257	A	G	-0.0141684	0.793522	0.00247729	1.09999e-08	0.1151	0.7993	0.1474	0.4348	32.7106
rs61405042	T	C	-0.0501874	0.029288	0.00602955	8.49963e-17	-0.0103	0.01741	0.5614	0.9853	69.2819
rs61748181	T	C	-0.059181	0.028928	0.00595394	2.80027e-23	0.4152	0.05383	0.2596	0.1098	98.7997
rs6536702	A	G	0.0534148	0.774647	0.00238875	9.39723e-111	-0.0374	0.8138	0.1509	0.8042	500.014
rs6584579	G	A	0.0114923	0.398876	0.00204674	2e-08	-0.1647	0.3235	0.1258	0.1905	31.5274
rs6587577	G	A	-0.0182148	0.826346	0.0026359	4.79954e-12	0.1028	0.8416	0.1615	0.5243	47.7519
rs6659669	T	C	-0.0117091	0.605095	0.00205167	1.09999e-08	0.1354	0.5813	0.1189	0.2545	32.5711
rs6669563	A	G	0.0182358	0.437768	0.00202476	2.09991e-19	0.0837	0.4689	0.1183	0.4794	81.1153
rs66731853	A	G	-0.0177791	0.317304	0.00215421	1.50003e-16	0.1118	0.1947	0.1481	0.450199	68.1151
rs6751209	C	T	-0.0140465	0.204231	0.00248465	1.6e-08	-0.2437	0.1845	0.1522	0.1094	31.9599
rs6776756	A	G	-0.0174439	0.597562	0.00203747	1.10002e-17	-0.1722	0.5345	0.1189	0.1477	73.3001
rs6790988	G	A	0.0145728	0.741902	0.00228428	1.79999e-10	-0.1221	0.7699	0.1398	0.3822	40.6993
rs6881568	A	C	0.0169256	0.36258	0.00207735	3.69999e-16	0.1148	0.2728	0.1321	0.3846	66.3848
rs7099229	A	G	-0.0153288	0.273301	0.00224403	8.4004e-12	-0.1758	0.179	0.1551	0.257	46.6615
rs7164950	G	A	0.0129362	0.405979	0.00204001	2.30001e-10	-0.0864	0.4225	0.1194	0.4696	40.2114
rs7209057	A	G	0.011819	0.561044	0.00202865	5.69994e-09	-0.1406	0.5534	0.1185	0.2356	33.9428
rs7221585	T	C	0.0143271	0.22401	0.00247042	6.69993e-09	0.1935	0.2825	0.131	0.1395	33.6337
rs73581419	T	C	0.0229838	0.106605	0.00324156	1.29987e-12	-0.4086	0.08217	0.2137	0.0559204	50.2731
rs73730598	A	G	0.0273632	0.054793	0.00439272	4.70002e-10	-0.2552	0.06752	0.2357	0.2791	38.8031
rs76065543	T	C	0.0342843	0.137527	0.00290708	4.19952e-32	0.3523	0.182	0.1536	0.0218399	139.084
rs76219171	A	G	0.0359839	0.058433	0.00431741	7.8001e-17	0.1193	0.03561	0.3133	0.703301	69.4656
rs76666449	C	T	0.0295125	0.100625	0.00333186	8.19974e-19	0.186	0.1358	0.1727	0.2812	78.4582
rs7705526	A	C	0.0776022	0.326578	0.00216124	1e-200	-0.0775	0.3228	0.1266	0.5405	1289.26
rs7772289	T	G	0.017549	0.503081	0.00200003	1.69981e-18	-0.1133	0.6173	0.1233	0.3579	76.9895
rs77732866	A	G	0.0177942	0.137597	0.00290595	9.20005e-10	0.1115	0.1419	0.1691	0.5094	37.4956
rs7790856	T	C	-0.0437199	0.289139	0.00220526	1.80011e-87	0.0955	0.2236	0.1418	0.5007	393.042
rs78491606	C	A	-0.0756311	0.018433	0.00741168	1.9002e-24	-0.395	0.02841	0.3558	0.267	104.128
rs79977579	A	C	0.0281517	0.09555	0.00343182	2.29985e-16	-0.2862	0.09382	0.2041	0.1609	67.2915
rs80116508	A	G	-0.0352672	0.062356	0.00415151	1.99986e-17	0.0729	0.07942	0.2146	0.734	72.1655
rs80324517	A	G	0.0396515	0.048259	0.00466286	1.80011e-17	0.0856	0.06351	0.2421	0.723601	72.3127
rs8102497	A	G	-0.0149654	0.431828	0.0020233	1.39991e-13	-0.0571	0.4521	0.1182	0.628901	54.7087
rs8105767	G	A	0.0328384	0.29467	0.00220117	2.49977e-50	-0.1058	0.3177	0.126	0.4011	222.565
rs869785	C	T	-0.0147303	0.672471	0.00212801	4.40048e-12	0.2498	0.659	0.1243	0.0445102	47.9155
rs871134	T	C	-0.0182986	0.569032	0.0020263	1.69981e-19	-0.1107	0.5578	0.1184	0.3498	81.5508
rs932002	T	C	-0.0402052	0.150843	0.00279667	7.29962e-47	-0.4027	0.2351	0.1394	0.00387204	206.672
rs9398196	G	A	-0.0143586	0.52005	0.00201175	9.49948e-13	-0.0138	0.6238	0.1219	0.9101	50.942
rs939916	A	G	0.0241795	0.669967	0.00216724	6.59933e-29	-0.0649	0.7356	0.1336	0.6272	124.475
rs9419958	C	T	-0.0810098	0.86139	0.00293847	2.60016e-167	0.0462	0.8843	0.1848	0.8026	760.033
rs9600019	T	C	0.0127134	0.335579	0.00213096	2.39999e-09	-0.1144	0.3776	0.1216	0.3465	35.5937
rs9878436	T	C	-0.0143407	0.434393	0.00201819	1.20005e-12	0.1271	0.354	0.1229	0.3009	50.4913
rs9940099	T	G	-0.033609	0.062718	0.00411613	3.19963e-16	0.0667	0.07965	0.2146	0.756	66.6704
rs9955360	A	C	-0.0190311	0.869288	0.00299791	2.19999e-10	-0.1128	0.8549	0.1675	0.5005	40.2987
Haemolytic anaemias
rs1003322	A	C	0.0141734	0.213742	0.00247546	1e-08	-0.0715	0.1459	0.1016	0.4817	32.7821
rs10112752	A	G	-0.0287522	0.430369	0.00202518	9.49948e-46	-0.0733	0.4518	0.072	0.3089	201.565
rs1023767	A	G	-0.0183732	0.237595	0.00234772	5.00035e-15	0.1487	0.3724	0.0739	0.0441896	61.2459
rs10773176	G	A	-0.0172009	0.741214	0.00228534	5.19996e-14	0.0102	0.8089	0.0906	0.9099	56.6501
rs10774624	A	G	0.0149944	0.53276	0.00205494	2.90001e-13	-0.0747	0.5969	0.0731	0.3069	53.2427
rs10805346	C	T	0.0117072	0.439339	0.00202147	7.00003e-09	0.0584	0.4531	0.0718	0.4159	33.5406
rs10845387	A	G	-0.0141214	0.352666	0.00209396	1.50003e-11	-0.0434	0.3438	0.0773	0.574	45.4798
rs10905255	T	G	-0.0182493	0.57919	0.00203099	2.60016e-19	-0.0025	0.5608	0.0722	0.9726	80.7378
rs11085072	T	C	-0.0131806	0.236909	0.00236713	2.59998e-08	-0.0063	0.1616	0.0973	0.9487	31.0046
rs11117354	C	T	0.0232506	0.696513	0.00219601	3.40017e-26	-0.0821	0.5787	0.0725	0.2571	112.098
rs111527438	C	T	0.0125	0.351251	0.00211016	3.09999e-09	-0.0119	0.3207	0.0767	0.877	35.0905
rs112394943	C	T	-0.0198961	0.162741	0.00281641	1.59993e-12	0.0576	0.2375	0.0851	0.499001	49.905
rs113525195	A	C	-0.0124075	0.290254	0.00224132	3.09999e-08	-0.0837	0.3031	0.078	0.283	30.6451
rs11412296	T	TA	0.0332259	0.759384	0.00234478	1.39991e-45	-0.1716	0.7634	0.0842	0.0416399	200.793
rs11557154	T	C	-0.0343719	0.13003	0.00298538	1.10002e-30	0.1713	0.1319	0.1055	0.1046	132.559
rs11579626	C	A	0.0265113	0.084882	0.00357752	1.29987e-13	-0.0999	0.1224	0.1092	0.3604	54.9159
rs11584821	T	C	-0.0306517	0.176208	0.00263623	2.99985e-31	-0.0365	0.1808	0.0929	0.6944	135.189
rs116863223	A	G	-0.0817874	0.011763	0.00937157	2.60016e-18	0.0403	0.01595	0.2875	0.8886	76.1637
rs11699829	A	G	0.0641957	0.034146	0.00602028	1.50003e-26	0.303	0.01605	0.2925	0.3003	113.705
rs117034449	A	G	0.0374377	0.023304	0.00667898	2.1e-08	0.2584	0.0159	0.2839	0.3628	31.4194
rs117407747	T	C	0.0450533	0.027571	0.00611706	1.80011e-13	0.1209	0.009627	0.3679	0.7424	54.246
rs117512405	A	G	-0.0790134	0.017043	0.00824611	9.49948e-22	0.2314	0.05514	0.1594	0.1467	91.8128
rs117630647	A	G	0.059565	0.021346	0.00720413	1.39991e-16	0.7518	0.01683	0.2818	0.00762395	68.3627
rs12369950	C	T	-0.0178308	0.140675	0.00290205	8e-10	-0.1545	0.151	0.1002	0.123	37.7513
rs12412214	A	G	-0.0245174	0.279765	0.00222685	3.40017e-28	-0.1204	0.3926	0.0732	0.1002	121.218
rs12451892	C	T	-0.0116145	0.380511	0.00207578	2.19999e-08	0.0377	0.4354	0.0725	0.6034	31.3068
rs1291143	C	A	0.0493145	0.849026	0.0027991	1.80011e-69	-0.0473	0.7771	0.0859	0.582101	310.393
rs12925933	C	A	-0.0146622	0.66221	0.00213796	7.00003e-12	-0.0644	0.5414	0.072	0.3716	47.0326
rs12932179	G	A	-0.0136257	0.561399	0.0020276	1.80011e-11	0.0038	0.6173	0.0737	0.9589	45.1599
rs13062095	C	T	0.0138552	0.327843	0.00214113	9.70063e-11	-0.0074	0.3728	0.0738	0.9204	41.8735
rs13230646	C	T	-0.0173277	0.248945	0.00232377	8.9002e-14	0.079	0.1738	0.0949	0.4054	55.6027
rs1332941	G	A	0.0256552	0.820466	0.00273159	5.90065e-21	-0.0795	0.7944	0.0885	0.369	88.2104
rs137901416	A	G	0.04572	0.100311	0.00332355	4.70002e-43	0.046	0.06565	0.1448	0.751	189.238
rs139669835	T	C	-0.0612563	0.009365	0.0105346	6.1e-09	-0.1889	0.001395	0.9724	0.846	33.8116
rs139795227	C	A	0.0599379	0.014021	0.00873247	6.70039e-12	-0.0349	0.02749	0.2187	0.8733	47.1117
rs141214782	TTATC	T	-0.0246687	0.101206	0.00335723	1.99986e-13	-0.0132	0.1052	0.1164	0.9095	53.9921
rs142426306	T	C	-0.0504903	0.039544	0.00539933	8.69961e-21	0.0293	0.04129	0.1843	0.8737	87.4452
rs143190905	T	G	-0.0723995	0.080404	0.00369421	1.59993e-85	-0.1769	0.07547	0.135	0.1899	384.086
rs144204502	T	C	-0.100574	0.012562	0.00913369	3.40017e-28	-0.1627	0.03772	0.1886	0.3883	121.249
rs150150565	T	C	0.063762	0.021455	0.00739877	6.79986e-18	0.3377	0.01876	0.2623	0.198	74.2685
rs1611236	A	G	-0.0160135	0.32687	0.00213359	6.09958e-14	0.1133	0.2233	0.0888	0.2019	56.3314
rs17445108	A	G	-0.0168922	0.12695	0.00300983	2e-08	0.2359	0.1266	0.109	0.0303997	31.4984
rs17803849	T	C	0.0273203	0.405161	0.00203482	4.19952e-41	0.0492	0.3925	0.0729	0.5	180.268
rs182059586	C	T	-0.0571159	0.02511	0.00680853	4.90004e-17	-0.2842	0.007053	0.4332	0.5117	70.3732
rs185174247	A	G	0.0372806	0.05609	0.00435145	1.10002e-17	0.1125	0.03003	0.2109	0.5938	73.4003
rs188918174	T	C	0.0403062	0.036106	0.00543604	1.20005e-13	0.2933	0.04707	0.1695	0.0836007	54.9767
rs1907702	A	G	0.0150247	0.766771	0.00242651	5.89997e-10	-0.0375	0.7987	0.0888	0.6724	38.3396
rs1985369	G	A	-0.0311893	0.868178	0.00300952	3.59998e-25	0.1467	0.891	0.1139	0.1976	107.403
rs2056726	A	G	-0.0228078	0.214376	0.00243638	7.89951e-21	0.1016	0.2271	0.0856	0.2352	87.6348
rs2230590	C	T	-0.0158022	0.510897	0.00200806	3.59998e-15	-0.0265	0.3983	0.0729	0.7165	61.9272
rs2282764	G	A	-0.0224234	0.142384	0.00289392	9.30037e-15	-0.1184	0.1418	0.1024	0.2477	60.0385
rs2293579	A	G	-0.012915	0.386274	0.00205481	3.29997e-10	0.0763	0.2978	0.0794	0.3367	39.5044
rs2538745	C	T	-0.012942	0.602841	0.002056	3.09999e-10	0.0325	0.5289	0.0716	0.649999	39.6238
rs2555104	C	A	-0.0139717	0.434255	0.00203498	6.59933e-12	0.0346	0.4802	0.0715	0.6281	47.1388
rs2763979	T	C	-0.0277713	0.359721	0.00208092	1.29987e-40	-0.0057	0.4366	0.074	0.9382	178.107
rs28363070	A	G	0.0755557	0.013389	0.00959987	3.50026e-15	-0.2598	0.002172	0.8452	0.7586	61.9446
rs28502153	A	C	-0.0215916	0.377958	0.00206208	1.20005e-25	-0.0364	0.3743	0.0736	0.6205	109.637
rs2967355	C	A	-0.0461595	0.774276	0.00238972	4.00037e-83	0.0871	0.8256	0.0942	0.3555	373.102
rs2977608	C	A	0.0129483	0.743949	0.00233716	2.99999e-08	-0.1337	0.6898	0.0778	0.0856604	30.6937
rs3093888	A	G	-0.028973	0.05131	0.00452459	1.5e-10	-0.1005	0.08862	0.1254	0.4227	41.0042
rs35446936	A	G	-0.0940025	0.243674	0.00232918	1e-200	-0.0395	0.2729	0.0804	0.623	1628.82
rs35640778	A	G	-0.209011	0.020757	0.00702087	9.59401e-195	-0.5504	0.01335	0.3101	0.07587	886.25
rs3767952	A	G	0.0134472	0.226709	0.00238826	1.79999e-08	0.0191	0.2224	0.0857	0.8233	31.703
rs3785074	G	A	0.023863	0.289672	0.00220455	2.60016e-27	0.2216	0.208	0.0881	0.0119399	117.168
rs3891167	G	A	-0.0425685	0.253435	0.00239551	1.20005e-70	-0.0447	0.2524	0.0832	0.5914	315.777
rs41304832	A	G	0.0611702	0.012378	0.0093095	5.00035e-11	0.0979	0.03825	0.1866	0.5997	43.1745
rs429358	C	T	0.0173498	0.153969	0.00277091	3.79997e-10	-0.0427	0.1826	0.0933	0.6475	39.2052
rs4498805	T	G	0.0150601	0.546632	0.00200376	5.70033e-14	-0.0208	0.5047	0.0713	0.77	56.4891
rs4530278	T	G	0.0138793	0.59815	0.0020567	1.50003e-11	-0.0463	0.6028	0.0732	0.5269	45.54
rs45604339	T	C	-0.020433	0.34242	0.00211433	4.30031e-22	0.0204	0.385	0.0733	0.7804	93.3939
rs4616688	T	G	-0.0173476	0.525394	0.00200198	4.49987e-18	-0.0412	0.6058	0.073	0.5724	75.0861
rs4695407	G	A	0.0141511	0.507843	0.00199925	1.50003e-12	-0.0476	0.4711	0.0714	0.505	50.101
rs4724	A	G	-0.0547446	0.116598	0.00312441	9.79941e-69	-0.1126	0.1066	0.1159	0.3312	307.006
rs4743037	T	C	0.0147971	0.230874	0.00238094	5.1e-10	-0.1299	0.217	0.0867	0.1339	38.6239
rs55747751	A	G	-0.0211612	0.077375	0.00375164	1.7e-08	0.2662	0.05557	0.1566	0.0890902	31.8155
rs56799554	G	A	-0.0259793	0.170183	0.00267858	2.99985e-22	0.0015	0.2341	0.0849	0.986	94.0688
rs5742915	C	T	0.0193377	0.445829	0.00202886	1.59993e-21	0.0021	0.4082	0.0725	0.9774	90.8459
rs59409453	G	A	0.0202133	0.730602	0.00230175	1.59993e-18	-0.0223	0.7907	0.0882	0.8002	77.1184
rs6007020	C	T	0.0144904	0.367823	0.00209637	4.79954e-12	-0.1722	0.3563	0.0747	0.02113	47.7777
rs6054257	A	G	-0.0141684	0.793522	0.00247729	1.09999e-08	0.0479	0.7992	0.0892	0.5911	32.7106
rs61405042	T	C	-0.0501874	0.029288	0.00602955	8.49963e-17	1.0162	0.01744	0.3477	0.00346897	69.2819
rs61748181	T	C	-0.059181	0.028928	0.00595394	2.80027e-23	-0.0806	0.05371	0.1585	0.611	98.7997
rs6536702	A	G	0.0534148	0.774647	0.00238875	9.39723e-111	-0.0421	0.8137	0.0917	0.6466	500.014
rs6584579	G	A	0.0114923	0.398876	0.00204674	2e-08	0.0109	0.3238	0.0763	0.8865	31.5274
rs6587577	G	A	-0.0182148	0.826346	0.0026359	4.79954e-12	0.0992	0.8417	0.0979	0.3109	47.7519
rs6659669	T	C	-0.0117091	0.605095	0.00205167	1.09999e-08	-0.0641	0.581	0.0722	0.375	32.5711
rs6669563	A	G	0.0182358	0.437768	0.00202476	2.09991e-19	-0.102	0.469	0.0719	0.1559	81.1153
rs66731853	A	G	-0.0177791	0.317304	0.00215421	1.50003e-16	0.1487	0.1947	0.0898	0.0975911	68.1151
rs6751209	C	T	-0.0140465	0.204231	0.00248465	1.6e-08	-0.093	0.1844	0.0925	0.3147	31.9599
rs6776756	A	G	-0.0174439	0.597562	0.00203747	1.10002e-17	-0.0771	0.5345	0.0723	0.2859	73.3001
rs6790988	G	A	0.0145728	0.741902	0.00228428	1.79999e-10	-0.0098	0.7699	0.0849	0.9082	40.6993
rs6881568	A	C	0.0169256	0.36258	0.00207735	3.69999e-16	-0.0782	0.2725	0.0802	0.3299	66.3848
rs7099229	A	G	-0.0153288	0.273301	0.00224403	8.4004e-12	0.0056	0.1791	0.0938	0.9525	46.6615
rs7164950	G	A	0.0129362	0.405979	0.00204001	2.30001e-10	0.0431	0.4223	0.0725	0.5523	40.2114
rs7209057	A	G	0.011819	0.561044	0.00202865	5.69994e-09	0.0241	0.5536	0.0719	0.7377	33.9428
rs7221585	T	C	0.0143271	0.22401	0.00247042	6.69993e-09	-0.0611	0.2823	0.0794	0.441199	33.6337
rs73581419	T	C	0.0229838	0.106605	0.00324156	1.29987e-12	0.136	0.08215	0.13	0.2957	50.2731
rs73730598	A	G	0.0273632	0.054793	0.00439272	4.70002e-10	-0.1195	0.06747	0.1432	0.4043	38.8031
rs76065543	T	C	0.0342843	0.137527	0.00290708	4.19952e-32	0.0471	0.1819	0.0928	0.611599	139.084
rs76219171	A	G	0.0359839	0.058433	0.00431741	7.8001e-17	-0.2661	0.03561	0.1921	0.1658	69.4656
rs76666449	C	T	0.0295125	0.100625	0.00333186	8.19974e-19	0.1364	0.1358	0.1042	0.1904	78.4582
rs7705526	A	C	0.0776022	0.326578	0.00216124	1e-200	-0.0975	0.3229	0.0768	0.2043	1289.26
rs7772289	T	G	0.017549	0.503081	0.00200003	1.69981e-18	0.0073	0.6169	0.0751	0.9222	76.9895
rs77732866	A	G	0.0177942	0.137597	0.00290595	9.20005e-10	0.1451	0.1418	0.1025	0.1571	37.4956
rs7790856	T	C	-0.0437199	0.289139	0.00220526	1.80011e-87	-0.0809	0.2238	0.0858	0.3456	393.042
rs78491606	C	A	-0.0756311	0.018433	0.00741168	1.9002e-24	-0.14	0.02843	0.2166	0.518	104.128
rs79977579	A	C	0.0281517	0.09555	0.00343182	2.29985e-16	-0.1037	0.09378	0.1236	0.4014	67.2915
rs80116508	A	G	-0.0352672	0.062356	0.00415151	1.99986e-17	0.1924	0.07937	0.1319	0.1446	72.1655
rs80324517	A	G	0.0396515	0.048259	0.00466286	1.80011e-17	-0.0167	0.06353	0.1467	0.9093	72.3127
rs8102497	A	G	-0.0149654	0.431828	0.0020233	1.39991e-13	-0.0219	0.452	0.0718	0.760599	54.7087
rs8105767	G	A	0.0328384	0.29467	0.00220117	2.49977e-50	0.0562	0.318	0.0765	0.4626	222.565
rs869785	C	T	-0.0147303	0.672471	0.00212801	4.40048e-12	0.1038	0.6593	0.0754	0.1688	47.9155
rs871134	T	C	-0.0182986	0.569032	0.0020263	1.69981e-19	0.0422	0.5576	0.0719	0.5573	81.5508
rs932002	T	C	-0.0402052	0.150843	0.00279667	7.29962e-47	-0.0467	0.2351	0.0842	0.579301	206.672
rs9398196	G	A	-0.0143586	0.52005	0.00201175	9.49948e-13	-0.0999	0.6238	0.074	0.1771	50.942
rs939916	A	G	0.0241795	0.669967	0.00216724	6.59933e-29	0.017	0.7357	0.081	0.8341	124.475
rs9419958	C	T	-0.0810098	0.86139	0.00293847	2.60016e-167	-0.0119	0.8841	0.1121	0.9152	760.033
rs9600019	T	C	0.0127134	0.335579	0.00213096	2.39999e-09	0.0841	0.3775	0.0739	0.2551	35.5937
rs9878436	T	C	-0.0143407	0.434393	0.00201819	1.20005e-12	-0.0389	0.3541	0.0746	0.6016	50.4913
rs9940099	T	G	-0.033609	0.062718	0.00411613	3.19963e-16	0.1906	0.07959	0.1318	0.1482	66.6704
rs9955360	A	C	-0.0190311	0.869288	0.00299791	2.19999e-10	0.0558	0.8548	0.1019	0.5841	40.2987
Acquired haemolytic anaemia
rs1003322	A	C	0.0141734	0.213742	0.00247546	1e-08	0.0035	0.146	0.1201	0.9765	32.7821
rs10112752	A	G	-0.0287522	0.430369	0.00202518	9.49948e-46	-0.0128	0.4518	0.0852	0.8808	201.565
rs1023767	A	G	-0.0183732	0.237595	0.00234772	5.00035e-15	0.2382	0.3724	0.0875	0.00647098	61.2459
rs10773176	G	A	-0.0172009	0.741214	0.00228534	5.19996e-14	-0.0615	0.8088	0.107	0.5654	56.6501
rs10774624	A	G	0.0149944	0.53276	0.00205494	2.90001e-13	-0.106	0.5969	0.0864	0.22	53.2427
rs10805346	C	T	0.0117072	0.439339	0.00202147	7.00003e-09	0.0643	0.4531	0.0849	0.4488	33.5406
rs10845387	A	G	-0.0141214	0.352666	0.00209396	1.50003e-11	-0.0111	0.3439	0.0914	0.9035	45.4798
rs10905255	T	G	-0.0182493	0.57919	0.00203099	2.60016e-19	0.02	0.5608	0.0853	0.8142	80.7378
rs11085072	T	C	-0.0131806	0.236909	0.00236713	2.59998e-08	-0.1028	0.1616	0.1148	0.3705	31.0046
rs11117354	C	T	0.0232506	0.696513	0.00219601	3.40017e-26	-0.0405	0.5787	0.0857	0.636099	112.098
rs111527438	C	T	0.0125	0.351251	0.00211016	3.09999e-09	-0.0346	0.3207	0.0907	0.7031	35.0905
rs112394943	C	T	-0.0198961	0.162741	0.00281641	1.59993e-12	0.0702	0.2375	0.1007	0.486	49.905
rs113525195	A	C	-0.0124075	0.290254	0.00224132	3.09999e-08	0.0173	0.3032	0.0922	0.8515	30.6451
rs11412296	T	TA	0.0332259	0.759384	0.00234478	1.39991e-45	-0.2272	0.7634	0.0995	0.0224698	200.793
rs11557154	T	C	-0.0343719	0.13003	0.00298538	1.10002e-30	0.1967	0.1319	0.1249	0.1152	132.559
rs11579626	C	A	0.0265113	0.084882	0.00357752	1.29987e-13	-0.1748	0.1224	0.1291	0.1757	54.9159
rs11584821	T	C	-0.0306517	0.176208	0.00263623	2.99985e-31	-0.0254	0.1808	0.1097	0.8166	135.189
rs116863223	A	G	-0.0817874	0.011763	0.00937157	2.60016e-18	0.0009	0.01595	0.3385	0.998	76.1637
rs11699829	A	G	0.0641957	0.034146	0.00602028	1.50003e-26	0.2519	0.01605	0.3457	0.4662	113.705
rs117034449	A	G	0.0374377	0.023304	0.00667898	2.1e-08	0.4371	0.0159	0.3355	0.1926	31.4194
rs117407747	T	C	0.0450533	0.027571	0.00611706	1.80011e-13	0.4972	0.00963	0.4393	0.2578	54.246
rs117512405	A	G	-0.0790134	0.017043	0.00824611	9.49948e-22	0.2422	0.05513	0.1887	0.1993	91.8128
rs117630647	A	G	0.059565	0.021346	0.00720413	1.39991e-16	0.6125	0.01682	0.3315	0.0646294	68.3627
rs12369950	C	T	-0.0178308	0.140675	0.00290205	8e-10	-0.1644	0.151	0.1186	0.1657	37.7513
rs12412214	A	G	-0.0245174	0.279765	0.00222685	3.40017e-28	-0.0828	0.3926	0.0865	0.3387	121.218
rs12451892	C	T	-0.0116145	0.380511	0.00207578	2.19999e-08	0.0291	0.4354	0.0858	0.734301	31.3068
rs1291143	C	A	0.0493145	0.849026	0.0027991	1.80011e-69	-0.0447	0.7771	0.1016	0.659601	310.393
rs12925933	C	A	-0.0146622	0.66221	0.00213796	7.00003e-12	-0.0968	0.5414	0.0852	0.256	47.0326
rs12932179	G	A	-0.0136257	0.561399	0.0020276	1.80011e-11	-0.0128	0.6173	0.0871	0.8828	45.1599
rs13062095	C	T	0.0138552	0.327843	0.00214113	9.70063e-11	-0.0478	0.3728	0.0873	0.583899	41.8735
rs13230646	C	T	-0.0173277	0.248945	0.00232377	8.9002e-14	0.04	0.1738	0.1119	0.721	55.6027
rs1332941	G	A	0.0256552	0.820466	0.00273159	5.90065e-21	-0.0552	0.7944	0.1047	0.5978	88.2104
rs137901416	A	G	0.04572	0.100311	0.00332355	4.70002e-43	0.2925	0.06567	0.1709	0.0870001	189.238
rs139669835	T	C	-0.0612563	0.009365	0.0105346	6.1e-09	-1.0527	0.001394	1.1374	0.3547	33.8116
rs139795227	C	A	0.0599379	0.014021	0.00873247	6.70039e-12	0.1071	0.02749	0.2591	0.679401	47.1117
rs141214782	TTATC	T	-0.0246687	0.101206	0.00335723	1.99986e-13	-0.0375	0.1052	0.1376	0.7851	53.9921
rs142426306	T	C	-0.0504903	0.039544	0.00539933	8.69961e-21	0.0968	0.04129	0.2178	0.6567	87.4452
rs143190905	T	G	-0.0723995	0.080404	0.00369421	1.59993e-85	-0.1754	0.07548	0.1593	0.2709	384.086
rs144204502	T	C	-0.100574	0.012562	0.00913369	3.40017e-28	-0.2951	0.03772	0.2236	0.1869	121.249
rs150150565	T	C	0.063762	0.021455	0.00739877	6.79986e-18	0.2226	0.01876	0.3109	0.474	74.2685
rs1611236	A	G	-0.0160135	0.32687	0.00213359	6.09958e-14	0.1657	0.2233	0.1048	0.1139	56.3314
rs17445108	A	G	-0.0168922	0.12695	0.00300983	2e-08	0.3987	0.1266	0.1296	0.00210102	31.4984
rs17803849	T	C	0.0273203	0.405161	0.00203482	4.19952e-41	0.1363	0.3926	0.0862	0.1139	180.268
rs182059586	C	T	-0.0571159	0.02511	0.00680853	4.90004e-17	-0.2556	0.007054	0.5125	0.6179	70.3732
rs185174247	A	G	0.0372806	0.05609	0.00435145	1.10002e-17	-0.0438	0.03002	0.2495	0.8606	73.4003
rs188918174	T	C	0.0403062	0.036106	0.00543604	1.20005e-13	0.2187	0.04706	0.2004	0.2751	54.9767
rs1907702	A	G	0.0150247	0.766771	0.00242651	5.89997e-10	-0.0719	0.7987	0.1052	0.4942	38.3396
rs1985369	G	A	-0.0311893	0.868178	0.00300952	3.59998e-25	0.191	0.891	0.1345	0.1557	107.403
rs2056726	A	G	-0.0228078	0.214376	0.00243638	7.89951e-21	0.0989	0.2271	0.1011	0.328	87.6348
rs2230590	C	T	-0.0158022	0.510897	0.00200806	3.59998e-15	-0.0856	0.3983	0.0862	0.3204	61.9272
rs2282764	G	A	-0.0224234	0.142384	0.00289392	9.30037e-15	-0.0006	0.1418	0.121	0.9961	60.0385
rs2293579	A	G	-0.012915	0.386274	0.00205481	3.29997e-10	0.0888	0.2978	0.0938	0.3438	39.5044
rs2538745	C	T	-0.012942	0.602841	0.002056	3.09999e-10	0.0214	0.5288	0.0847	0.8002	39.6238
rs2555104	C	A	-0.0139717	0.434255	0.00203498	6.59933e-12	0.0222	0.4802	0.0845	0.7927	47.1388
rs2763979	T	C	-0.0277713	0.359721	0.00208092	1.29987e-40	-0.0918	0.4365	0.0874	0.294	178.107
rs28363070	A	G	0.0755557	0.013389	0.00959987	3.50026e-15	0.017	0.002173	0.9894	0.9863	61.9446
rs28502153	A	C	-0.0215916	0.377958	0.00206208	1.20005e-25	0.0568	0.3743	0.087	0.5139	109.637
rs2967355	C	A	-0.0461595	0.774276	0.00238972	4.00037e-83	0.0045	0.8256	0.1113	0.9679	373.102
rs2977608	C	A	0.0129483	0.743949	0.00233716	2.99999e-08	-0.0574	0.6898	0.0921	0.5328	30.6937
rs3093888	A	G	-0.028973	0.05131	0.00452459	1.5e-10	-0.1794	0.08862	0.1482	0.2261	41.0042
rs35446936	A	G	-0.0940025	0.243674	0.00232918	1e-200	-0.0375	0.2729	0.0951	0.6936	1628.82
rs35640778	A	G	-0.209011	0.020757	0.00702087	9.59401e-195	-0.6192	0.01335	0.3706	0.0947502	886.25
rs3767952	A	G	0.0134472	0.226709	0.00238826	1.79999e-08	0.0161	0.2223	0.1012	0.8738	31.703
rs3785074	G	A	0.023863	0.289672	0.00220455	2.60016e-27	0.1055	0.2079	0.1041	0.3107	117.168
rs3891167	G	A	-0.0425685	0.253435	0.00239551	1.20005e-70	-0.0856	0.2524	0.0984	0.3845	315.777
rs41304832	A	G	0.0611702	0.012378	0.0093095	5.00035e-11	0.0755	0.03825	0.2208	0.732399	43.1745
rs429358	C	T	0.0173498	0.153969	0.00277091	3.79997e-10	-0.1269	0.1826	0.1105	0.2507	39.2052
rs4498805	T	G	0.0150601	0.546632	0.00200376	5.70033e-14	0.0018	0.5048	0.0843	0.9834	56.4891
rs4530278	T	G	0.0138793	0.59815	0.0020567	1.50003e-11	-0.0931	0.6028	0.0865	0.2814	45.54
rs45604339	T	C	-0.020433	0.34242	0.00211433	4.30031e-22	-0.0041	0.385	0.0866	0.9624	93.3939
rs4616688	T	G	-0.0173476	0.525394	0.00200198	4.49987e-18	-0.0622	0.6058	0.0863	0.4713	75.0861
rs4695407	G	A	0.0141511	0.507843	0.00199925	1.50003e-12	-0.0077	0.4711	0.0845	0.9278	50.101
rs4724	A	G	-0.0547446	0.116598	0.00312441	9.79941e-69	-0.074	0.1066	0.137	0.5891	307.006
rs4743037	T	C	0.0147971	0.230874	0.00238094	5.1e-10	-0.1751	0.217	0.1025	0.0876597	38.6239
rs55747751	A	G	-0.0211612	0.077375	0.00375164	1.7e-08	0.234	0.05556	0.1855	0.2072	31.8155
rs56799554	G	A	-0.0259793	0.170183	0.00267858	2.99985e-22	-0.0015	0.2341	0.1004	0.988	94.0688
rs5742915	C	T	0.0193377	0.445829	0.00202886	1.59993e-21	-0.0698	0.4081	0.0857	0.4154	90.8459
rs59409453	G	A	0.0202133	0.730602	0.00230175	1.59993e-18	0.0133	0.7907	0.1042	0.8986	77.1184
rs6007020	C	T	0.0144904	0.367823	0.00209637	4.79954e-12	-0.2157	0.3563	0.0884	0.0146599	47.7777
rs6054257	A	G	-0.0141684	0.793522	0.00247729	1.09999e-08	0.0889	0.7992	0.1054	0.3994	32.7106
rs61405042	T	C	-0.0501874	0.029288	0.00602955	8.49963e-17	0.8702	0.01743	0.4	0.0295801	69.2819
rs61748181	T	C	-0.059181	0.028928	0.00595394	2.80027e-23	-0.1321	0.0537	0.1877	0.4814	98.7997
rs6536702	A	G	0.0534148	0.774647	0.00238875	9.39723e-111	-0.0773	0.8137	0.1084	0.4756	500.014
rs6584579	G	A	0.0114923	0.398876	0.00204674	2e-08	0.0346	0.3238	0.0902	0.7011	31.5274
rs6587577	G	A	-0.0182148	0.826346	0.0026359	4.79954e-12	0.0889	0.8417	0.1155	0.4414	47.7519
rs6659669	T	C	-0.0117091	0.605095	0.00205167	1.09999e-08	-0.0496	0.581	0.0854	0.5611	32.5711
rs6669563	A	G	0.0182358	0.437768	0.00202476	2.09991e-19	-0.1598	0.469	0.085	0.0600399	81.1153
rs66731853	A	G	-0.0177791	0.317304	0.00215421	1.50003e-16	0.2711	0.1948	0.1062	0.01068	68.1151
rs6751209	C	T	-0.0140465	0.204231	0.00248465	1.6e-08	-0.1646	0.1844	0.1092	0.1318	31.9599
rs6776756	A	G	-0.0174439	0.597562	0.00203747	1.10002e-17	-0.162	0.5345	0.0855	0.0580297	73.3001
rs6790988	G	A	0.0145728	0.741902	0.00228428	1.79999e-10	0.0505	0.7699	0.1003	0.614899	40.6993
rs6881568	A	C	0.0169256	0.36258	0.00207735	3.69999e-16	-0.1258	0.2725	0.0949	0.1847	66.3848
rs7099229	A	G	-0.0153288	0.273301	0.00224403	8.4004e-12	0.0074	0.1791	0.1109	0.9471	46.6615
rs7164950	G	A	0.0129362	0.405979	0.00204001	2.30001e-10	0.0106	0.4223	0.0856	0.9013	40.2114
rs7209057	A	G	0.011819	0.561044	0.00202865	5.69994e-09	-0.0112	0.5535	0.085	0.8955	33.9428
rs7221585	T	C	0.0143271	0.22401	0.00247042	6.69993e-09	-0.0867	0.2823	0.094	0.3566	33.6337
rs73581419	T	C	0.0229838	0.106605	0.00324156	1.29987e-12	0.1337	0.08215	0.1535	0.3839	50.2731
rs73730598	A	G	0.0273632	0.054793	0.00439272	4.70002e-10	-0.1022	0.06747	0.1691	0.5456	38.8031
rs76065543	T	C	0.0342843	0.137527	0.00290708	4.19952e-32	0.0731	0.1819	0.1098	0.5052	139.084
rs76219171	A	G	0.0359839	0.058433	0.00431741	7.8001e-17	-0.3243	0.03561	0.2262	0.1516	69.4656
rs76666449	C	T	0.0295125	0.100625	0.00333186	8.19974e-19	0.11	0.1358	0.123	0.3712	78.4582
rs7705526	A	C	0.0776022	0.326578	0.00216124	1e-200	-0.0673	0.3229	0.0908	0.4584	1289.26
rs7772289	T	G	0.017549	0.503081	0.00200003	1.69981e-18	-0.0237	0.6169	0.0887	0.7894	76.9895
rs77732866	A	G	0.0177942	0.137597	0.00290595	9.20005e-10	0.2371	0.1418	0.1213	0.0505499	37.4956
rs7790856	T	C	-0.0437199	0.289139	0.00220526	1.80011e-87	-0.1299	0.2238	0.1012	0.1994	393.042
rs78491606	C	A	-0.0756311	0.018433	0.00741168	1.9002e-24	-0.2322	0.02843	0.2564	0.365	104.128
rs79977579	A	C	0.0281517	0.09555	0.00343182	2.29985e-16	-0.057	0.09379	0.146	0.6959	67.2915
rs80116508	A	G	-0.0352672	0.062356	0.00415151	1.99986e-17	0.3166	0.07937	0.1555	0.0416802	72.1655
rs80324517	A	G	0.0396515	0.048259	0.00466286	1.80011e-17	-0.0978	0.06352	0.1736	0.5732	72.3127
rs8102497	A	G	-0.0149654	0.431828	0.0020233	1.39991e-13	0.0019	0.452	0.0849	0.9817	54.7087
rs8105767	G	A	0.0328384	0.29467	0.00220117	2.49977e-50	0.106	0.318	0.0905	0.2417	222.565
rs869785	C	T	-0.0147303	0.672471	0.00212801	4.40048e-12	0.1579	0.6593	0.0892	0.0765103	47.9155
rs871134	T	C	-0.0182986	0.569032	0.0020263	1.69981e-19	0.0846	0.5576	0.085	0.3196	81.5508
rs932002	T	C	-0.0402052	0.150843	0.00279667	7.29962e-47	-0.0774	0.2351	0.0996	0.4371	206.672
rs9398196	G	A	-0.0143586	0.52005	0.00201175	9.49948e-13	-0.1725	0.6238	0.0875	0.0486004	50.942
rs939916	A	G	0.0241795	0.669967	0.00216724	6.59933e-29	0.0705	0.7357	0.0957	0.4614	124.475
rs9419958	C	T	-0.0810098	0.86139	0.00293847	2.60016e-167	0.0544	0.8841	0.1323	0.681	760.033
rs9600019	T	C	0.0127134	0.335579	0.00213096	2.39999e-09	0.0751	0.3775	0.0875	0.3904	35.5937
rs9878436	T	C	-0.0143407	0.434393	0.00201819	1.20005e-12	-0.1495	0.354	0.0881	0.0898401	50.4913
rs9940099	T	G	-0.033609	0.062718	0.00411613	3.19963e-16	0.3155	0.0796	0.1554	0.0424004	66.6704
rs9955360	A	C	-0.0190311	0.869288	0.00299791	2.19999e-10	0.1066	0.8548	0.1206	0.3769	40.2987
Other autoimmune haemolytic anaemias
rs1003322	A	C	0.0141734	0.213742	0.00247546	1e-08	0.0726	0.146	0.1783	0.683901	32.7821
rs10112752	A	G	-0.0287522	0.430369	0.00202518	9.5e-46	-0.085	0.4518	0.1267	0.5025	201.565
rs1023767	A	G	-0.0183732	0.237595	0.00234772	5e-15	0.162	0.3724	0.13	0.2126	61.2459
rs10773176	G	A	-0.0172009	0.741214	0.00228534	5.2e-14	-0.1908	0.8088	0.1592	0.2307	56.6501
rs10774624	A	G	0.0149944	0.53276	0.00205494	2.9e-13	-0.1393	0.5969	0.1287	0.279	53.2427
rs10805346	C	T	0.0117072	0.439339	0.00202147	7e-09	0.1164	0.4531	0.1264	0.3573	33.5406
rs10845387	A	G	-0.0141214	0.352666	0.00209396	1.5e-11	-0.0996	0.3438	0.1361	0.4643	45.4798
rs10905255	T	G	-0.0182493	0.57919	0.00203099	2.6e-19	0.1812	0.5608	0.127	0.1538	80.7378
rs11085072	T	C	-0.0131806	0.236909	0.00236713	2.6e-08	-0.2113	0.1616	0.1711	0.2168	31.0046
rs11117354	C	T	0.0232506	0.696513	0.00219601	3.4e-26	0.1215	0.5788	0.1276	0.341	112.098
rs111527438	C	T	0.0125	0.351251	0.00211016	3.1e-09	-0.1867	0.3207	0.1351	0.1671	35.0905
rs112394943	C	T	-0.0198961	0.162741	0.00281641	1.6e-12	0.0531	0.2374	0.1498	0.7228	49.905
rs113525195	A	C	-0.0124075	0.290254	0.00224132	3.1e-08	-0.0883	0.3032	0.1373	0.5201	30.6451
rs11412296	T	TA	0.0332259	0.759384	0.00234478	1.4e-45	-0.0312	0.7635	0.1485	0.8334	200.793
rs11557154	T	C	-0.0343719	0.13003	0.00298538	1.1e-30	0.0514	0.1319	0.1859	0.7822	132.559
rs11579626	C	A	0.0265113	0.084882	0.00357752	1.3e-13	0.0357	0.1224	0.1918	0.8522	54.9159
rs11584821	T	C	-0.0306517	0.176208	0.00263623	3e-31	0.0103	0.1808	0.1632	0.9498	135.189
rs116863223	A	G	-0.0817874	0.011763	0.00937157	2.6e-18	-0.018	0.01595	0.5033	0.9715	76.1637
rs11699829	A	G	0.0641957	0.034146	0.00602028	1.5e-26	0.3424	0.01605	0.513	0.5046	113.705
rs117034449	A	G	0.0374377	0.023304	0.00667898	2.1e-08	0.7749	0.01589	0.5069	0.1264	31.4194
rs117407747	T	C	0.0450533	0.027571	0.00611706	1.8e-13	1.1497	0.00963	0.667	0.0847403	54.246
rs117512405	A	G	-0.0790134	0.017043	0.00824611	9.5e-22	0.207	0.05512	0.2809	0.4611	91.8128
rs117630647	A	G	0.059565	0.021346	0.00720413	1.4e-16	-0.0713	0.01681	0.4909	0.8846	68.3627
rs12369950	C	T	-0.0178308	0.140675	0.00290205	8e-10	-0.1417	0.1511	0.1771	0.4237	37.7513
rs12412214	A	G	-0.0245174	0.279765	0.00222685	3.4e-28	-0.1494	0.3926	0.1288	0.2463	121.218
rs12451892	C	T	-0.0116145	0.380511	0.00207578	2.2e-08	-0.0203	0.4353	0.1276	0.8737	31.3068
rs1291143	C	A	0.0493145	0.849026	0.0027991	1.8e-69	0.0093	0.7771	0.1514	0.951	310.393
rs12925933	C	A	-0.0146622	0.66221	0.00213796	7e-12	-0.1667	0.5414	0.1267	0.1884	47.0326
rs12932179	G	A	-0.0136257	0.561399	0.0020276	1.8e-11	-0.0367	0.6173	0.1296	0.7771	45.1599
rs13062095	C	T	0.0138552	0.327843	0.00214113	9.7e-11	-0.0541	0.3728	0.13	0.6771	41.8735
rs13230646	C	T	-0.0173277	0.248945	0.00232377	8.9e-14	0.1571	0.1738	0.1674	0.3479	55.6027
rs1332941	G	A	0.0256552	0.820466	0.00273159	5.9e-21	-0.1235	0.7944	0.1558	0.4277	88.2104
rs137901416	A	G	0.04572	0.100311	0.00332355	4.7e-43	0.3528	0.06566	0.255	0.1664	189.238
rs139669835	T	C	-0.0612563	0.009365	0.0105346	6.1e-09	-1.0655	0.001395	1.7027	0.5315	33.8116
rs139795227	C	A	0.0599379	0.014021	0.00873247	6.7e-12	0.0265	0.02749	0.3868	0.9455	47.1117
rs141214782	TTATC	T	-0.0246687	0.101206	0.00335723	2e-13	-0.0243	0.1052	0.2053	0.9058	53.9921
rs142426306	T	C	-0.0504903	0.039544	0.00539933	8.7e-21	0.4472	0.04129	0.3258	0.1699	87.4452
rs143190905	T	G	-0.0723995	0.080404	0.00369421	1.6e-85	-0.0209	0.07549	0.237	0.9298	384.086
rs144204502	T	C	-0.100574	0.012562	0.00913369	3.4e-28	-0.2744	0.03773	0.3314	0.4077	121.249
rs150150565	T	C	0.063762	0.021455	0.00739877	6.8e-18	0.0432	0.01875	0.4642	0.9258	74.2685
rs1611236	A	G	-0.0160135	0.32687	0.00213359	6.1e-14	0.5175	0.2233	0.1567	0.000960904	56.3314
rs17445108	A	G	-0.0168922	0.12695	0.00300983	2e-08	0.3541	0.1265	0.1922	0.0655104	31.4984
rs17803849	T	C	0.0273203	0.405161	0.00203482	4.2e-41	0.2532	0.3926	0.1284	0.0485601	180.268
rs182059586	C	T	-0.0571159	0.02511	0.00680853	4.9e-17	0.1306	0.007057	0.7665	0.8647	70.3732
rs185174247	A	G	0.0372806	0.05609	0.00435145	1.1e-17	-0.6146	0.03001	0.3758	0.102	73.4003
rs188918174	T	C	0.0403062	0.036106	0.00543604	1.2e-13	0.1733	0.04705	0.2976	0.5603	54.9767
rs1907702	A	G	0.0150247	0.766771	0.00242651	5.9e-10	-0.0186	0.7987	0.1564	0.9052	38.3396
rs1985369	G	A	-0.0311893	0.868178	0.00300952	3.6e-25	0.0236	0.8909	0.2007	0.9063	107.403
rs2056726	A	G	-0.0228078	0.214376	0.00243638	7.9e-21	0.2371	0.2271	0.1507	0.1156	87.6348
rs2230590	C	T	-0.0158022	0.510897	0.00200806	3.6e-15	-0.1904	0.3983	0.1282	0.1376	61.9272
rs2282764	G	A	-0.0224234	0.142384	0.00289392	9.3e-15	-0.0926	0.1418	0.1806	0.608199	60.0385
rs2293579	A	G	-0.012915	0.386274	0.00205481	3.3e-10	-0.1435	0.2977	0.14	0.3053	39.5044
rs2538745	C	T	-0.012942	0.602841	0.002056	3.1e-10	-0.1699	0.5288	0.126	0.1777	39.6238
rs2555104	C	A	-0.0139717	0.434255	0.00203498	6.6e-12	0.0924	0.4802	0.1257	0.4624	47.1388
rs2763979	T	C	-0.0277713	0.359721	0.00208092	1.3e-40	0.0205	0.4366	0.1296	0.8744	178.107
rs28363070	A	G	0.0755557	0.013389	0.00959987	3.5e-15	1.1522	0.002175	1.4683	0.4326	61.9446
rs28502153	A	C	-0.0215916	0.377958	0.00206208	1.2e-25	-0.0069	0.3743	0.1295	0.9578	109.637
rs2967355	C	A	-0.0461595	0.774276	0.00238972	4e-83	0.0832	0.8256	0.1662	0.616601	373.102
rs2977608	C	A	0.0129483	0.743949	0.00233716	3e-08	-0.1301	0.6898	0.137	0.3424	30.6937
rs3093888	A	G	-0.028973	0.05131	0.00452459	1.5e-10	-0.2744	0.08862	0.2202	0.2127	41.0042
rs35446936	A	G	-0.0940025	0.243674	0.00232918	1e-200	-0.0477	0.2729	0.1421	0.7374	1628.82
rs35640778	A	G	-0.209011	0.020757	0.00702087	9.59e-195	-0.7256	0.01336	0.5509	0.1878	886.25
rs3767952	A	G	0.0134472	0.226709	0.00238826	1.8e-08	-0.0578	0.2223	0.1507	0.7014	31.703
rs3785074	G	A	0.023863	0.289672	0.00220455	2.6e-27	0.147	0.2079	0.1549	0.3426	117.168
rs3891167	G	A	-0.0425685	0.253435	0.00239551	1.2e-70	-0.1493	0.2524	0.1468	0.3091	315.777
rs41304832	A	G	0.0611702	0.012378	0.0093095	5e-11	-0.1916	0.03824	0.3267	0.5576	43.1745
rs429358	C	T	0.0173498	0.153969	0.00277091	3.8e-10	-0.0879	0.1826	0.165	0.5943	39.2052
rs4498805	T	G	0.0150601	0.546632	0.00200376	5.7e-14	-0.2072	0.5047	0.1255	0.0987097	56.4891
rs4530278	T	G	0.0138793	0.59815	0.0020567	1.5e-11	-0.0884	0.6028	0.1287	0.4922	45.54
rs45604339	T	C	-0.020433	0.34242	0.00211433	4.3e-22	0.0339	0.385	0.129	0.7926	93.3939
rs4616688	T	G	-0.0173476	0.525394	0.00200198	4.5e-18	-0.0916	0.6058	0.1285	0.4757	75.0861
rs4695407	G	A	0.0141511	0.507843	0.00199925	1.5e-12	-0.0309	0.4711	0.1258	0.806	50.101
rs4724	A	G	-0.0547446	0.116598	0.00312441	9.8e-69	0.011	0.1066	0.2044	0.957	307.006
rs4743037	T	C	0.0147971	0.230874	0.00238094	5.1e-10	-0.2628	0.217	0.1526	0.0849493	38.6239
rs55747751	A	G	-0.0211612	0.077375	0.00375164	1.7e-08	0.0066	0.05554	0.2767	0.981	31.8155
rs56799554	G	A	-0.0259793	0.170183	0.00267858	3e-22	0.214	0.2341	0.1494	0.152	94.0688
rs5742915	C	T	0.0193377	0.445829	0.00202886	1.6e-21	-0.0942	0.4082	0.1276	0.4606	90.8459
rs59409453	G	A	0.0202133	0.730602	0.00230175	1.6e-18	0.1701	0.7907	0.1556	0.2744	77.1184
rs6007020	C	T	0.0144904	0.367823	0.00209637	4.8e-12	-0.2273	0.3563	0.1315	0.0838996	47.7777
rs6054257	A	G	-0.0141684	0.793522	0.00247729	1.1e-08	0.061	0.7992	0.1571	0.697999	32.7106
rs61405042	T	C	-0.0501874	0.029288	0.00602955	8.5e-17	0.0567	0.01742	0.5907	0.9236	69.2819
rs61748181	T	C	-0.059181	0.028928	0.00595394	2.8e-23	-0.2466	0.05371	0.2785	0.3759	98.7997
rs6536702	A	G	0.0534148	0.774647	0.00238875	9.4e-111	-0.0607	0.8137	0.161	0.7063	500.014
rs6584579	G	A	0.0114923	0.398876	0.00204674	2e-08	-0.0123	0.3238	0.1343	0.927	31.5274
rs6587577	G	A	-0.0182148	0.826346	0.0026359	4.8e-12	0.2953	0.8417	0.1721	0.086139	47.7519
rs6659669	T	C	-0.0117091	0.605095	0.00205167	1.1e-08	-0.0814	0.581	0.127	0.521601	32.5711
rs6669563	A	G	0.0182358	0.437768	0.00202476	2.1e-19	-0.3094	0.469	0.1267	0.01456	81.1153
rs66731853	A	G	-0.0177791	0.317304	0.00215421	1.5e-16	0.1009	0.1947	0.1579	0.522701	68.1151
rs6751209	C	T	-0.0140465	0.204231	0.00248465	1.6e-08	-0.1624	0.1845	0.1621	0.3165	31.9599
rs6776756	A	G	-0.0174439	0.597562	0.00203747	1.1e-17	-0.0268	0.5345	0.1271	0.8332	73.3001
rs6790988	G	A	0.0145728	0.741902	0.00228428	1.8e-10	0.1433	0.7699	0.1494	0.3375	40.6993
rs6881568	A	C	0.0169256	0.36258	0.00207735	3.7e-16	-0.0399	0.2725	0.1414	0.778099	66.3848
rs7099229	A	G	-0.0153288	0.273301	0.00224403	8.4e-12	-0.1543	0.1791	0.1654	0.3509	46.6615
rs7164950	G	A	0.0129362	0.405979	0.00204001	2.3e-10	-0.0659	0.4223	0.1274	0.6047	40.2114
rs7209057	A	G	0.011819	0.561044	0.00202865	5.7e-09	0.0792	0.5536	0.1266	0.5313	33.9428
rs7221585	T	C	0.0143271	0.22401	0.00247042	6.7e-09	-0.1043	0.2824	0.1398	0.4559	33.6337
rs73581419	T	C	0.0229838	0.106605	0.00324156	1.3e-12	0.1016	0.08214	0.2283	0.656299	50.2731
rs73730598	A	G	0.0273632	0.054793	0.00439272	4.7e-10	-0.2539	0.06747	0.2508	0.3115	38.8031
rs76065543	T	C	0.0342843	0.137527	0.00290708	4.2e-32	0.3198	0.182	0.1632	0.0500899	139.084
rs76219171	A	G	0.0359839	0.058433	0.00431741	7.8e-17	-0.2557	0.03562	0.3354	0.4459	69.4656
rs76666449	C	T	0.0295125	0.100625	0.00333186	8.2e-19	0.0164	0.1358	0.1832	0.9287	78.4582
rs7705526	A	C	0.0776022	0.326578	0.00216124	1e-200	0.0079	0.323	0.1353	0.9536	1289.26
rs7772289	T	G	0.017549	0.503081	0.00200003	1.7e-18	-0.197	0.6169	0.1316	0.1345	76.9895
rs77732866	A	G	0.0177942	0.137597	0.00290595	9.2e-10	0.2279	0.1418	0.1812	0.2083	37.4956
rs7790856	T	C	-0.0437199	0.289139	0.00220526	1.8e-87	0.0587	0.2238	0.1511	0.697599	393.042
rs78491606	C	A	-0.0756311	0.018433	0.00741168	1.9e-24	-0.1956	0.02843	0.3791	0.6059	104.128
rs79977579	A	C	0.0281517	0.09555	0.00343182	2.3e-16	-0.3167	0.09378	0.2172	0.1449	67.2915
rs80116508	A	G	-0.0352672	0.062356	0.00415151	2e-17	0.7317	0.07937	0.2363	0.001962	72.1655
rs80324517	A	G	0.0396515	0.048259	0.00466286	1.8e-17	0.0463	0.06353	0.2577	0.8574	72.3127
rs8102497	A	G	-0.0149654	0.431828	0.0020233	1.4e-13	-0.0416	0.452	0.1265	0.742	54.7087
rs8105767	G	A	0.0328384	0.29467	0.00220117	2.5e-50	-0.0686	0.3179	0.1347	0.610401	222.565
rs869785	C	T	-0.0147303	0.672471	0.00212801	4.4e-12	0.1335	0.6593	0.1327	0.3145	47.9155
rs871134	T	C	-0.0182986	0.569032	0.0020263	1.7e-19	0.0209	0.5576	0.1266	0.8691	81.5508
rs932002	T	C	-0.0402052	0.150843	0.00279667	7.3e-47	-0.0709	0.2351	0.1483	0.6324	206.672
rs9398196	G	A	-0.0143586	0.52005	0.00201175	9.5e-13	-0.1799	0.6238	0.1304	0.1676	50.942
rs939916	A	G	0.0241795	0.669967	0.00216724	6.6e-29	0.1278	0.7357	0.1422	0.3687	124.475
rs9419958	C	T	-0.0810098	0.86139	0.00293847	2.6e-167	0.1258	0.8841	0.1972	0.5233	760.033
rs9600019	T	C	0.0127134	0.335579	0.00213096	2.4e-09	0.0977	0.3775	0.1301	0.452701	35.5937
rs9878436	T	C	-0.0143407	0.434393	0.00201819	1.2e-12	-0.0868	0.3541	0.1312	0.5082	50.4913
rs9940099	T	G	-0.033609	0.062718	0.00411613	3.2e-16	0.7285	0.0796	0.2362	0.00203601	66.6704
rs9955360	A	C	-0.0190311	0.869288	0.00299791	2.2e-10	0.1104	0.8548	0.1794	0.5385	40.2987
Other and unspecified acquired haemolytic anaemias
rs1003322	A	C	0.0141734	0.213742	0.00247546	1e-08	-0.0989	0.146	0.1842	0.591199	32.7821
rs10112752	A	G	-0.0287522	0.430369	0.00202518	9.5e-46	0.0972	0.4519	0.1303	0.4556	201.565
rs10773176	G	A	-0.0172009	0.741214	0.00228534	5.2e-14	-0.1128	0.8088	0.1645	0.493	56.6501
rs10774624	A	G	0.0149944	0.53276	0.00205494	2.9e-13	-0.1957	0.5969	0.1324	0.1394	53.2427
rs10805346	C	T	0.0117072	0.439339	0.00202147	7e-09	-0.052	0.453	0.1299	0.6893	33.5406
rs10845387	A	G	-0.0141214	0.352666	0.00209396	1.5e-11	-0.0577	0.3438	0.1399	0.6798	45.4798
rs10905255	T	G	-0.0182493	0.57919	0.00203099	2.6e-19	-0.0825	0.5608	0.1307	0.5278	80.7378
rs11085072	T	C	-0.0131806	0.236909	0.00236713	2.6e-08	-0.0562	0.1616	0.1762	0.749799	31.0046
rs11117354	C	T	0.0232506	0.696513	0.00219601	3.4e-26	-0.0978	0.5787	0.1311	0.4556	112.098
rs111527438	C	T	0.0125	0.351251	0.00211016	3.1e-09	0.0354	0.3207	0.1389	0.7987	35.0905
rs112394943	C	T	-0.0198961	0.162741	0.00281641	1.6e-12	0.0503	0.2374	0.1542	0.744201	49.905
rs113525195	A	C	-0.0124075	0.290254	0.00224132	3.1e-08	0.1999	0.3032	0.1411	0.1565	30.6451
rs11557154	T	C	-0.0343719	0.13003	0.00298538	1.1e-30	0.2241	0.1319	0.1907	0.2399	132.559
rs11579626	C	A	0.0265113	0.084882	0.00357752	1.3e-13	-0.407	0.1224	0.1968	0.0386296	54.9159
rs11584821	T	C	-0.0306517	0.176208	0.00263623	3e-31	-0.05	0.1808	0.1677	0.765799	135.189
rs116863223	A	G	-0.0817874	0.011763	0.00937157	2.6e-18	-0.4871	0.01595	0.5203	0.3492	76.1637
rs11699829	A	G	0.0641957	0.034146	0.00602028	1.5e-26	-0.0069	0.01604	0.5341	0.9897	113.705
rs117034449	A	G	0.0374377	0.023304	0.00667898	2.1e-08	-0.0579	0.01549	0.5215	0.9117	31.4194
rs117407747	T	C	0.0450533	0.027571	0.00611706	1.8e-13	0.4245	0.009626	0.6867	0.5364	54.246
rs117512405	A	G	-0.0790134	0.017043	0.00824611	9.5e-22	0.128	0.05512	0.2878	0.6567	91.8128
rs117630647	A	G	0.059565	0.021346	0.00720413	1.4e-16	0.0224	0.01681	0.5132	0.9651	68.3627
rs12369950	C	T	-0.0178308	0.140675	0.00290205	8e-10	-0.2258	0.1511	0.1801	0.2099	37.7513
rs12412214	A	G	-0.0245174	0.279765	0.00222685	3.4e-28	-0.1926	0.3926	0.1325	0.1461	121.218
rs12451892	C	T	-0.0116145	0.380511	0.00207578	2.2e-08	-0.1103	0.4353	0.1312	0.4002	31.3068
rs1291143	C	A	0.0493145	0.849026	0.0027991	1.8e-69	-0.1895	0.7771	0.1549	0.2213	310.393
rs12925933	C	A	-0.0146622	0.66221	0.00213796	7e-12	-0.1214	0.5414	0.1304	0.3516	47.0326
rs12932179	G	A	-0.0136257	0.561399	0.0020276	1.8e-11	0.0192	0.6173	0.1333	0.8856	45.1599
rs13062095	C	T	0.0138552	0.327843	0.00214113	9.7e-11	-0.0098	0.3728	0.1336	0.9416	41.8735
rs13230646	C	T	-0.0173277	0.248945	0.00232377	8.9e-14	0.0493	0.1738	0.172	0.774599	55.6027
rs1332941	G	A	0.0256552	0.820466	0.00273159	5.9e-21	-0.1263	0.7944	0.1604	0.4312	88.2104
rs137901416	A	G	0.04572	0.100311	0.00332355	4.7e-43	0.0244	0.06565	0.2626	0.926	189.238
rs139669835	T	C	-0.0612563	0.009365	0.0105346	6.1e-09	-1.0232	0.001395	1.8261	0.5753	33.8116
rs139795227	C	A	0.0599379	0.014021	0.00873247	6.7e-12	0.0319	0.02749	0.3909	0.935	47.1117
rs141214782	TTATC	T	-0.0246687	0.101206	0.00335723	2e-13	-0.035	0.1052	0.2117	0.8688	53.9921
rs142426306	T	C	-0.0504903	0.039544	0.00539933	8.7e-21	-0.2054	0.04128	0.3351	0.5399	87.4452
rs143190905	T	G	-0.0723995	0.080404	0.00369421	1.6e-85	-0.3633	0.07548	0.2459	0.1396	384.086
rs144204502	T	C	-0.100574	0.012562	0.00913369	3.4e-28	-0.3466	0.03772	0.3403	0.3084	121.249
rs150150565	T	C	0.063762	0.021455	0.00739877	6.8e-18	1.0034	0.01876	0.4687	0.0322901	74.2685
rs1611236	A	G	-0.0160135	0.32687	0.00213359	6.1e-14	-0.0095	0.2233	0.1593	0.9523	56.3314
rs17445108	A	G	-0.0168922	0.12695	0.00300983	2e-08	0.4346	0.1265	0.1967	0.02714	31.4984
rs17803849	T	C	0.0273203	0.405161	0.00203482	4.2e-41	-0.0649	0.4156	0.1311	0.6204	180.268
rs182059586	C	T	-0.0571159	0.02511	0.00680853	4.9e-17	-1.0404	0.007052	0.7921	0.189	70.3732
rs185174247	A	G	0.0372806	0.05609	0.00435145	1.1e-17	-0.0351	0.03002	0.3786	0.9262	73.4003
rs188918174	T	C	0.0403062	0.036106	0.00543604	1.2e-13	0.1658	0.04705	0.3068	0.589	54.9767
rs1907702	A	G	0.0150247	0.766771	0.00242651	5.9e-10	-0.1588	0.7987	0.1604	0.3222	38.3396
rs1985369	G	A	-0.0311893	0.868178	0.00300952	3.6e-25	0.3485	0.8909	0.206	0.0906797	107.403
rs2056726	A	G	-0.0228078	0.214376	0.00243638	7.9e-21	-0.0244	0.227	0.1546	0.8746	87.6348
rs2230590	C	T	-0.0158022	0.510897	0.00200806	3.6e-15	-0.1288	0.3983	0.1319	0.3291	61.9272
rs2282764	G	A	-0.0224234	0.142384	0.00289392	9.3e-15	0.2325	0.1419	0.1849	0.2087	60.0385
rs2293579	A	G	-0.012915	0.386274	0.00205481	3.3e-10	0.268	0.2978	0.1437	0.0621999	39.5044
rs2538745	C	T	-0.012942	0.602841	0.002056	3.1e-10	0.0519	0.5288	0.1296	0.6889	39.6238
rs2555104	C	A	-0.0139717	0.434255	0.00203498	6.6e-12	0.0798	0.4802	0.1293	0.5373	47.1388
rs2763979	T	C	-0.0277713	0.359721	0.00208092	1.3e-40	-0.1534	0.4365	0.1333	0.25	178.107
rs28363070	A	G	0.0755557	0.013389	0.00959987	3.5e-15	-1.1713	0.002172	1.5449	0.4483	61.9446
rs28502153	A	C	-0.0215916	0.377958	0.00206208	1.2e-25	0.104	0.3743	0.1332	0.4349	109.637
rs2967355	C	A	-0.0461595	0.774276	0.00238972	4e-83	0.0271	0.8256	0.1703	0.8736	373.102
rs2977608	C	A	0.0129483	0.743949	0.00233716	3e-08	-0.0775	0.6898	0.1408	0.5823	30.6937
rs3093888	A	G	-0.028973	0.05131	0.00452459	1.5e-10	-0.0684	0.08863	0.2268	0.763001	41.0042
rs35446936	A	G	-0.0940025	0.243674	0.00232918	1e-200	-0.0127	0.2729	0.1454	0.9304	1628.82
rs35640778	A	G	-0.209011	0.020757	0.00702087	9.59e-195	-0.4056	0.01336	0.558	0.4673	886.25
rs3767952	A	G	0.0134472	0.226709	0.00238826	1.8e-08	-0.0773	0.2223	0.1552	0.6183	31.703
rs3785074	G	A	0.023863	0.289672	0.00220455	2.6e-27	0.0395	0.2079	0.1599	0.8047	117.168
rs3891167	G	A	-0.0425685	0.253435	0.00239551	1.2e-70	-0.2617	0.2524	0.1504	0.0817504	315.777
rs41304832	A	G	0.0611702	0.012378	0.0093095	5e-11	0.2241	0.03825	0.3387	0.5082	43.1745
rs429358	C	T	0.0173498	0.153969	0.00277091	3.8e-10	-0.209	0.1826	0.1691	0.2164	39.2052
rs4498805	T	G	0.0150601	0.546632	0.00200376	5.7e-14	0.0115	0.5048	0.1291	0.9293	56.4891
rs4530278	T	G	0.0138793	0.59815	0.0020567	1.5e-11	-0.1355	0.6028	0.1324	0.306	45.54
rs45604339	T	C	-0.020433	0.34242	0.00211433	4.3e-22	-0.0842	0.385	0.1327	0.5256	93.3939
rs4616688	T	G	-0.0173476	0.525394	0.00200198	4.5e-18	-0.1274	0.6058	0.1321	0.3348	75.0861
rs4695407	G	A	0.0141511	0.507843	0.00199925	1.5e-12	0.0474	0.4711	0.1293	0.713801	50.101
rs4724	A	G	-0.0547446	0.116598	0.00312441	9.8e-69	-0.1845	0.1066	0.2104	0.3807	307.006
rs4743037	T	C	0.0147971	0.230874	0.00238094	5.1e-10	-0.0482	0.2171	0.1572	0.7591	38.6239
rs55747751	A	G	-0.0211612	0.077375	0.00375164	1.7e-08	0.6949	0.05556	0.2844	0.01456	31.8155
rs56799554	G	A	-0.0259793	0.170183	0.00267858	3e-22	-0.1535	0.2341	0.1534	0.3169	94.0688
rs5742915	C	T	0.0193377	0.445829	0.00202886	1.6e-21	-0.0149	0.4082	0.1313	0.9094	90.8459
rs59409453	G	A	0.0202133	0.730602	0.00230175	1.6e-18	-0.126	0.7907	0.1595	0.4297	77.1184
rs6007020	C	T	0.0144904	0.367823	0.00209637	4.8e-12	-0.1746	0.3563	0.135	0.1959	47.7777
rs6054257	A	G	-0.0141684	0.793522	0.00247729	1.1e-08	-0.14	0.7992	0.1615	0.3859	32.7106
rs61748181	T	C	-0.059181	0.028928	0.00595394	2.8e-23	-0.19	0.05371	0.2879	0.5093	98.7997
rs6536702	A	G	0.0534148	0.774647	0.00238875	9.4e-111	0.2687	0.8138	0.166	0.1055	500.014
rs6584579	G	A	0.0114923	0.398876	0.00204674	2e-08	0.2175	0.3239	0.1383	0.1158	31.5274
rs6587577	G	A	-0.0182148	0.826346	0.0026359	4.8e-12	0.0613	0.8417	0.1773	0.729699	47.7519
rs6659669	T	C	-0.0117091	0.605095	0.00205167	1.1e-08	-0.1029	0.581	0.1306	0.4311	32.5711
rs6669563	A	G	0.0182358	0.437768	0.00202476	2.1e-19	0.1026	0.4691	0.1301	0.4303	81.1153
rs66731853	A	G	-0.0177791	0.317304	0.00215421	1.5e-16	0.3998	0.1947	0.1631	0.01424	68.1151
rs6751209	C	T	-0.0140465	0.204231	0.00248465	1.6e-08	-0.2489	0.1845	0.1673	0.1367	31.9599
rs6776756	A	G	-0.0174439	0.597562	0.00203747	1.1e-17	-0.3325	0.5345	0.1311	0.0112101	73.3001
rs6790988	G	A	0.0145728	0.741902	0.00228428	1.8e-10	-0.1556	0.7699	0.1535	0.3107	40.6993
rs6881568	A	C	0.0169256	0.36258	0.00207735	3.7e-16	-0.286	0.2725	0.1453	0.04911	66.3848
rs7099229	A	G	-0.0153288	0.273301	0.00224403	8.4e-12	0.3564	0.1791	0.1703	0.0363999	46.6615
rs7164950	G	A	0.0129362	0.405979	0.00204001	2.3e-10	-0.2905	0.4223	0.1313	0.02689	40.2114
rs7209057	A	G	0.011819	0.561044	0.00202865	5.7e-09	-0.0506	0.5535	0.1301	0.697199	33.9428
rs7221585	T	C	0.0143271	0.22401	0.00247042	6.7e-09	-0.076	0.2824	0.1438	0.5974	33.6337
rs73581419	T	C	0.0229838	0.106605	0.00324156	1.3e-12	0.1962	0.08214	0.235	0.4038	50.2731
rs73730598	A	G	0.0273632	0.054793	0.00439272	4.7e-10	-0.3467	0.06747	0.2595	0.1816	38.8031
rs76065543	T	C	0.0342843	0.137527	0.00290708	4.2e-32	-0.1442	0.1819	0.1686	0.3924	139.084
rs76219171	A	G	0.0359839	0.058433	0.00431741	7.8e-17	-0.1856	0.03562	0.3479	0.5936	69.4656
rs76666449	C	T	0.0295125	0.100625	0.00333186	8.2e-19	0.4234	0.1358	0.1895	0.02548	78.4582
rs7705526	A	C	0.0776022	0.326578	0.00216124	1e-200	0.0034	0.323	0.1388	0.9804	1289.26
rs7772289	T	G	0.017549	0.503081	0.00200003	1.7e-18	0.082	0.6169	0.1352	0.5443	76.9895
rs77732866	A	G	0.0177942	0.137597	0.00290595	9.2e-10	0.0673	0.1417	0.1856	0.7168	37.4956
rs7790856	T	C	-0.0437199	0.289139	0.00220526	1.8e-87	-0.076	0.2238	0.1553	0.624499	393.042
rs78491606	C	A	-0.0756311	0.018433	0.00741168	1.9e-24	-0.3524	0.02843	0.3923	0.3691	104.128
rs79977579	A	C	0.0281517	0.09555	0.00343182	2.3e-16	-0.1678	0.09379	0.2235	0.4526	67.2915
rs80116508	A	G	-0.0352672	0.062356	0.00415151	2e-17	0.0934	0.07935	0.2372	0.6937	72.1655
rs80324517	A	G	0.0396515	0.048259	0.00466286	1.8e-17	-0.2484	0.06352	0.2664	0.3511	72.3127
rs8102497	A	G	-0.0149654	0.431828	0.0020233	1.4e-13	0.1262	0.4521	0.1299	0.3315	54.7087
rs8105767	G	A	0.0328384	0.29467	0.00220117	2.5e-50	-0.002	0.318	0.1387	0.9886	222.565
rs869785	C	T	-0.0147303	0.672471	0.00212801	4.4e-12	0.1464	0.6593	0.1365	0.2836	47.9155
rs871134	T	C	-0.0182986	0.569032	0.0020263	1.7e-19	0.1964	0.5576	0.1301	0.1312	81.5508
rs932002	T	C	-0.0402052	0.150843	0.00279667	7.3e-47	0.0432	0.2351	0.1523	0.776599	206.672
rs9398196	G	A	-0.0143586	0.52005	0.00201175	9.5e-13	-0.1499	0.6238	0.134	0.2635	50.942
rs939916	A	G	0.0241795	0.669967	0.00216724	6.6e-29	0.202	0.7357	0.1469	0.1691	124.475
rs9419958	C	T	-0.0810098	0.86139	0.00293847	2.6e-167	0.1487	0.8841	0.2025	0.4628	760.033
rs9600019	T	C	0.0127134	0.335579	0.00213096	2.4e-09	0.0343	0.3774	0.1336	0.7976	35.5937
rs9878436	T	C	-0.0143407	0.434393	0.00201819	1.2e-12	-0.2193	0.354	0.135	0.1043	50.4913
rs9940099	T	G	-0.033609	0.062718	0.00411613	3.2e-16	0.0941	0.07957	0.2371	0.6916	66.6704
rs9955360	A	C	-0.0190311	0.869288	0.00299791	2.2e-10	0.2697	0.8548	0.1844	0.1436	40.2987
Aplastic and other anaemias
rs1003322	A	C	0.0141734	0.213742	0.00247546	1e-08	-0.0028	0.1459	0.0259	0.9129	32.7821
rs10112752	A	G	-0.0287522	0.430369	0.00202518	9.5e-46	-0.0076	0.4518	0.0183	0.6786	201.565
rs1023767	A	G	-0.0183732	0.237595	0.00234772	5e-15	0.0429	0.3724	0.0188	0.0222398	61.2459
rs10773176	G	A	-0.0172009	0.741214	0.00228534	5.2e-14	0.0016	0.8089	0.023	0.944	56.6501
rs10774624	A	G	0.0149944	0.53276	0.00205494	2.9e-13	0.0272	0.5969	0.0186	0.1425	53.2427
rs10805346	C	T	0.0117072	0.439339	0.00202147	7e-09	0.0184	0.4531	0.0182	0.3139	33.5406
rs10845387	A	G	-0.0141214	0.352666	0.00209396	1.5e-11	-0.0245	0.3438	0.0197	0.2129	45.4798
rs10905255	T	G	-0.0182493	0.57919	0.00203099	2.6e-19	0.0259	0.5608	0.0184	0.1579	80.7378
rs11085072	T	C	-0.0131806	0.236909	0.00236713	2.6e-08	-0.0172	0.1616	0.0246	0.4837	31.0046
rs11117354	C	T	0.0232506	0.696513	0.00219601	3.4e-26	-0.0099	0.5787	0.0184	0.59	112.098
rs111527438	C	T	0.0125	0.351251	0.00211016	3.1e-09	0.0213	0.3207	0.0195	0.2741	35.0905
rs112394943	C	T	-0.0198961	0.162741	0.00281641	1.6e-12	0.0009	0.2375	0.0217	0.9675	49.905
rs113525195	A	C	-0.0124075	0.290254	0.00224132	3.1e-08	0.0224	0.3031	0.0198	0.2594	30.6451
rs11412296	T	TA	0.0332259	0.759384	0.00234478	1.4e-45	0.0214	0.7634	0.0214	0.3159	200.793
rs11557154	T	C	-0.0343719	0.13003	0.00298538	1.1e-30	0.0382	0.1319	0.0269	0.155	132.559
rs11579626	C	A	0.0265113	0.084882	0.00357752	1.3e-13	0.0235	0.1224	0.0279	0.3996	54.9159
rs11584821	T	C	-0.0306517	0.176208	0.00263623	3e-31	0.0061	0.1808	0.0236	0.7978	135.189
rs116863223	A	G	-0.0817874	0.011763	0.00937157	2.6e-18	0.1528	0.01595	0.0726	0.0353199	76.1637
rs11699829	A	G	0.0641957	0.034146	0.00602028	1.5e-26	-0.0655	0.01605	0.0742	0.3776	113.705
rs117034449	A	G	0.0374377	0.023304	0.00667898	2.1e-08	-0.1	0.0155	0.0728	0.1697	31.4194
rs117407747	T	C	0.0450533	0.027571	0.00611706	1.8e-13	-0.0305	0.009627	0.094	0.7453	54.246
rs117512405	A	G	-0.0790134	0.017043	0.00824611	9.5e-22	0.0366	0.05514	0.041	0.3719	91.8128
rs117630647	A	G	0.059565	0.021346	0.00720413	1.4e-16	-0.0435	0.01683	0.0709	0.5398	68.3627
rs12369950	C	T	-0.0178308	0.140675	0.00290205	8e-10	-0.0031	0.151	0.0256	0.9031	37.7513
rs12412214	A	G	-0.0245174	0.279765	0.00222685	3.4e-28	0.0028	0.3926	0.0186	0.8784	121.218
rs12451892	C	T	-0.0116145	0.380511	0.00207578	2.2e-08	-0.0228	0.4354	0.0184	0.2174	31.3068
rs1291143	C	A	0.0493145	0.849026	0.0027991	1.8e-69	-0.0125	0.7771	0.0219	0.568499	310.393
rs12925933	C	A	-0.0146622	0.66221	0.00213796	7e-12	0.0259	0.5414	0.0183	0.1575	47.0326
rs12932179	G	A	-0.0136257	0.561399	0.0020276	1.8e-11	-0.0047	0.6173	0.0187	0.8009	45.1599
rs13062095	C	T	0.0138552	0.327843	0.00214113	9.7e-11	0.0253	0.3728	0.0188	0.1772	41.8735
rs13230646	C	T	-0.0173277	0.248945	0.00232377	8.9e-14	0.0127	0.1738	0.0239	0.5946	55.6027
rs1332941	G	A	0.0256552	0.820466	0.00273159	5.9e-21	0.0317	0.7944	0.0225	0.1596	88.2104
rs137901416	A	G	0.04572	0.100311	0.00332355	4.7e-43	-0.0435	0.06565	0.0368	0.2367	189.238
rs139669835	T	C	-0.0612563	0.009365	0.0105346	6.1e-09	0.1487	0.001395	0.2405	0.5362	33.8116
rs139795227	C	A	0.0599379	0.014021	0.00873247	6.7e-12	-0.0109	0.02749	0.0563	0.8461	47.1117
rs141214782	TTATC	T	-0.0246687	0.101206	0.00335723	2e-13	0.0277	0.1052	0.0295	0.3479	53.9921
rs142426306	T	C	-0.0504903	0.039544	0.00539933	8.7e-21	-0.0728	0.04129	0.0463	0.1159	87.4452
rs143190905	T	G	-0.0723995	0.080404	0.00369421	1.6e-85	0.0487	0.07547	0.0344	0.1571	384.086
rs144204502	T	C	-0.100574	0.012562	0.00913369	3.4e-28	-0.0013	0.03772	0.0481	0.9783	121.249
rs150150565	T	C	0.063762	0.021455	0.00739877	6.8e-18	-0.0566	0.01876	0.0674	0.401	74.2685
rs1611236	A	G	-0.0160135	0.32687	0.00213359	6.1e-14	0.0136	0.2233	0.0224	0.545801	56.3314
rs17445108	A	G	-0.0168922	0.12695	0.00300983	2e-08	0.02	0.1266	0.0277	0.4703	31.4984
rs17803849	T	C	0.0273203	0.405161	0.00203482	4.2e-41	-0.0085	0.4156	0.0184	0.645601	180.268
rs182059586	C	T	-0.0571159	0.02511	0.00680853	4.9e-17	0.1674	0.007053	0.1121	0.1354	70.3732
rs185174247	A	G	0.0372806	0.05609	0.00435145	1.1e-17	-0.0044	0.03003	0.0527	0.9339	73.4003
rs188918174	T	C	0.0403062	0.036106	0.00543604	1.2e-13	-0.0304	0.04707	0.043	0.4794	54.9767
rs1907702	A	G	0.0150247	0.766771	0.00242651	5.9e-10	-0.0023	0.7987	0.0227	0.921	38.3396
rs1985369	G	A	-0.0311893	0.868178	0.00300952	3.6e-25	-0.0097	0.891	0.0288	0.735301	107.403
rs2056726	A	G	-0.0228078	0.214376	0.00243638	7.9e-21	0.0349	0.2271	0.0217	0.1087	87.6348
rs2230590	C	T	-0.0158022	0.510897	0.00200806	3.6e-15	-0.0276	0.3983	0.0185	0.1364	61.9272
rs2282764	G	A	-0.0224234	0.142384	0.00289392	9.3e-15	0.0074	0.1418	0.026	0.775001	60.0385
rs2293579	A	G	-0.012915	0.386274	0.00205481	3.3e-10	-0.0229	0.2978	0.0201	0.2548	39.5044
rs2538745	C	T	-0.012942	0.602841	0.002056	3.1e-10	-0.0121	0.5289	0.0182	0.5066	39.6238
rs2555104	C	A	-0.0139717	0.434255	0.00203498	6.6e-12	-0.0218	0.4802	0.0182	0.2301	47.1388
rs2763979	T	C	-0.0277713	0.359721	0.00208092	1.3e-40	0.0067	0.4366	0.0188	0.723501	178.107
rs28363070	A	G	0.0755557	0.013389	0.00959987	3.5e-15	0.1155	0.002172	0.214	0.5892	61.9446
rs28502153	A	C	-0.0215916	0.377958	0.00206208	1.2e-25	-0.0022	0.3743	0.0187	0.9053	109.637
rs2967355	C	A	-0.0461595	0.774276	0.00238972	4e-83	-0.0126	0.8256	0.0239	0.5963	373.102
rs2977608	C	A	0.0129483	0.743949	0.00233716	3e-08	-0.0139	0.6898	0.0198	0.4821	30.6937
rs3093888	A	G	-0.028973	0.05131	0.00452459	1.5e-10	-0.0071	0.08862	0.0319	0.8242	41.0042
rs35446936	A	G	-0.0940025	0.243674	0.00232918	1e-200	-0.0214	0.2729	0.0204	0.2939	1628.82
rs35640778	A	G	-0.209011	0.020757	0.00702087	9.59e-195	0.1071	0.01335	0.0803	0.182	886.25
rs3767952	A	G	0.0134472	0.226709	0.00238826	1.8e-08	0.0094	0.2224	0.0217	0.665001	31.703
rs3785074	G	A	0.023863	0.289672	0.00220455	2.6e-27	0.0236	0.208	0.0223	0.2903	117.168
rs3891167	G	A	-0.0425685	0.253435	0.00239551	1.2e-70	-0.0035	0.2524	0.0211	0.8693	315.777
rs41304832	A	G	0.0611702	0.012378	0.0093095	5e-11	-0.0005	0.03825	0.0479	0.9913	43.1745
rs429358	C	T	0.0173498	0.153969	0.00277091	3.8e-10	0.0124	0.1826	0.024	0.6064	39.2052
rs4498805	T	G	0.0150601	0.546632	0.00200376	5.7e-14	0.0013	0.5047	0.0181	0.9436	56.4891
rs4530278	T	G	0.0138793	0.59815	0.0020567	1.5e-11	0.0176	0.6028	0.0186	0.3439	45.54
rs45604339	T	C	-0.020433	0.34242	0.00211433	4.3e-22	-0.0004	0.385	0.0186	0.983	93.3939
rs4616688	T	G	-0.0173476	0.525394	0.00200198	4.5e-18	-0.0055	0.6058	0.0185	0.7676	75.0861
rs4695407	G	A	0.0141511	0.507843	0.00199925	1.5e-12	0.023	0.4711	0.0182	0.2053	50.101
rs4724	A	G	-0.0547446	0.116598	0.00312441	9.8e-69	0.0345	0.1066	0.0294	0.241	307.006
rs4743037	T	C	0.0147971	0.230874	0.00238094	5.1e-10	-0.01	0.217	0.022	0.6481	38.6239
rs55747751	A	G	-0.0211612	0.077375	0.00375164	1.7e-08	0.0369	0.05557	0.0394	0.3491	31.8155
rs56799554	G	A	-0.0259793	0.170183	0.00267858	3e-22	0.0361	0.2341	0.0216	0.0946303	94.0688
rs5742915	C	T	0.0193377	0.445829	0.00202886	1.6e-21	0.0247	0.4082	0.0184	0.1809	90.8459
rs59409453	G	A	0.0202133	0.730602	0.00230175	1.6e-18	0.0477	0.7907	0.0224	0.0334603	77.1184
rs6007020	C	T	0.0144904	0.367823	0.00209637	4.8e-12	0.0093	0.3563	0.019	0.6241	47.7777
rs6054257	A	G	-0.0141684	0.793522	0.00247729	1.1e-08	-0.0252	0.7992	0.0228	0.2698	32.7106
rs61405042	T	C	-0.0501874	0.029288	0.00602955	8.5e-17	0.0246	0.01744	0.0836	0.768399	69.2819
rs61748181	T	C	-0.059181	0.028928	0.00595394	2.8e-23	-0.0094	0.05371	0.0404	0.8156	98.7997
rs6536702	A	G	0.0534148	0.774647	0.00238875	9.4e-111	0.0302	0.8137	0.0233	0.1961	500.014
rs6584579	G	A	0.0114923	0.398876	0.00204674	2e-08	0.0089	0.3238	0.0194	0.643899	31.5274
rs6587577	G	A	-0.0182148	0.826346	0.0026359	4.8e-12	-0.0042	0.8417	0.0249	0.8667	47.7519
rs6659669	T	C	-0.0117091	0.605095	0.00205167	1.1e-08	-0.0254	0.581	0.0183	0.1667	32.5711
rs6669563	A	G	0.0182358	0.437768	0.00202476	2.1e-19	-0.0148	0.469	0.0183	0.4178	81.1153
rs66731853	A	G	-0.0177791	0.317304	0.00215421	1.5e-16	0.0049	0.1947	0.0228	0.8307	68.1151
rs6751209	C	T	-0.0140465	0.204231	0.00248465	1.6e-08	0.0301	0.1844	0.0236	0.2015	31.9599
rs6776756	A	G	-0.0174439	0.597562	0.00203747	1.1e-17	-0.031	0.5345	0.0184	0.0916706	73.3001
rs6790988	G	A	0.0145728	0.741902	0.00228428	1.8e-10	0.0258	0.7699	0.0216	0.2328	40.6993
rs6881568	A	C	0.0169256	0.36258	0.00207735	3.7e-16	0.0203	0.2725	0.0203	0.3171	66.3848
rs7099229	A	G	-0.0153288	0.273301	0.00224403	8.4e-12	0.0157	0.1791	0.0237	0.5093	46.6615
rs7164950	G	A	0.0129362	0.405979	0.00204001	2.3e-10	-0.0204	0.4223	0.0184	0.2678	40.2114
rs7209057	A	G	0.011819	0.561044	0.00202865	5.7e-09	0.0268	0.5536	0.0183	0.1423	33.9428
rs7221585	T	C	0.0143271	0.22401	0.00247042	6.7e-09	-0.0097	0.2823	0.0201	0.628599	33.6337
rs73581419	T	C	0.0229838	0.106605	0.00324156	1.3e-12	0.0452	0.08215	0.0331	0.1716	50.2731
rs73730598	A	G	0.0273632	0.054793	0.00439272	4.7e-10	-0.0143	0.06747	0.0363	0.6946	38.8031
rs76065543	T	C	0.0342843	0.137527	0.00290708	4.2e-32	-0.0097	0.1819	0.0235	0.680299	139.084
rs76219171	A	G	0.0359839	0.058433	0.00431741	7.8e-17	-0.024	0.03561	0.0486	0.6215	69.4656
rs76666449	C	T	0.0295125	0.100625	0.00333186	8.2e-19	-0.0102	0.1358	0.0264	0.6977	78.4582
rs7705526	A	C	0.0776022	0.326578	0.00216124	1e-200	-0.0206	0.3229	0.0195	0.2908	1289.26
rs7772289	T	G	0.017549	0.503081	0.00200003	1.7e-18	-0.0399	0.6169	0.0191	0.0364301	76.9895
rs77732866	A	G	0.0177942	0.137597	0.00290595	9.2e-10	-0.0317	0.1418	0.0261	0.2237	37.4956
rs7790856	T	C	-0.0437199	0.289139	0.00220526	1.8e-87	0.0253	0.2238	0.0218	0.2448	393.042
rs78491606	C	A	-0.0756311	0.018433	0.00741168	1.9e-24	-0.0163	0.02843	0.0555	0.7687	104.128
rs79977579	A	C	0.0281517	0.09555	0.00343182	2.3e-16	-0.0129	0.09378	0.0311	0.6783	67.2915
rs80116508	A	G	-0.0352672	0.062356	0.00415151	2e-17	0.022	0.07937	0.0336	0.5126	72.1655
rs80324517	A	G	0.0396515	0.048259	0.00466286	1.8e-17	0.0383	0.06353	0.0373	0.3049	72.3127
rs8102497	A	G	-0.0149654	0.431828	0.0020233	1.4e-13	-0.0044	0.452	0.0183	0.8104	54.7087
rs8105767	G	A	0.0328384	0.29467	0.00220117	2.5e-50	-0.0018	0.318	0.0194	0.9247	222.565
rs869785	C	T	-0.0147303	0.672471	0.00212801	4.4e-12	0.0291	0.6593	0.0192	0.1296	47.9155
rs871134	T	C	-0.0182986	0.569032	0.0020263	1.7e-19	-0.0393	0.5576	0.0182	0.0312198	81.5508
rs932002	T	C	-0.0402052	0.150843	0.00279667	7.3e-47	0.0195	0.2351	0.0214	0.3627	206.672
rs9398196	G	A	-0.0143586	0.52005	0.00201175	9.5e-13	0.0251	0.6238	0.0188	0.181	50.942
rs939916	A	G	0.0241795	0.669967	0.00216724	6.6e-29	0.0185	0.7357	0.0205	0.3689	124.475
rs9419958	C	T	-0.0810098	0.86139	0.00293847	2.6e-167	0.031	0.8841	0.0284	0.2747	760.033
rs9600019	T	C	0.0127134	0.335579	0.00213096	2.4e-09	-0.0038	0.3775	0.0188	0.838	35.5937
rs9878436	T	C	-0.0143407	0.434393	0.00201819	1.2e-12	-0.0075	0.3541	0.0189	0.6939	50.4913
rs9940099	T	G	-0.033609	0.062718	0.00411613	3.2e-16	0.0222	0.07959	0.0336	0.5086	66.6704
rs9955360	A	C	-0.0190311	0.869288	0.00299791	2.2e-10	0.0005	0.8548	0.026	0.986	40.2987
Other and unspecified aplastic anaemias
rs1003322	A	C	0.0141734	0.213742	0.00247546	1e-08	0.1293	0.146	0.173	0.4549	32.7821
rs10112752	A	G	-0.0287522	0.430369	0.00202518	9.49948e-46	-0.0532	0.4519	0.1229	0.664899	201.565
rs1023767	A	G	-0.0183732	0.237595	0.00234772	5.00035e-15	0.058	0.3722	0.1261	0.6454	61.2459
rs10773176	G	A	-0.0172009	0.741214	0.00228534	5.19996e-14	0.3059	0.8089	0.1548	0.0481704	56.6501
rs10774624	A	G	0.0149944	0.53276	0.00205494	2.90001e-13	-0.1024	0.5968	0.1248	0.412	53.2427
rs10805346	C	T	0.0117072	0.439339	0.00202147	7.00003e-09	-0.1002	0.4529	0.1225	0.4134	33.5406
rs10845387	A	G	-0.0141214	0.352666	0.00209396	1.50003e-11	-0.1421	0.344	0.132	0.2814	45.4798
rs10905255	T	G	-0.0182493	0.57919	0.00203099	2.60016e-19	-0.019	0.5606	0.1232	0.8775	80.7378
rs11085072	T	C	-0.0131806	0.236909	0.00236713	2.59998e-08	0.2035	0.1616	0.1662	0.2209	31.0046
rs11117354	C	T	0.0232506	0.696513	0.00219601	3.40017e-26	-0.1357	0.5787	0.1236	0.2723	112.098
rs111527438	C	T	0.0125	0.351251	0.00211016	3.09999e-09	0.0485	0.3206	0.1308	0.7106	35.0905
rs112394943	C	T	-0.0198961	0.162741	0.00281641	1.59993e-12	0.167	0.2375	0.1452	0.2501	49.905
rs113525195	A	C	-0.0124075	0.290254	0.00224132	3.09999e-08	-0.2506	0.303	0.1333	0.0601506	30.6451
rs11412296	T	TA	0.0332259	0.759384	0.00234478	1.39991e-45	0.0495	0.7633	0.1441	0.7312	200.793
rs11557154	T	C	-0.0343719	0.13003	0.00298538	1.10002e-30	0.1737	0.1318	0.1803	0.3354	132.559
rs11579626	C	A	0.0265113	0.084882	0.00357752	1.29987e-13	0.0845	0.1223	0.1868	0.650801	54.9159
rs11584821	T	C	-0.0306517	0.176208	0.00263623	2.99985e-31	-0.1366	0.1807	0.1586	0.389	135.189
rs116863223	A	G	-0.0817874	0.011763	0.00937157	2.60016e-18	-0.7851	0.01587	0.4939	0.1119	76.1637
rs11699829	A	G	0.0641957	0.034146	0.00602028	1.50003e-26	0.4107	0.01608	0.4945	0.4062	113.705
rs117034449	A	G	0.0374377	0.023304	0.00667898	2.1e-08	-0.3053	0.01592	0.4891	0.5325	31.4194
rs117407747	T	C	0.0450533	0.027571	0.00611706	1.80011e-13	-0.1466	0.009624	0.6207	0.8133	54.246
rs117512405	A	G	-0.0790134	0.017043	0.00824611	9.49948e-22	-0.2936	0.05511	0.2745	0.2848	91.8128
rs117630647	A	G	0.059565	0.021346	0.00720413	1.39991e-16	-0.5921	0.01684	0.4705	0.2083	68.3627
rs12369950	C	T	-0.0178308	0.140675	0.00290205	8e-10	0.0707	0.1511	0.1713	0.6798	37.7513
rs12412214	A	G	-0.0245174	0.279765	0.00222685	3.40017e-28	-0.0533	0.3926	0.1249	0.669501	121.218
rs12451892	C	T	-0.0116145	0.380511	0.00207578	2.19999e-08	-0.1276	0.4356	0.1235	0.3016	31.3068
rs1291143	C	A	0.0493145	0.849026	0.0027991	1.80011e-69	-0.0473	0.7771	0.1468	0.7473	310.393
rs12925933	C	A	-0.0146622	0.66221	0.00213796	7.00003e-12	0.2245	0.5412	0.1228	0.0675803	47.0326
rs12932179	G	A	-0.0136257	0.561399	0.0020276	1.80011e-11	0.2387	0.6174	0.1258	0.0576594	45.1599
rs13062095	C	T	0.0138552	0.327843	0.00214113	9.70063e-11	0.0707	0.3726	0.1261	0.5752	41.8735
rs13230646	C	T	-0.0173277	0.248945	0.00232377	8.9002e-14	-0.08	0.1737	0.1627	0.6227	55.6027
rs1332941	G	A	0.0256552	0.820466	0.00273159	5.90065e-21	0.006	0.7942	0.1509	0.9681	88.2104
rs137901416	A	G	0.04572	0.100311	0.00332355	4.70002e-43	0.0962	0.06573	0.2473	0.6974	189.238
rs139669835	T	C	-0.0612563	0.009365	0.0105346	6.1e-09	-1.0628	0.001384	1.6636	0.5229	33.8116
rs139795227	C	A	0.0599379	0.014021	0.00873247	6.70039e-12	-0.3342	0.02751	0.3757	0.3738	47.1117
rs141214782	TTATC	T	-0.0246687	0.101206	0.00335723	1.99986e-13	-0.0821	0.1051	0.1996	0.6807	53.9921
rs142426306	T	C	-0.0504903	0.039544	0.00539933	8.69961e-21	-0.009	0.04133	0.314	0.9772	87.4452
rs143190905	T	G	-0.0723995	0.080404	0.00369421	1.59993e-85	0.1198	0.07538	0.2306	0.6032	384.086
rs144204502	T	C	-0.100574	0.012562	0.00913369	3.40017e-28	-0.6284	0.03773	0.3214	0.0505603	121.249
rs150150565	T	C	0.063762	0.021455	0.00739877	6.79986e-18	0.3071	0.0188	0.4377	0.4829	74.2685
rs1611236	A	G	-0.0160135	0.32687	0.00213359	6.09958e-14	0.0156	0.2231	0.1518	0.9181	56.3314
rs17445108	A	G	-0.0168922	0.12695	0.00300983	2e-08	0.0215	0.1265	0.1863	0.908	31.4984
rs17803849	T	C	0.0273203	0.405161	0.00203482	4.19952e-41	0.0375	0.3926	0.1246	0.7637	180.268
rs182059586	C	T	-0.0571159	0.02511	0.00680853	4.90004e-17	0.0434	0.007029	0.736	0.953	70.3732
rs185174247	A	G	0.0372806	0.05609	0.00435145	1.10002e-17	-0.3914	0.03	0.3594	0.2761	73.4003
rs188918174	T	C	0.0403062	0.036106	0.00543604	1.20005e-13	0.1006	0.04711	0.2883	0.726999	54.9767
rs1907702	A	G	0.0150247	0.766771	0.00242651	5.89997e-10	-0.0273	0.7986	0.1512	0.8566	38.3396
rs1985369	G	A	-0.0311893	0.868178	0.00300952	3.59998e-25	0.0925	0.891	0.1943	0.634	107.403
rs2056726	A	G	-0.0228078	0.214376	0.00243638	7.89951e-21	0.0108	0.2269	0.1467	0.9415	87.6348
rs2230590	C	T	-0.0158022	0.510897	0.00200806	3.59998e-15	0.1306	0.3986	0.1243	0.2932	61.9272
rs2282764	G	A	-0.0224234	0.142384	0.00289392	9.30037e-15	-0.0959	0.1418	0.1751	0.584	60.0385
rs2293579	A	G	-0.012915	0.386274	0.00205481	3.29997e-10	0.2019	0.2978	0.1354	0.136	39.5044
rs2538745	C	T	-0.012942	0.602841	0.002056	3.09999e-10	-0.1318	0.5289	0.1222	0.2808	39.6238
rs2555104	C	A	-0.0139717	0.434255	0.00203498	6.59933e-12	0.1261	0.4804	0.122	0.301	47.1388
rs2763979	T	C	-0.0277713	0.359721	0.00208092	1.29987e-40	0.0103	0.4366	0.1265	0.9354	178.107
rs28363070	A	G	0.0755557	0.013389	0.00959987	3.50026e-15	0.8987	0.002168	1.4478	0.5348	61.9446
rs28502153	A	C	-0.0215916	0.377958	0.00206208	1.20005e-25	-0.0004	0.3743	0.1257	0.9977	109.637
rs2967355	C	A	-0.0461595	0.774276	0.00238972	4.00037e-83	-0.2198	0.8257	0.1614	0.1734	373.102
rs2977608	C	A	0.0129483	0.743949	0.00233716	2.99999e-08	-0.0413	0.6898	0.1328	0.756	30.6937
rs3093888	A	G	-0.028973	0.05131	0.00452459	1.5e-10	0.2779	0.08865	0.2142	0.1945	41.0042
rs35446936	A	G	-0.0940025	0.243674	0.00232918	1e-200	-0.0699	0.273	0.1374	0.6109	1628.82
rs35640778	A	G	-0.209011	0.020757	0.00702087	9.59401e-195	0.0501	0.01332	0.5188	0.923	886.25
rs3767952	A	G	0.0134472	0.226709	0.00238826	1.79999e-08	0.3451	0.2223	0.1465	0.0184599	31.703
rs3785074	G	A	0.023863	0.289672	0.00220455	2.60016e-27	0.0445	0.2078	0.1503	0.767201	117.168
rs3891167	G	A	-0.0425685	0.253435	0.00239551	1.20005e-70	-0.0823	0.2524	0.1423	0.5629	315.777
rs41304832	A	G	0.0611702	0.012378	0.0093095	5.00035e-11	0.4811	0.03829	0.3183	0.1306	43.1745
rs429358	C	T	0.0173498	0.153969	0.00277091	3.79997e-10	-0.1331	0.1828	0.1591	0.4031	39.2052
rs4498805	T	G	0.0150601	0.546632	0.00200376	5.70033e-14	0.0087	0.5047	0.1217	0.9433	56.4891
rs4530278	T	G	0.0138793	0.59815	0.0020567	1.50003e-11	-0.0033	0.6027	0.1249	0.9788	45.54
rs45604339	T	C	-0.020433	0.34242	0.00211433	4.30031e-22	0.0036	0.385	0.1251	0.9773	93.3939
rs4616688	T	G	-0.0173476	0.525394	0.00200198	4.49987e-18	0.0996	0.6059	0.1247	0.4246	75.0861
rs4695407	G	A	0.0141511	0.507843	0.00199925	1.50003e-12	0.0117	0.4709	0.1219	0.9232	50.101
rs4724	A	G	-0.0547446	0.116598	0.00312441	9.79941e-69	0.3119	0.1065	0.198	0.1152	307.006
rs4743037	T	C	0.0147971	0.230874	0.00238094	5.1e-10	0.3238	0.2171	0.1475	0.0282001	38.6239
rs55747751	A	G	-0.0211612	0.077375	0.00375164	1.7e-08	0.1189	0.05547	0.2653	0.654	31.8155
rs56799554	G	A	-0.0259793	0.170183	0.00267858	2.99985e-22	-0.0045	0.234	0.1444	0.975	94.0688
rs5742915	C	T	0.0193377	0.445829	0.00202886	1.59993e-21	-0.0203	0.4079	0.1238	0.8701	90.8459
rs59409453	G	A	0.0202133	0.730602	0.00230175	1.59993e-18	-0.068	0.7905	0.1507	0.6521	77.1184
rs6007020	C	T	0.0144904	0.367823	0.00209637	4.79954e-12	-0.2998	0.3562	0.1275	0.01869	47.7777
rs6054257	A	G	-0.0141684	0.793522	0.00247729	1.09999e-08	0.2305	0.7993	0.1524	0.1304	32.7106
rs61405042	T	C	-0.0501874	0.029288	0.00602955	8.49963e-17	-0.4063	0.01741	0.5778	0.482	69.2819
rs61748181	T	C	-0.059181	0.028928	0.00595394	2.80027e-23	-0.332	0.05371	0.2707	0.22	98.7997
rs6536702	A	G	0.0534148	0.774647	0.00238875	9.39723e-111	0.1074	0.8136	0.1564	0.4923	500.014
rs6584579	G	A	0.0114923	0.398876	0.00204674	2e-08	0.2906	0.3237	0.1305	0.0259203	31.5274
rs6587577	G	A	-0.0182148	0.826346	0.0026359	4.79954e-12	-0.2001	0.8417	0.167	0.231	47.7519
rs6659669	T	C	-0.0117091	0.605095	0.00205167	1.09999e-08	-0.2278	0.5811	0.1233	0.0646904	32.5711
rs6669563	A	G	0.0182358	0.437768	0.00202476	2.09991e-19	0.0746	0.4691	0.1227	0.543	81.1153
rs66731853	A	G	-0.0177791	0.317304	0.00215421	1.50003e-16	0.0059	0.1947	0.1534	0.9693	68.1151
rs6751209	C	T	-0.0140465	0.204231	0.00248465	1.6e-08	0.0568	0.1844	0.1576	0.7186	31.9599
rs6776756	A	G	-0.0174439	0.597562	0.00203747	1.10002e-17	0.1937	0.5347	0.1233	0.1163	73.3001
rs6790988	G	A	0.0145728	0.741902	0.00228428	1.79999e-10	-0.034	0.7697	0.1447	0.8142	40.6993
rs6881568	A	C	0.0169256	0.36258	0.00207735	3.69999e-16	-0.0299	0.2723	0.137	0.8272	66.3848
rs7099229	A	G	-0.0153288	0.273301	0.00224403	8.4004e-12	0.0674	0.179	0.1595	0.672699	46.6615
rs7164950	G	A	0.0129362	0.405979	0.00204001	2.30001e-10	-0.1122	0.4225	0.1238	0.3649	40.2114
rs7209057	A	G	0.011819	0.561044	0.00202865	5.69994e-09	0.0552	0.5534	0.1227	0.653	33.9428
rs7221585	T	C	0.0143271	0.22401	0.00247042	6.69993e-09	0.2377	0.2824	0.1351	0.0784802	33.6337
rs73581419	T	C	0.0229838	0.106605	0.00324156	1.29987e-12	-0.2847	0.08204	0.2223	0.2002	50.2731
rs73730598	A	G	0.0273632	0.054793	0.00439272	4.70002e-10	-0.1232	0.06748	0.2438	0.6132	38.8031
rs76065543	T	C	0.0342843	0.137527	0.00290708	4.19952e-32	0.0504	0.182	0.1583	0.7502	139.084
rs76219171	A	G	0.0359839	0.058433	0.00431741	7.8001e-17	0.0352	0.03561	0.3273	0.9144	69.4656
rs76666449	C	T	0.0295125	0.100625	0.00333186	8.19974e-19	-0.2368	0.1358	0.1782	0.1838	78.4582
rs7705526	A	C	0.0776022	0.326578	0.00216124	1e-200	-0.0832	0.323	0.1312	0.5262	1289.26
rs7772289	T	G	0.017549	0.503081	0.00200003	1.69981e-18	-0.1002	0.6172	0.1283	0.4349	76.9895
rs77732866	A	G	0.0177942	0.137597	0.00290595	9.20005e-10	-0.1894	0.1419	0.1751	0.2793	37.4956
rs7790856	T	C	-0.0437199	0.289139	0.00220526	1.80011e-87	-0.038	0.2236	0.1468	0.7958	393.042
rs78491606	C	A	-0.0756311	0.018433	0.00741168	1.9002e-24	-0.1216	0.02844	0.3706	0.7428	104.128
rs79977579	A	C	0.0281517	0.09555	0.00343182	2.29985e-16	0.1665	0.09378	0.2106	0.4293	67.2915
rs80116508	A	G	-0.0352672	0.062356	0.00415151	1.99986e-17	-0.0204	0.07934	0.2254	0.9278	72.1655
rs80324517	A	G	0.0396515	0.048259	0.00466286	1.80011e-17	0.0482	0.06345	0.2501	0.8472	72.3127
rs8102497	A	G	-0.0149654	0.431828	0.0020233	1.39991e-13	0.0579	0.452	0.1225	0.6363	54.7087
rs8105767	G	A	0.0328384	0.29467	0.00220117	2.49977e-50	0.1148	0.318	0.1304	0.3786	222.565
rs869785	C	T	-0.0147303	0.672471	0.00212801	4.40048e-12	0.0241	0.6592	0.1287	0.8516	47.9155
rs871134	T	C	-0.0182986	0.569032	0.0020263	1.69981e-19	-0.1297	0.558	0.1227	0.2903	81.5508
rs932002	T	C	-0.0402052	0.150843	0.00279667	7.29962e-47	0.0114	0.235	0.1436	0.9368	206.672
rs9398196	G	A	-0.0143586	0.52005	0.00201175	9.49948e-13	-0.0613	0.6238	0.1264	0.6277	50.942
rs939916	A	G	0.0241795	0.669967	0.00216724	6.59933e-29	0.1267	0.7356	0.1383	0.3598	124.475
rs9419958	C	T	-0.0810098	0.86139	0.00293847	2.60016e-167	0.3231	0.8841	0.1921	0.0926296	760.033
rs9600019	T	C	0.0127134	0.335579	0.00213096	2.39999e-09	0.0536	0.3776	0.1262	0.6707	35.5937
rs9878436	T	C	-0.0143407	0.434393	0.00201819	1.20005e-12	-0.0774	0.3541	0.1273	0.543	50.4913
rs9940099	T	G	-0.033609	0.062718	0.00411613	3.19963e-16	-0.0235	0.07957	0.2253	0.9171	66.6704
rs9955360	A	C	-0.0190311	0.869288	0.00299791	2.19999e-10	0.028	0.8548	0.1734	0.8716	40.2987
Acute posthaemorrhagic anaemia
rs1003322	A	C	0.0141734	0.213742	0.00247546	1e-08	0.0011	0.146	0.0937	0.9905	32.7821
rs10112752	A	G	-0.0287522	0.430369	0.00202518	9.49948e-46	0.0278	0.452	0.0664	0.675601	201.565
rs1023767	A	G	-0.0183732	0.237595	0.00234772	5.00035e-15	0.1216	0.3722	0.0682	0.0744595	61.2459
rs10773176	G	A	-0.0172009	0.741214	0.00228534	5.19996e-14	0.0344	0.8089	0.0833	0.6799	56.6501
rs10774624	A	G	0.0149944	0.53276	0.00205494	2.90001e-13	0.0302	0.5968	0.0673	0.6538	53.2427
rs10805346	C	T	0.0117072	0.439339	0.00202147	7.00003e-09	-0.0506	0.4529	0.0661	0.444	33.5406
rs10845387	A	G	-0.0141214	0.352666	0.00209396	1.50003e-11	-0.2003	0.3439	0.0714	0.00501603	45.4798
rs10905255	T	G	-0.0182493	0.57919	0.00203099	2.60016e-19	0.0296	0.5606	0.0666	0.6569	80.7378
rs11085072	T	C	-0.0131806	0.236909	0.00236713	2.59998e-08	0.0537	0.1616	0.0891	0.5462	31.0046
rs11117354	C	T	0.0232506	0.696513	0.00219601	3.40017e-26	-0.0583	0.5787	0.0667	0.3822	112.098
rs111527438	C	T	0.0125	0.351251	0.00211016	3.09999e-09	-0.0839	0.3205	0.0706	0.2347	35.0905
rs112394943	C	T	-0.0198961	0.162741	0.00281641	1.59993e-12	0.0743	0.2375	0.0786	0.3447	49.905
rs113525195	A	C	-0.0124075	0.290254	0.00224132	3.09999e-08	0.0861	0.3031	0.072	0.2314	30.6451
rs11412296	T	TA	0.0332259	0.759384	0.00234478	1.39991e-45	-0.0043	0.7633	0.0776	0.9553	200.793
rs11557154	T	C	-0.0343719	0.13003	0.00298538	1.10002e-30	0.1541	0.1318	0.0972	0.1128	132.559
rs11579626	C	A	0.0265113	0.084882	0.00357752	1.29987e-13	0.1425	0.1224	0.1005	0.1563	54.9159
rs11584821	T	C	-0.0306517	0.176208	0.00263623	2.99985e-31	-0.2089	0.1807	0.0852	0.0142298	135.189
rs116863223	A	G	-0.0817874	0.011763	0.00937157	2.60016e-18	-0.1295	0.01588	0.266	0.626299	76.1637
rs11699829	A	G	0.0641957	0.034146	0.00602028	1.50003e-26	-0.3272	0.01606	0.2681	0.2222	113.705
rs117034449	A	G	0.0374377	0.023304	0.00667898	2.1e-08	-0.4265	0.01552	0.262	0.1036	31.4194
rs117407747	T	C	0.0450533	0.027571	0.00611706	1.80011e-13	-0.126	0.009622	0.3479	0.7173	54.246
rs117512405	A	G	-0.0790134	0.017043	0.00824611	9.49948e-22	-0.0286	0.05512	0.1477	0.8465	91.8128
rs117630647	A	G	0.059565	0.021346	0.00720413	1.39991e-16	-0.0446	0.01685	0.2619	0.8649	68.3627
rs12369950	C	T	-0.0178308	0.140675	0.00290205	8e-10	-0.1617	0.1511	0.0918	0.0782997	37.7513
rs12412214	A	G	-0.0245174	0.279765	0.00222685	3.40017e-28	0.0771	0.3926	0.0674	0.2526	121.218
rs12451892	C	T	-0.0116145	0.380511	0.00207578	2.19999e-08	0.1444	0.4357	0.0668	0.0307999	31.3068
rs1291143	C	A	0.0493145	0.849026	0.0027991	1.80011e-69	0.0727	0.7771	0.0789	0.3568	310.393
rs12925933	C	A	-0.0146622	0.66221	0.00213796	7.00003e-12	0.0124	0.5411	0.0663	0.8523	47.0326
rs12932179	G	A	-0.0136257	0.561399	0.0020276	1.80011e-11	0.0498	0.6174	0.0679	0.4635	45.1599
rs13062095	C	T	0.0138552	0.327843	0.00214113	9.70063e-11	-0.0573	0.3726	0.0681	0.4005	41.8735
rs13230646	C	T	-0.0173277	0.248945	0.00232377	8.9002e-14	0.0462	0.1737	0.0872	0.596499	55.6027
rs1332941	G	A	0.0256552	0.820466	0.00273159	5.90065e-21	0.1412	0.7942	0.0818	0.0844598	88.2104
rs137901416	A	G	0.04572	0.100311	0.00332355	4.70002e-43	-0.0693	0.06572	0.1336	0.6041	189.238
rs139669835	T	C	-0.0612563	0.009365	0.0105346	6.1e-09	-0.2975	0.001385	0.8847	0.736701	33.8116
rs139795227	C	A	0.0599379	0.014021	0.00873247	6.70039e-12	-0.0217	0.02752	0.1991	0.9132	47.1117
rs141214782	TTATC	T	-0.0246687	0.101206	0.00335723	1.99986e-13	0.0215	0.1051	0.1076	0.8414	53.9921
rs142426306	T	C	-0.0504903	0.039544	0.00539933	8.69961e-21	0.0958	0.04134	0.1699	0.5729	87.4452
rs143190905	T	G	-0.0723995	0.080404	0.00369421	1.59993e-85	0.3224	0.07542	0.1249	0.00986393	384.086
rs144204502	T	C	-0.100574	0.012562	0.00913369	3.40017e-28	0.0137	0.03775	0.1751	0.9375	121.249
rs150150565	T	C	0.063762	0.021455	0.00739877	6.79986e-18	-0.2328	0.01879	0.2414	0.335	74.2685
rs1611236	A	G	-0.0160135	0.32687	0.00213359	6.09958e-14	0.0185	0.2231	0.0811	0.8191	56.3314
rs17445108	A	G	-0.0168922	0.12695	0.00300983	2e-08	-0.0535	0.1265	0.1001	0.592899	31.4984
rs17803849	T	C	0.0273203	0.405161	0.00203482	4.19952e-41	0.1117	0.4157	0.0665	0.0929694	180.268
rs182059586	C	T	-0.0571159	0.02511	0.00680853	4.90004e-17	-0.0417	0.007027	0.4115	0.9192	70.3732
rs185174247	A	G	0.0372806	0.05609	0.00435145	1.10002e-17	-0.0277	0.03001	0.1918	0.8853	73.4003
rs188918174	T	C	0.0403062	0.036106	0.00543604	1.20005e-13	-0.1132	0.0471	0.1549	0.4649	54.9767
rs1907702	A	G	0.0150247	0.766771	0.00242651	5.89997e-10	-0.0598	0.7986	0.0815	0.4629	38.3396
rs1985369	G	A	-0.0311893	0.868178	0.00300952	3.59998e-25	-0.148	0.891	0.1041	0.1551	107.403
rs2056726	A	G	-0.0228078	0.214376	0.00243638	7.89951e-21	0.0585	0.2269	0.0788	0.4581	87.6348
rs2230590	C	T	-0.0158022	0.510897	0.00200806	3.59998e-15	-0.0977	0.3985	0.067	0.145	61.9272
rs2282764	G	A	-0.0224234	0.142384	0.00289392	9.30037e-15	0.0451	0.1418	0.094	0.6311	60.0385
rs2293579	A	G	-0.012915	0.386274	0.00205481	3.29997e-10	-0.0635	0.2978	0.0724	0.3804	39.5044
rs2538745	C	T	-0.012942	0.602841	0.002056	3.09999e-10	-0.0438	0.5289	0.0659	0.5061	39.6238
rs2555104	C	A	-0.0139717	0.434255	0.00203498	6.59933e-12	-0.0005	0.4804	0.0659	0.9938	47.1388
rs2763979	T	C	-0.0277713	0.359721	0.00208092	1.29987e-40	-0.0049	0.4366	0.0681	0.9427	178.107
rs28363070	A	G	0.0755557	0.013389	0.00959987	3.50026e-15	-0.4622	0.002165	0.7826	0.554799	61.9446
rs28502153	A	C	-0.0215916	0.377958	0.00206208	1.20005e-25	0.0229	0.3743	0.0678	0.735501	109.637
rs2967355	C	A	-0.0461595	0.774276	0.00238972	4.00037e-83	-0.0844	0.8257	0.0868	0.3311	373.102
rs2977608	C	A	0.0129483	0.743949	0.00233716	2.99999e-08	-0.026	0.6898	0.0721	0.718701	30.6937
rs3093888	A	G	-0.028973	0.05131	0.00452459	1.5e-10	0.1076	0.08866	0.1149	0.3488	41.0042
rs35446936	A	G	-0.0940025	0.243674	0.00232918	1e-200	0.0576	0.273	0.0739	0.4356	1628.82
rs35640778	A	G	-0.209011	0.020757	0.00702087	9.59401e-195	0.0892	0.01332	0.2842	0.753701	886.25
rs3767952	A	G	0.0134472	0.226709	0.00238826	1.79999e-08	-0.0003	0.2223	0.0789	0.997	31.703
rs3785074	G	A	0.023863	0.289672	0.00220455	2.60016e-27	-0.0121	0.2078	0.0815	0.8823	117.168
rs3891167	G	A	-0.0425685	0.253435	0.00239551	1.20005e-70	-0.0402	0.2524	0.0766	0.599799	315.777
rs41304832	A	G	0.0611702	0.012378	0.0093095	5.00035e-11	0.2647	0.0383	0.1727	0.1253	43.1745
rs429358	C	T	0.0173498	0.153969	0.00277091	3.79997e-10	-0.0716	0.1827	0.0873	0.4122	39.2052
rs4498805	T	G	0.0150601	0.546632	0.00200376	5.70033e-14	0.12	0.5048	0.0656	0.0675103	56.4891
rs4530278	T	G	0.0138793	0.59815	0.0020567	1.50003e-11	0.0801	0.6027	0.0674	0.235	45.54
rs45604339	T	C	-0.020433	0.34242	0.00211433	4.30031e-22	0.0213	0.3851	0.0675	0.7524	93.3939
rs4616688	T	G	-0.0173476	0.525394	0.00200198	4.49987e-18	-0.039	0.6058	0.0671	0.560899	75.0861
rs4695407	G	A	0.0141511	0.507843	0.00199925	1.50003e-12	0.0297	0.4709	0.066	0.6529	50.101
rs4724	A	G	-0.0547446	0.116598	0.00312441	9.79941e-69	0.1673	0.1065	0.1073	0.1189	307.006
rs4743037	T	C	0.0147971	0.230874	0.00238094	5.1e-10	-0.0551	0.217	0.0797	0.4896	38.6239
rs55747751	A	G	-0.0211612	0.077375	0.00375164	1.7e-08	0.0738	0.05547	0.1437	0.6077	31.8155
rs56799554	G	A	-0.0259793	0.170183	0.00267858	2.99985e-22	0.0628	0.234	0.0782	0.422	94.0688
rs5742915	C	T	0.0193377	0.445829	0.00202886	1.59993e-21	-0.0016	0.4079	0.0669	0.9808	90.8459
rs59409453	G	A	0.0202133	0.730602	0.00230175	1.59993e-18	0.0269	0.7905	0.0809	0.74	77.1184
rs6007020	C	T	0.0144904	0.367823	0.00209637	4.79954e-12	0.0207	0.3563	0.0688	0.762901	47.7777
rs6054257	A	G	-0.0141684	0.793522	0.00247729	1.09999e-08	0.0942	0.7993	0.0826	0.2541	32.7106
rs61405042	T	C	-0.0501874	0.029288	0.00602955	8.49963e-17	0.1532	0.01742	0.3093	0.6204	69.2819
rs61748181	T	C	-0.059181	0.028928	0.00595394	2.80027e-23	0.3457	0.05376	0.1451	0.0171799	98.7997
rs6536702	A	G	0.0534148	0.774647	0.00238875	9.39723e-111	-0.0109	0.8136	0.0846	0.8976	500.014
rs6584579	G	A	0.0114923	0.398876	0.00204674	2e-08	0.0225	0.3237	0.0702	0.7484	31.5274
rs6587577	G	A	-0.0182148	0.826346	0.0026359	4.79954e-12	0.0273	0.8417	0.0903	0.7624	47.7519
rs6659669	T	C	-0.0117091	0.605095	0.00205167	1.09999e-08	0.0591	0.5812	0.0664	0.3735	32.5711
rs6669563	A	G	0.0182358	0.437768	0.00202476	2.09991e-19	0.1108	0.4692	0.0661	0.0935901	81.1153
rs66731853	A	G	-0.0177791	0.317304	0.00215421	1.50003e-16	-0.1122	0.1946	0.0828	0.1753	68.1151
rs6751209	C	T	-0.0140465	0.204231	0.00248465	1.6e-08	0.0737	0.1844	0.0855	0.3886	31.9599
rs6776756	A	G	-0.0174439	0.597562	0.00203747	1.10002e-17	0.0284	0.5347	0.0664	0.6688	73.3001
rs6790988	G	A	0.0145728	0.741902	0.00228428	1.79999e-10	0.0601	0.7698	0.078	0.441199	40.6993
rs6881568	A	C	0.0169256	0.36258	0.00207735	3.69999e-16	0.1463	0.2724	0.0737	0.0471097	66.3848
rs7099229	A	G	-0.0153288	0.273301	0.00224403	8.4004e-12	0.0557	0.179	0.0864	0.5192	46.6615
rs7164950	G	A	0.0129362	0.405979	0.00204001	2.30001e-10	0.0649	0.4226	0.0668	0.3313	40.2114
rs7209057	A	G	0.011819	0.561044	0.00202865	5.69994e-09	0.0487	0.5534	0.0663	0.4625	33.9428
rs7221585	T	C	0.0143271	0.22401	0.00247042	6.69993e-09	-0.1451	0.2823	0.0731	0.04719	33.6337
rs73581419	T	C	0.0229838	0.106605	0.00324156	1.29987e-12	0.0531	0.08206	0.1201	0.658701	50.2731
rs73730598	A	G	0.0273632	0.054793	0.00439272	4.70002e-10	0.23	0.06751	0.1319	0.0811297	38.8031
rs76065543	T	C	0.0342843	0.137527	0.00290708	4.19952e-32	-0.0464	0.182	0.0859	0.5886	139.084
rs76219171	A	G	0.0359839	0.058433	0.00431741	7.8001e-17	0.0541	0.03562	0.1754	0.757801	69.4656
rs76666449	C	T	0.0295125	0.100625	0.00333186	8.19974e-19	-0.0134	0.1358	0.0961	0.8887	78.4582
rs7705526	A	C	0.0776022	0.326578	0.00216124	1e-200	0.1224	0.3231	0.0708	0.0837298	1289.26
rs7772289	T	G	0.017549	0.503081	0.00200003	1.69981e-18	-0.0172	0.6172	0.0688	0.8025	76.9895
rs77732866	A	G	0.0177942	0.137597	0.00290595	9.20005e-10	-0.0618	0.1419	0.0942	0.5121	37.4956
rs7790856	T	C	-0.0437199	0.289139	0.00220526	1.80011e-87	-0.0644	0.2236	0.079	0.415	393.042
rs78491606	C	A	-0.0756311	0.018433	0.00741168	1.9002e-24	-0.1916	0.02844	0.2005	0.3393	104.128
rs79977579	A	C	0.0281517	0.09555	0.00343182	2.29985e-16	-0.065	0.09376	0.1135	0.5665	67.2915
rs80116508	A	G	-0.0352672	0.062356	0.00415151	1.99986e-17	0.1677	0.07937	0.121	0.1657	72.1655
rs80324517	A	G	0.0396515	0.048259	0.00466286	1.80011e-17	0.1158	0.06346	0.136	0.3946	72.3127
rs8102497	A	G	-0.0149654	0.431828	0.0020233	1.39991e-13	-0.051	0.452	0.0661	0.4404	54.7087
rs8105767	G	A	0.0328384	0.29467	0.00220117	2.49977e-50	0.1451	0.3181	0.0703	0.0390598	222.565
rs869785	C	T	-0.0147303	0.672471	0.00212801	4.40048e-12	-0.0505	0.6591	0.0696	0.4682	47.9155
rs871134	T	C	-0.0182986	0.569032	0.0020263	1.69981e-19	-0.0076	0.558	0.0662	0.9085	81.5508
rs932002	T	C	-0.0402052	0.150843	0.00279667	7.29962e-47	0.0688	0.235	0.0775	0.3745	206.672
rs9398196	G	A	-0.0143586	0.52005	0.00201175	9.49948e-13	-0.0683	0.6237	0.0681	0.316	50.942
rs939916	A	G	0.0241795	0.669967	0.00216724	6.59933e-29	-0.0511	0.7356	0.0746	0.4931	124.475
rs9419958	C	T	-0.0810098	0.86139	0.00293847	2.60016e-167	0.1045	0.8841	0.1031	0.3111	760.033
rs9600019	T	C	0.0127134	0.335579	0.00213096	2.39999e-09	-0.037	0.3776	0.0681	0.5871	35.5937
rs9878436	T	C	-0.0143407	0.434393	0.00201819	1.20005e-12	-0.066	0.3541	0.0687	0.3369	50.4913
rs9940099	T	G	-0.033609	0.062718	0.00411613	3.19963e-16	0.185	0.0796	0.1209	0.126	66.6704
rs9955360	A	C	-0.0190311	0.869288	0.00299791	2.19999e-10	0.0644	0.8548	0.0938	0.4922	40.2987
Anaemia in chronic diseases classified elsewhere
rs1003322	A	C	0.0141734	0.213742	0.00247546	1e-08	-0.1507	0.146	0.1488	0.3111	32.7821
rs10112752	A	G	-0.0287522	0.430369	0.00202518	9.5e-46	0.0653	0.452	0.1047	0.533	201.565
rs1023767	A	G	-0.0183732	0.237595	0.00234772	5e-15	0.0102	0.3721	0.1079	0.9246	61.2459
rs10773176	G	A	-0.0172009	0.741214	0.00228534	5.2e-14	-0.0097	0.8089	0.1318	0.9412	56.6501
rs10774624	A	G	0.0149944	0.53276	0.00205494	2.9e-13	-0.0428	0.5968	0.1064	0.687299	53.2427
rs10805346	C	T	0.0117072	0.439339	0.00202147	7e-09	0.1036	0.453	0.1042	0.3202	33.5406
rs10845387	A	G	-0.0141214	0.352666	0.00209396	1.5e-11	-0.1562	0.344	0.1125	0.165	45.4798
rs10905255	T	G	-0.0182493	0.57919	0.00203099	2.6e-19	0.0258	0.5606	0.1051	0.8058	80.7378
rs11085072	T	C	-0.0131806	0.236909	0.00236713	2.6e-08	-0.1116	0.1616	0.1396	0.4242	31.0046
rs11117354	C	T	0.0232506	0.696513	0.00219601	3.4e-26	0.161	0.5787	0.1053	0.1262	112.098
rs111527438	C	T	0.0125	0.351251	0.00211016	3.1e-09	0.1646	0.3206	0.1109	0.1377	35.0905
rs112394943	C	T	-0.0198961	0.162741	0.00281641	1.6e-12	0.0196	0.2375	0.1248	0.8754	49.905
rs113525195	A	C	-0.0124075	0.290254	0.00224132	3.1e-08	0.1071	0.303	0.1138	0.3464	30.6451
rs11412296	T	TA	0.0332259	0.759384	0.00234478	1.4e-45	0.0545	0.7633	0.1229	0.6575	200.793
rs11557154	T	C	-0.0343719	0.13003	0.00298538	1.1e-30	-0.0982	0.1318	0.1534	0.5221	132.559
rs11579626	C	A	0.0265113	0.084882	0.00357752	1.3e-13	0.2008	0.1223	0.1615	0.2139	54.9159
rs11584821	T	C	-0.0306517	0.176208	0.00263623	3e-31	0.0957	0.1807	0.1351	0.4785	135.189
rs116863223	A	G	-0.0817874	0.011763	0.00937157	2.6e-18	0.3516	0.01588	0.422	0.4047	76.1637
rs11699829	A	G	0.0641957	0.034146	0.00602028	1.5e-26	-0.0054	0.01607	0.411	0.9894	113.705
rs117034449	A	G	0.0374377	0.023304	0.00667898	2.1e-08	-0.0468	0.01553	0.4057	0.9082	31.4194
rs117407747	T	C	0.0450533	0.027571	0.00611706	1.8e-13	0.2846	0.00963	0.4836	0.5562	54.246
rs117512405	A	G	-0.0790134	0.017043	0.00824611	9.5e-22	0.0257	0.05512	0.2396	0.9146	91.8128
rs117630647	A	G	0.059565	0.021346	0.00720413	1.4e-16	0.9319	0.01686	0.4031	0.0207802	68.3627
rs12369950	C	T	-0.0178308	0.140675	0.00290205	8e-10	0.1644	0.1511	0.146	0.2604	37.7513
rs12412214	A	G	-0.0245174	0.279765	0.00222685	3.4e-28	0.1708	0.3926	0.1068	0.1098	121.218
rs12451892	C	T	-0.0116145	0.380511	0.00207578	2.2e-08	0.0688	0.4357	0.1057	0.5149	31.3068
rs1291143	C	A	0.0493145	0.849026	0.0027991	1.8e-69	0.0433	0.7771	0.1256	0.730601	310.393
rs12925933	C	A	-0.0146622	0.66221	0.00213796	7e-12	0.121	0.5412	0.1048	0.2481	47.0326
rs12932179	G	A	-0.0136257	0.561399	0.0020276	1.8e-11	0.0865	0.6174	0.1075	0.4209	45.1599
rs13062095	C	T	0.0138552	0.327843	0.00214113	9.7e-11	0.0385	0.3726	0.1078	0.7212	41.8735
rs13230646	C	T	-0.0173277	0.248945	0.00232377	8.9e-14	0.1993	0.1738	0.1368	0.1453	55.6027
rs1332941	G	A	0.0256552	0.820466	0.00273159	5.9e-21	-0.2074	0.7942	0.13	0.1106	88.2104
rs137901416	A	G	0.04572	0.100311	0.00332355	4.7e-43	-0.5563	0.0657	0.2111	0.00842209	189.238
rs139669835	T	C	-0.0612563	0.009365	0.0105346	6.1e-09	-1.0636	0.001384	1.3787	0.4405	33.8116
rs139795227	C	A	0.0599379	0.014021	0.00873247	6.7e-12	0.1919	0.02752	0.3251	0.555	47.1117
rs141214782	TTATC	T	-0.0246687	0.101206	0.00335723	2e-13	0.0464	0.1051	0.1703	0.7854	53.9921
rs142426306	T	C	-0.0504903	0.039544	0.00539933	8.7e-21	0.0096	0.04133	0.2616	0.9707	87.4452
rs143190905	T	G	-0.0723995	0.080404	0.00369421	1.6e-85	0.1091	0.07538	0.1986	0.5827	384.086
rs144204502	T	C	-0.100574	0.012562	0.00913369	3.4e-28	0.141	0.03775	0.2816	0.616601	121.249
rs150150565	T	C	0.063762	0.021455	0.00739877	6.8e-18	-0.1829	0.0188	0.3503	0.601501	74.2685
rs1611236	A	G	-0.0160135	0.32687	0.00213359	6.1e-14	0.0275	0.2231	0.1264	0.8274	56.3314
rs17445108	A	G	-0.0168922	0.12695	0.00300983	2e-08	0.2158	0.1265	0.1579	0.1716	31.4984
rs17803849	T	C	0.0273203	0.405161	0.00203482	4.2e-41	0.1086	0.4157	0.1053	0.3027	180.268
rs182059586	C	T	-0.0571159	0.02511	0.00680853	4.9e-17	0.0963	0.007029	0.6151	0.8757	70.3732
rs185174247	A	G	0.0372806	0.05609	0.00435145	1.1e-17	0.2596	0.03002	0.289	0.3691	73.4003
rs188918174	T	C	0.0403062	0.036106	0.00543604	1.2e-13	0.2576	0.04712	0.2456	0.2943	54.9767
rs1907702	A	G	0.0150247	0.766771	0.00242651	5.9e-10	-0.0531	0.7986	0.1289	0.6801	38.3396
rs1985369	G	A	-0.0311893	0.868178	0.00300952	3.6e-25	-0.0135	0.891	0.1649	0.935	107.403
rs2056726	A	G	-0.0228078	0.214376	0.00243638	7.9e-21	0.0554	0.2269	0.1246	0.656299	87.6348
rs2230590	C	T	-0.0158022	0.510897	0.00200806	3.6e-15	0.0238	0.3986	0.1057	0.8218	61.9272
rs2282764	G	A	-0.0224234	0.142384	0.00289392	9.3e-15	-0.2809	0.1418	0.148	0.0576594	60.0385
rs2293579	A	G	-0.012915	0.386274	0.00205481	3.3e-10	-0.1079	0.2978	0.1153	0.3494	39.5044
rs2538745	C	T	-0.012942	0.602841	0.002056	3.1e-10	0.0498	0.529	0.1043	0.633	39.6238
rs2555104	C	A	-0.0139717	0.434255	0.00203498	6.6e-12	-0.0812	0.4804	0.1039	0.4345	47.1388
rs2763979	T	C	-0.0277713	0.359721	0.00208092	1.3e-40	0.0376	0.4366	0.107	0.725401	178.107
rs28363070	A	G	0.0755557	0.013389	0.00959987	3.5e-15	0.509	0.002168	1.2762	0.69	61.9446
rs28502153	A	C	-0.0215916	0.377958	0.00206208	1.2e-25	-0.068	0.3742	0.1069	0.524901	109.637
rs2967355	C	A	-0.0461595	0.774276	0.00238972	4e-83	-0.0905	0.8257	0.1364	0.5069	373.102
rs2977608	C	A	0.0129483	0.743949	0.00233716	3e-08	-0.0264	0.6898	0.1135	0.8162	30.6937
rs3093888	A	G	-0.028973	0.05131	0.00452459	1.5e-10	0.1533	0.08864	0.184	0.4046	41.0042
rs35446936	A	G	-0.0940025	0.243674	0.00232918	1e-200	-0.1499	0.273	0.116	0.1964	1628.82
rs35640778	A	G	-0.209011	0.020757	0.00702087	9.59e-195	-0.1285	0.01332	0.4147	0.756599	886.25
rs3767952	A	G	0.0134472	0.226709	0.00238826	1.8e-08	-0.0934	0.2222	0.125	0.4551	31.703
rs3785074	G	A	0.023863	0.289672	0.00220455	2.6e-27	0.1845	0.2078	0.1281	0.1496	117.168
rs3891167	G	A	-0.0425685	0.253435	0.00239551	1.2e-70	-0.118	0.2524	0.1208	0.3288	315.777
rs41304832	A	G	0.0611702	0.012378	0.0093095	5e-11	-0.0335	0.03828	0.2816	0.9053	43.1745
rs429358	C	T	0.0173498	0.153969	0.00277091	3.8e-10	0.0778	0.1828	0.1364	0.5683	39.2052
rs4498805	T	G	0.0150601	0.546632	0.00200376	5.7e-14	-0.0205	0.5047	0.1036	0.8429	56.4891
rs4530278	T	G	0.0138793	0.59815	0.0020567	1.5e-11	0.2987	0.6027	0.1066	0.00506104	45.54
rs45604339	T	C	-0.020433	0.34242	0.00211433	4.3e-22	0.1708	0.3851	0.1068	0.1099	93.3939
rs4616688	T	G	-0.0173476	0.525394	0.00200198	4.5e-18	-0.0261	0.6059	0.1062	0.806	75.0861
rs4695407	G	A	0.0141511	0.507843	0.00199925	1.5e-12	-0.125	0.4709	0.1038	0.2286	50.101
rs4724	A	G	-0.0547446	0.116598	0.00312441	9.8e-69	-0.0303	0.1065	0.168	0.8567	307.006
rs4743037	T	C	0.0147971	0.230874	0.00238094	5.1e-10	0.1687	0.2171	0.1249	0.1767	38.6239
rs55747751	A	G	-0.0211612	0.077375	0.00375164	1.7e-08	0.0741	0.05547	0.2155	0.730801	31.8155
rs56799554	G	A	-0.0259793	0.170183	0.00267858	3e-22	0.1324	0.234	0.1233	0.2831	94.0688
rs5742915	C	T	0.0193377	0.445829	0.00202886	1.6e-21	-0.0082	0.4079	0.1053	0.9377	90.8459
rs59409453	G	A	0.0202133	0.730602	0.00230175	1.6e-18	-0.1674	0.7905	0.1269	0.1871	77.1184
rs6007020	C	T	0.0144904	0.367823	0.00209637	4.8e-12	0.1268	0.3563	0.1082	0.2414	47.7777
rs6054257	A	G	-0.0141684	0.793522	0.00247729	1.1e-08	-0.1966	0.7992	0.1307	0.1326	32.7106
rs61405042	T	C	-0.0501874	0.029288	0.00602955	8.5e-17	-0.7818	0.01741	0.5088	0.1244	69.2819
rs61748181	T	C	-0.059181	0.028928	0.00595394	2.8e-23	-0.006	0.05372	0.2363	0.9798	98.7997
rs6536702	A	G	0.0534148	0.774647	0.00238875	9.4e-111	0.2255	0.8136	0.1333	0.0906692	500.014
rs6584579	G	A	0.0114923	0.398876	0.00204674	2e-08	0.1306	0.3237	0.1105	0.2374	31.5274
rs6587577	G	A	-0.0182148	0.826346	0.0026359	4.8e-12	0.1211	0.8417	0.1416	0.3923	47.7519
rs6659669	T	C	-0.0117091	0.605095	0.00205167	1.1e-08	-0.0049	0.5811	0.1053	0.9631	32.5711
rs6669563	A	G	0.0182358	0.437768	0.00202476	2.1e-19	0.0182	0.4691	0.1046	0.8614	81.1153
rs66731853	A	G	-0.0177791	0.317304	0.00215421	1.5e-16	-0.0507	0.1947	0.1302	0.6971	68.1151
rs6751209	C	T	-0.0140465	0.204231	0.00248465	1.6e-08	0.1805	0.1844	0.1358	0.1838	31.9599
rs6776756	A	G	-0.0174439	0.597562	0.00203747	1.1e-17	0.0856	0.5347	0.1052	0.4155	73.3001
rs6790988	G	A	0.0145728	0.741902	0.00228428	1.8e-10	0.0334	0.7697	0.1225	0.7851	40.6993
rs6881568	A	C	0.0169256	0.36258	0.00207735	3.7e-16	0.0704	0.2724	0.1155	0.542099	66.3848
rs7099229	A	G	-0.0153288	0.273301	0.00224403	8.4e-12	0.0015	0.179	0.1334	0.9911	46.6615
rs7164950	G	A	0.0129362	0.405979	0.00204001	2.3e-10	0.0287	0.4225	0.106	0.786799	40.2114
rs7209057	A	G	0.011819	0.561044	0.00202865	5.7e-09	-0.0606	0.5534	0.1045	0.5624	33.9428
rs7221585	T	C	0.0143271	0.22401	0.00247042	6.7e-09	-0.0851	0.2824	0.1148	0.4582	33.6337
rs73581419	T	C	0.0229838	0.106605	0.00324156	1.3e-12	0.0594	0.08206	0.1876	0.7514	50.2731
rs73730598	A	G	0.0273632	0.054793	0.00439272	4.7e-10	0.0324	0.06748	0.2087	0.8767	38.8031
rs76065543	T	C	0.0342843	0.137527	0.00290708	4.2e-32	-0.0188	0.182	0.1363	0.8901	139.084
rs76219171	A	G	0.0359839	0.058433	0.00431741	7.8e-17	-0.3651	0.0356	0.2755	0.1851	69.4656
rs76666449	C	T	0.0295125	0.100625	0.00333186	8.2e-19	0.2051	0.1358	0.1521	0.1776	78.4582
rs7705526	A	C	0.0776022	0.326578	0.00216124	1e-200	0.0629	0.323	0.1113	0.5721	1289.26
rs7772289	T	G	0.017549	0.503081	0.00200003	1.7e-18	-0.0441	0.6172	0.1085	0.684301	76.9895
rs77732866	A	G	0.0177942	0.137597	0.00290595	9.2e-10	-0.253	0.1419	0.1491	0.0898008	37.4956
rs7790856	T	C	-0.0437199	0.289139	0.00220526	1.8e-87	0.1959	0.2237	0.1246	0.1157	393.042
rs78491606	C	A	-0.0756311	0.018433	0.00741168	1.9e-24	-0.0083	0.02845	0.3212	0.9794	104.128
rs79977579	A	C	0.0281517	0.09555	0.00343182	2.3e-16	0.1366	0.09378	0.1771	0.4406	67.2915
rs80116508	A	G	-0.0352672	0.062356	0.00415151	2e-17	-0.0969	0.07934	0.1917	0.6133	72.1655
rs80324517	A	G	0.0396515	0.048259	0.00466286	1.8e-17	0.0657	0.06345	0.2121	0.756901	72.3127
rs8102497	A	G	-0.0149654	0.431828	0.0020233	1.4e-13	-0.006	0.452	0.1043	0.954	54.7087
rs8105767	G	A	0.0328384	0.29467	0.00220117	2.5e-50	-0.0778	0.318	0.1112	0.4844	222.565
rs869785	C	T	-0.0147303	0.672471	0.00212801	4.4e-12	-0.017	0.6591	0.1092	0.876	47.9155
rs871134	T	C	-0.0182986	0.569032	0.0020263	1.7e-19	-0.2403	0.5579	0.1044	0.0213098	81.5508
rs932002	T	C	-0.0402052	0.150843	0.00279667	7.3e-47	-0.1177	0.235	0.1222	0.3352	206.672
rs9398196	G	A	-0.0143586	0.52005	0.00201175	9.5e-13	-0.1086	0.6237	0.1073	0.3114	50.942
rs939916	A	G	0.0241795	0.669967	0.00216724	6.6e-29	-0.1618	0.7356	0.1182	0.171	124.475
rs9419958	C	T	-0.0810098	0.86139	0.00293847	2.6e-167	-0.0201	0.884	0.1644	0.9028	760.033
rs9600019	T	C	0.0127134	0.335579	0.00213096	2.4e-09	-0.0402	0.3776	0.1078	0.709	35.5937
rs9878436	T	C	-0.0143407	0.434393	0.00201819	1.2e-12	0.0257	0.3541	0.1084	0.8122	50.4913
rs9940099	T	G	-0.033609	0.062718	0.00411613	3.2e-16	-0.1003	0.07956	0.1916	0.6005	66.6704
rs9955360	A	C	-0.0190311	0.869288	0.00299791	2.2e-10	0.0662	0.8548	0.148	0.654699	40.2987
Other anaemias
rs1003322	A	C	0.0141734	0.213742	0.00247546	1e-08	-0.0075	0.1459	0.027	0.7815	32.7821
rs10112752	A	G	-0.0287522	0.430369	0.00202518	9.49948e-46	-0.0131	0.4518	0.0191	0.4929	201.565
rs1023767	A	G	-0.0183732	0.237595	0.00234772	5.00035e-15	0.042	0.3724	0.0196	0.0319698	61.2459
rs10773176	G	A	-0.0172009	0.741214	0.00228534	5.19996e-14	0.0055	0.8089	0.0241	0.82	56.6501
rs10774624	A	G	0.0149944	0.53276	0.00205494	2.90001e-13	0.0314	0.5969	0.0194	0.1053	53.2427
rs10805346	C	T	0.0117072	0.439339	0.00202147	7.00003e-09	0.0155	0.453	0.019	0.4145	33.5406
rs10845387	A	G	-0.0141214	0.352666	0.00209396	1.50003e-11	-0.0199	0.3439	0.0205	0.332	45.4798
rs10905255	T	G	-0.0182493	0.57919	0.00203099	2.60016e-19	0.0332	0.5608	0.0192	0.0838108	80.7378
rs11085072	T	C	-0.0131806	0.236909	0.00236713	2.59998e-08	-0.0167	0.1616	0.0257	0.5154	31.0046
rs11117354	C	T	0.0232506	0.696513	0.00219601	3.40017e-26	-0.014	0.5787	0.0192	0.4664	112.098
rs111527438	C	T	0.0125	0.351251	0.00211016	3.09999e-09	0.0248	0.3207	0.0203	0.2215	35.0905
rs112394943	C	T	-0.0198961	0.162741	0.00281641	1.59993e-12	-0.0085	0.2374	0.0227	0.708101	49.905
rs113525195	A	C	-0.0124075	0.290254	0.00224132	3.09999e-08	0.0185	0.3031	0.0207	0.3707	30.6451
rs11412296	T	TA	0.0332259	0.759384	0.00234478	1.39991e-45	0.0182	0.7634	0.0223	0.4141	200.793
rs11557154	T	C	-0.0343719	0.13003	0.00298538	1.10002e-30	0.0266	0.1318	0.0281	0.3425	132.559
rs11579626	C	A	0.0265113	0.084882	0.00357752	1.29987e-13	0.0107	0.1223	0.0291	0.7117	54.9159
rs11584821	T	C	-0.0306517	0.176208	0.00263623	2.99985e-31	0.024	0.1808	0.0247	0.3294	135.189
rs116863223	A	G	-0.0817874	0.011763	0.00937157	2.60016e-18	0.1833	0.01596	0.0757	0.01546	76.1637
rs11699829	A	G	0.0641957	0.034146	0.00602028	1.50003e-26	-0.0666	0.01605	0.0775	0.3899	113.705
rs117034449	A	G	0.0374377	0.023304	0.00667898	2.1e-08	-0.0896	0.0159	0.0748	0.2313	31.4194
rs117407747	T	C	0.0450533	0.027571	0.00611706	1.80011e-13	-0.0289	0.009626	0.0983	0.7687	54.246
rs117512405	A	G	-0.0790134	0.017043	0.00824611	9.49948e-22	0.0434	0.05515	0.0428	0.3103	91.8128
rs117630647	A	G	0.059565	0.021346	0.00720413	1.39991e-16	-0.0308	0.01684	0.074	0.677599	68.3627
rs12369950	C	T	-0.0178308	0.140675	0.00290205	8e-10	-0.0041	0.151	0.0267	0.8769	37.7513
rs12412214	A	G	-0.0245174	0.279765	0.00222685	3.40017e-28	-0.0034	0.3926	0.0194	0.8601	121.218
rs12451892	C	T	-0.0116145	0.380511	0.00207578	2.19999e-08	-0.0264	0.4354	0.0193	0.1701	31.3068
rs1291143	C	A	0.0493145	0.849026	0.0027991	1.80011e-69	-0.0221	0.7771	0.0228	0.3332	310.393
rs12925933	C	A	-0.0146622	0.66221	0.00213796	7.00003e-12	0.0168	0.5413	0.0191	0.3805	47.0326
rs12932179	G	A	-0.0136257	0.561399	0.0020276	1.80011e-11	-0.0131	0.6172	0.0195	0.5028	45.1599
rs13062095	C	T	0.0138552	0.327843	0.00214113	9.70063e-11	0.034	0.3729	0.0196	0.0825905	41.8735
rs13230646	C	T	-0.0173277	0.248945	0.00232377	8.9002e-14	0.0045	0.1738	0.025	0.8582	55.6027
rs1332941	G	A	0.0256552	0.820466	0.00273159	5.90065e-21	0.0313	0.7944	0.0235	0.1831	88.2104
rs137901416	A	G	0.04572	0.100311	0.00332355	4.70002e-43	-0.0282	0.06568	0.0384	0.462701	189.238
rs139669835	T	C	-0.0612563	0.009365	0.0105346	6.1e-09	0.2197	0.001397	0.25	0.3795	33.8116
rs139795227	C	A	0.0599379	0.014021	0.00873247	6.70039e-12	-0.0224	0.02748	0.0589	0.703399	47.1117
rs141214782	TTATC	T	-0.0246687	0.101206	0.00335723	1.99986e-13	0.0252	0.1052	0.0307	0.4128	53.9921
rs142426306	T	C	-0.0504903	0.039544	0.00539933	8.69961e-21	-0.0789	0.04129	0.0483	0.1022	87.4452
rs143190905	T	G	-0.0723995	0.080404	0.00369421	1.59993e-85	0.0213	0.07541	0.0359	0.5534	384.086
rs144204502	T	C	-0.100574	0.012562	0.00913369	3.40017e-28	0.0062	0.03773	0.0502	0.9021	121.249
rs150150565	T	C	0.063762	0.021455	0.00739877	6.79986e-18	-0.0522	0.01876	0.0706	0.4592	74.2685
rs1611236	A	G	-0.0160135	0.32687	0.00213359	6.09958e-14	0.0116	0.2233	0.0234	0.6202	56.3314
rs17445108	A	G	-0.0168922	0.12695	0.00300983	2e-08	0.0276	0.1266	0.0289	0.3386	31.4984
rs17803849	T	C	0.0273203	0.405161	0.00203482	4.19952e-41	-0.0238	0.3925	0.0193	0.218	180.268
rs182059586	C	T	-0.0571159	0.02511	0.00680853	4.90004e-17	0.2073	0.007057	0.1173	0.0771099	70.3732
rs185174247	A	G	0.0372806	0.05609	0.00435145	1.10002e-17	-0.013	0.03002	0.055	0.8133	73.4003
rs188918174	T	C	0.0403062	0.036106	0.00543604	1.20005e-13	-0.0316	0.04707	0.0449	0.4824	54.9767
rs1907702	A	G	0.0150247	0.766771	0.00242651	5.89997e-10	0.0009	0.7987	0.0237	0.9681	38.3396
rs1985369	G	A	-0.0311893	0.868178	0.00300952	3.59998e-25	-0.0106	0.891	0.03	0.723501	107.403
rs2056726	A	G	-0.0228078	0.214376	0.00243638	7.89951e-21	0.0355	0.227	0.0227	0.1178	87.6348
rs2230590	C	T	-0.0158022	0.510897	0.00200806	3.59998e-15	-0.0317	0.3983	0.0194	0.1016	61.9272
rs2282764	G	A	-0.0224234	0.142384	0.00289392	9.30037e-15	0.0072	0.1418	0.0272	0.7904	60.0385
rs2293579	A	G	-0.012915	0.386274	0.00205481	3.29997e-10	-0.0145	0.2978	0.021	0.4882	39.5044
rs2538745	C	T	-0.012942	0.602841	0.002056	3.09999e-10	-0.0054	0.5289	0.019	0.7759	39.6238
rs2555104	C	A	-0.0139717	0.434255	0.00203498	6.59933e-12	-0.0312	0.4802	0.019	0.1	47.1388
rs2763979	T	C	-0.0277713	0.359721	0.00208092	1.29987e-40	0.0046	0.4366	0.0197	0.8162	178.107
rs28363070	A	G	0.0755557	0.013389	0.00959987	3.50026e-15	0.167	0.002174	0.2235	0.4549	61.9446
rs28502153	A	C	-0.0215916	0.377958	0.00206208	1.20005e-25	-0.0018	0.3743	0.0195	0.9282	109.637
rs2967355	C	A	-0.0461595	0.774276	0.00238972	4.00037e-83	-0.0007	0.8257	0.0249	0.9765	373.102
rs2977608	C	A	0.0129483	0.743949	0.00233716	2.99999e-08	-0.0166	0.6897	0.0207	0.4232	30.6937
rs3093888	A	G	-0.028973	0.05131	0.00452459	1.5e-10	-0.0202	0.08859	0.0333	0.5439	41.0042
rs35446936	A	G	-0.0940025	0.243674	0.00232918	1e-200	-0.0168	0.2729	0.0213	0.4286	1628.82
rs35640778	A	G	-0.209011	0.020757	0.00702087	9.59401e-195	0.0995	0.01334	0.0841	0.2371	886.25
rs3767952	A	G	0.0134472	0.226709	0.00238826	1.79999e-08	0.008	0.2223	0.0227	0.7247	31.703
rs3785074	G	A	0.023863	0.289672	0.00220455	2.60016e-27	0.0244	0.208	0.0233	0.2958	117.168
rs3891167	G	A	-0.0425685	0.253435	0.00239551	1.20005e-70	-0.0002	0.2525	0.022	0.9922	315.777
rs41304832	A	G	0.0611702	0.012378	0.0093095	5.00035e-11	-0.0202	0.03824	0.0501	0.6872	43.1745
rs429358	C	T	0.0173498	0.153969	0.00277091	3.79997e-10	0.0179	0.1827	0.0251	0.4761	39.2052
rs4498805	T	G	0.0150601	0.546632	0.00200376	5.70033e-14	-0.0038	0.5047	0.0189	0.8388	56.4891
rs4530278	T	G	0.0138793	0.59815	0.0020567	1.50003e-11	0.0134	0.6027	0.0194	0.489	45.54
rs45604339	T	C	-0.020433	0.34242	0.00211433	4.30031e-22	-0.0025	0.385	0.0194	0.8974	93.3939
rs4616688	T	G	-0.0173476	0.525394	0.00200198	4.49987e-18	-0.0036	0.6058	0.0194	0.8509	75.0861
rs4695407	G	A	0.0141511	0.507843	0.00199925	1.50003e-12	0.022	0.471	0.019	0.2456	50.101
rs4724	A	G	-0.0547446	0.116598	0.00312441	9.79941e-69	0.0327	0.1066	0.0307	0.2878	307.006
rs4743037	T	C	0.0147971	0.230874	0.00238094	5.1e-10	-0.0159	0.217	0.0229	0.4882	38.6239
rs55747751	A	G	-0.0211612	0.077375	0.00375164	1.7e-08	0.0251	0.05554	0.0412	0.5427	31.8155
rs56799554	G	A	-0.0259793	0.170183	0.00267858	2.99985e-22	0.0333	0.2341	0.0226	0.1405	94.0688
rs5742915	C	T	0.0193377	0.445829	0.00202886	1.59993e-21	0.0271	0.4082	0.0192	0.1584	90.8459
rs59409453	G	A	0.0202133	0.730602	0.00230175	1.59993e-18	0.0559	0.7907	0.0234	0.017	77.1184
rs6007020	C	T	0.0144904	0.367823	0.00209637	4.79954e-12	0.01	0.3563	0.0198	0.6153	47.7777
rs6054257	A	G	-0.0141684	0.793522	0.00247729	1.09999e-08	-0.0352	0.7992	0.0239	0.1397	32.7106
rs61405042	T	C	-0.0501874	0.029288	0.00602955	8.49963e-17	0.0531	0.01745	0.087	0.5416	69.2819
rs61748181	T	C	-0.059181	0.028928	0.00595394	2.80027e-23	-0.0193	0.05369	0.0422	0.6469	98.7997
rs6536702	A	G	0.0534148	0.774647	0.00238875	9.39723e-111	0.0236	0.8137	0.0244	0.3339	500.014
rs6584579	G	A	0.0114923	0.398876	0.00204674	2e-08	-0.0044	0.3237	0.0202	0.8268	31.5274
rs6587577	G	A	-0.0182148	0.826346	0.0026359	4.79954e-12	-0.0047	0.8417	0.026	0.8564	47.7519
rs6659669	T	C	-0.0117091	0.605095	0.00205167	1.09999e-08	-0.0246	0.581	0.0191	0.1988	32.5711
rs6669563	A	G	0.0182358	0.437768	0.00202476	2.09991e-19	-0.0202	0.469	0.0191	0.2903	81.1153
rs66731853	A	G	-0.0177791	0.317304	0.00215421	1.50003e-16	0.0018	0.1947	0.0238	0.939	68.1151
rs6751209	C	T	-0.0140465	0.204231	0.00248465	1.6e-08	0.0358	0.1845	0.0246	0.1451	31.9599
rs6776756	A	G	-0.0174439	0.597562	0.00203747	1.10002e-17	-0.0355	0.5345	0.0192	0.0637294	73.3001
rs6790988	G	A	0.0145728	0.741902	0.00228428	1.79999e-10	0.0267	0.7699	0.0226	0.2369	40.6993
rs6881568	A	C	0.0169256	0.36258	0.00207735	3.69999e-16	0.0182	0.2725	0.0212	0.3921	66.3848
rs7099229	A	G	-0.0153288	0.273301	0.00224403	8.4004e-12	0.0174	0.1791	0.0248	0.4828	46.6615
rs7164950	G	A	0.0129362	0.405979	0.00204001	2.30001e-10	-0.0229	0.4224	0.0192	0.2329	40.2114
rs7209057	A	G	0.011819	0.561044	0.00202865	5.69994e-09	0.0299	0.5536	0.0191	0.1172	33.9428
rs7221585	T	C	0.0143271	0.22401	0.00247042	6.69993e-09	-0.0075	0.2824	0.021	0.7227	33.6337
rs73581419	T	C	0.0229838	0.106605	0.00324156	1.29987e-12	0.0408	0.08214	0.0345	0.237	50.2731
rs73730598	A	G	0.0273632	0.054793	0.00439272	4.70002e-10	-0.0312	0.06744	0.038	0.4118	38.8031
rs76065543	T	C	0.0342843	0.137527	0.00290708	4.19952e-32	-0.0129	0.1819	0.0245	0.5981	139.084
rs76219171	A	G	0.0359839	0.058433	0.00431741	7.8001e-17	-0.0407	0.03559	0.0508	0.4232	69.4656
rs76666449	C	T	0.0295125	0.100625	0.00333186	8.19974e-19	-0.0095	0.1358	0.0275	0.728501	78.4582
rs7705526	A	C	0.0776022	0.326578	0.00216124	1e-200	-0.0295	0.3229	0.0203	0.1471	1289.26
rs7772289	T	G	0.017549	0.503081	0.00200003	1.69981e-18	-0.0349	0.617	0.0199	0.0794694	76.9895
rs77732866	A	G	0.0177942	0.137597	0.00290595	9.20005e-10	-0.0208	0.1418	0.0272	0.4442	37.4956
rs7790856	T	C	-0.0437199	0.289139	0.00220526	1.80011e-87	0.0269	0.2238	0.0227	0.2359	393.042
rs78491606	C	A	-0.0756311	0.018433	0.00741168	1.9002e-24	0.006	0.02845	0.0579	0.9171	104.128
rs79977579	A	C	0.0281517	0.09555	0.00343182	2.29985e-16	-0.0259	0.09376	0.0325	0.4254	67.2915
rs80116508	A	G	-0.0352672	0.062356	0.00415151	1.99986e-17	0.0147	0.07934	0.0351	0.6757	72.1655
rs80324517	A	G	0.0396515	0.048259	0.00466286	1.80011e-17	0.0274	0.0635	0.039	0.4825	72.3127
rs8102497	A	G	-0.0149654	0.431828	0.0020233	1.39991e-13	-0.0029	0.452	0.0191	0.8803	54.7087
rs8105767	G	A	0.0328384	0.29467	0.00220117	2.49977e-50	-0.0028	0.318	0.0203	0.8903	222.565
rs869785	C	T	-0.0147303	0.672471	0.00212801	4.40048e-12	0.0379	0.6594	0.02	0.0585302	47.9155
rs871134	T	C	-0.0182986	0.569032	0.0020263	1.69981e-19	-0.0353	0.5577	0.019	0.0641106	81.5508
rs932002	T	C	-0.0402052	0.150843	0.00279667	7.29962e-47	0.0167	0.2351	0.0223	0.4535	206.672
rs9398196	G	A	-0.0143586	0.52005	0.00201175	9.49948e-13	0.0291	0.6238	0.0196	0.1387	50.942
rs939916	A	G	0.0241795	0.669967	0.00216724	6.59933e-29	0.0261	0.7357	0.0214	0.2239	124.475
rs9419958	C	T	-0.0810098	0.86139	0.00293847	2.60016e-167	0.0323	0.8841	0.0296	0.2751	760.033
rs9600019	T	C	0.0127134	0.335579	0.00213096	2.39999e-09	-0.0008	0.3775	0.0196	0.969	35.5937
rs9878436	T	C	-0.0143407	0.434393	0.00201819	1.20005e-12	-0.009	0.3541	0.0198	0.649299	50.4913
rs9940099	T	G	-0.033609	0.062718	0.00411613	3.19963e-16	0.0135	0.07957	0.0351	0.7001	66.6704
rs9955360	A	C	-0.0190311	0.869288	0.00299791	2.19999e-10	-0.0061	0.8548	0.0271	0.8231	40.2987
Other and unspecified anaemias
rs1003322	A	C	0.0141734	0.213742	0.00247546	1e-08	-0.0097	0.1459	0.0271	0.7218	32.7821
rs10112752	A	G	-0.0287522	0.430369	0.00202518	9.49948e-46	-0.016	0.4518	0.0192	0.403	201.565
rs1023767	A	G	-0.0183732	0.237595	0.00234772	5.00035e-15	0.0433	0.3724	0.0197	0.0275201	61.2459
rs10773176	G	A	-0.0172009	0.741214	0.00228534	5.19996e-14	0.0068	0.8089	0.0241	0.7772	56.6501
rs10774624	A	G	0.0149944	0.53276	0.00205494	2.90001e-13	0.0277	0.5969	0.0194	0.155	53.2427
rs10805346	C	T	0.0117072	0.439339	0.00202147	7.00003e-09	0.0201	0.4531	0.0191	0.2934	33.5406
rs10845387	A	G	-0.0141214	0.352666	0.00209396	1.50003e-11	-0.0226	0.3439	0.0206	0.2722	45.4798
rs10905255	T	G	-0.0182493	0.57919	0.00203099	2.60016e-19	0.0321	0.5608	0.0192	0.0952906	80.7378
rs11085072	T	C	-0.0131806	0.236909	0.00236713	2.59998e-08	-0.0186	0.1616	0.0258	0.4694	31.0046
rs11117354	C	T	0.0232506	0.696513	0.00219601	3.40017e-26	-0.0147	0.5787	0.0193	0.4453	112.098
rs111527438	C	T	0.0125	0.351251	0.00211016	3.09999e-09	0.0258	0.3207	0.0204	0.2063	35.0905
rs112394943	C	T	-0.0198961	0.162741	0.00281641	1.59993e-12	-0.0037	0.2374	0.0227	0.8702	49.905
rs113525195	A	C	-0.0124075	0.290254	0.00224132	3.09999e-08	0.0202	0.3031	0.0208	0.3306	30.6451
rs11412296	T	TA	0.0332259	0.759384	0.00234478	1.39991e-45	0.0223	0.7634	0.0224	0.3191	200.793
rs11557154	T	C	-0.0343719	0.13003	0.00298538	1.10002e-30	0.0266	0.1318	0.0282	0.3449	132.559
rs11579626	C	A	0.0265113	0.084882	0.00357752	1.29987e-13	0.0091	0.1223	0.0292	0.755099	54.9159
rs11584821	T	C	-0.0306517	0.176208	0.00263623	2.99985e-31	0.0243	0.1808	0.0247	0.3266	135.189
rs116863223	A	G	-0.0817874	0.011763	0.00937157	2.60016e-18	0.1813	0.01596	0.076	0.0170098	76.1637
rs11699829	A	G	0.0641957	0.034146	0.00602028	1.50003e-26	-0.0716	0.01605	0.0778	0.3574	113.705
rs117034449	A	G	0.0374377	0.023304	0.00667898	2.1e-08	-0.0808	0.01551	0.0762	0.2889	31.4194
rs117407747	T	C	0.0450533	0.027571	0.00611706	1.80011e-13	-0.0239	0.009627	0.0987	0.8083	54.246
rs117512405	A	G	-0.0790134	0.017043	0.00824611	9.49948e-22	0.0461	0.05515	0.0429	0.2828	91.8128
rs117630647	A	G	0.059565	0.021346	0.00720413	1.39991e-16	-0.0385	0.01684	0.0743	0.604399	68.3627
rs12369950	C	T	-0.0178308	0.140675	0.00290205	8e-10	-0.006	0.151	0.0268	0.8224	37.7513
rs12412214	A	G	-0.0245174	0.279765	0.00222685	3.40017e-28	-0.0028	0.3926	0.0195	0.8853	121.218
rs12451892	C	T	-0.0116145	0.380511	0.00207578	2.19999e-08	-0.0282	0.4354	0.0193	0.1448	31.3068
rs1291143	C	A	0.0493145	0.849026	0.0027991	1.80011e-69	-0.0216	0.7771	0.0229	0.3452	310.393
rs12925933	C	A	-0.0146622	0.66221	0.00213796	7.00003e-12	0.0176	0.5413	0.0192	0.3603	47.0326
rs12932179	G	A	-0.0136257	0.561399	0.0020276	1.80011e-11	-0.0142	0.6172	0.0196	0.468	45.1599
rs13062095	C	T	0.0138552	0.327843	0.00214113	9.70063e-11	0.032	0.3728	0.0196	0.1029	41.8735
rs13230646	C	T	-0.0173277	0.248945	0.00232377	8.9002e-14	0.006	0.1738	0.0251	0.8115	55.6027
rs1332941	G	A	0.0256552	0.820466	0.00273159	5.90065e-21	0.035	0.7944	0.0236	0.1382	88.2104
rs137901416	A	G	0.04572	0.100311	0.00332355	4.70002e-43	-0.0265	0.06569	0.0385	0.4903	189.238
rs139669835	T	C	-0.0612563	0.009365	0.0105346	6.1e-09	0.1772	0.001396	0.2513	0.480799	33.8116
rs139795227	C	A	0.0599379	0.014021	0.00873247	6.70039e-12	-0.0255	0.02748	0.0591	0.666	47.1117
rs141214782	TTATC	T	-0.0246687	0.101206	0.00335723	1.99986e-13	0.0218	0.1052	0.0308	0.4804	53.9921
rs142426306	T	C	-0.0504903	0.039544	0.00539933	8.69961e-21	-0.0727	0.04129	0.0484	0.1332	87.4452
rs143190905	T	G	-0.0723995	0.080404	0.00369421	1.59993e-85	0.0102	0.07539	0.0361	0.7776	384.086
rs144204502	T	C	-0.100574	0.012562	0.00913369	3.40017e-28	0.01	0.03773	0.0504	0.843	121.249
rs150150565	T	C	0.063762	0.021455	0.00739877	6.79986e-18	-0.0489	0.01877	0.0708	0.4897	74.2685
rs1611236	A	G	-0.0160135	0.32687	0.00213359	6.09958e-14	0.0091	0.2233	0.0235	0.7001	56.3314
rs17445108	A	G	-0.0168922	0.12695	0.00300983	2e-08	0.0316	0.1266	0.029	0.2758	31.4984
rs17803849	T	C	0.0273203	0.405161	0.00203482	4.19952e-41	-0.0181	0.4155	0.0193	0.3459	180.268
rs182059586	C	T	-0.0571159	0.02511	0.00680853	4.90004e-17	0.2034	0.007056	0.1177	0.0841105	70.3732
rs185174247	A	G	0.0372806	0.05609	0.00435145	1.10002e-17	-0.0175	0.03002	0.0552	0.751	73.4003
rs188918174	T	C	0.0403062	0.036106	0.00543604	1.20005e-13	-0.0351	0.04707	0.0451	0.4371	54.9767
rs1907702	A	G	0.0150247	0.766771	0.00242651	5.89997e-10	0.0009	0.7987	0.0238	0.9684	38.3396
[truncated: 5,181 more rows]

## Sheet: Supplementary Table 2
Supplementary Table 2. Index instrumental SNPs for telomere length and the effects, standard errors on haematologic diseases in the validation analysis.
			Telomere length				Haematologic diseases				F-statistic
SNP	Effect allele	Other allele	Beta	Eaf	Standard Error	P-value	Beta	Eaf	Standard Error	P-value
Leukaemia
rs1003322	A	C	0.0141734	0.213742	0.00247546	1e-08	-0.000312546	0.212506	0.000166126	0.0599998	32.7821
rs10112752	A	G	-0.0287522	0.430369	0.00202518	9.49948e-46	-0.000242468	0.436612	0.000135756	0.0739997	201.565
rs1023767	A	G	-0.0183732	0.237595	0.00234772	5.00035e-15	7.07725e-05	0.235172	0.000158291	0.649999	61.2459
rs10773176	G	A	-0.0172009	0.741214	0.00228534	5.19996e-14	-2.97078e-05	0.74342	0.00015379	0.85	56.6501
rs10774624	A	G	0.0149944	0.53276	0.00205494	2.90001e-13	4.17081e-05	0.512694	0.000135566	0.760001	53.2427
rs10805346	C	T	0.0117072	0.439339	0.00202147	7.00003e-09	-0.000201537	0.429846	0.000135869	0.14	33.5406
rs10845387	A	G	-0.0141214	0.352666	0.00209396	1.50003e-11	-0.000135278	0.344849	0.000141047	0.34	45.4798
rs10905255	T	G	-0.0182493	0.57919	0.00203099	2.60016e-19	-0.000157092	0.585589	0.00013667	0.25	80.7378
rs11085072	T	C	-0.0131806	0.236909	0.00236713	2.59998e-08	-5.02037e-05	0.242826	0.000157342	0.75	31.0046
rs11117354	C	T	0.0232506	0.696513	0.00219601	3.40017e-26	2.02591e-05	0.710154	0.000148116	0.89	112.098
rs111527438	C	T	0.0125	0.351251	0.00211016	3.09999e-09	0.000266103	0.362516	0.00013996	0.0569994	35.0905
rs11212631	C	T	-0.0193458	0.199229	0.00256554	4.70002e-14	-0.00020239	0.204628	0.000170619	0.24	56.8612
rs112394943	C	T	-0.0198961	0.162741	0.00281641	1.59993e-12	0.000308751	0.158515	0.000190986	0.11	49.905
rs113525195	A	C	-0.0124075	0.290254	0.00224132	3.09999e-08	-0.000300041	0.278893	0.000149887	0.0449997	30.6451
rs11412296	T	TA	0.0332259	0.759384	0.00234478	1.39991e-45	0.00021953	0.756957	0.000156874	0.16	200.793
rs11426156	T	TA	-0.0115882	0.399525	0.0020709	2.19999e-08	-0.000165203	0.397123	0.000139475	0.24	31.3122
rs11557154	T	C	-0.0343719	0.13003	0.00298538	1.10002e-30	-8.75571e-05	0.127149	0.000201594	0.66	132.559
rs11579626	C	A	0.0265113	0.084882	0.00357752	1.29987e-13	5.0611e-05	0.084279	0.000241406	0.83	54.9159
rs11584821	T	C	-0.0306517	0.176208	0.00263623	2.99985e-31	0.000164575	0.1803	0.000175553	0.35	135.189
rs116863223	A	G	-0.0817874	0.011763	0.00937157	2.60016e-18	0.000216393	0.012329	0.000615044	0.719999	76.1637
rs11699829	A	G	0.0641957	0.034146	0.00602028	1.50003e-26	-0.00010519	0.035559	0.000396338	0.79	113.705
rs117034449	A	G	0.0374377	0.023304	0.00667898	2.1e-08	0.000389922	0.024343	0.000439177	0.37	31.4194
rs117407747	T	C	0.0450533	0.027571	0.00611706	1.80011e-13	1.86613e-05	0.028542	0.000404204	0.96	54.246
rs117512405	A	G	-0.0790134	0.017043	0.00824611	9.49948e-22	-0.000513061	0.017768	0.000542768	0.34	91.8128
rs117630647	A	G	0.059565	0.021346	0.00720413	1.39991e-16	0.000432976	0.022295	0.000474397	0.36	68.3627
rs12369950	C	T	-0.0178308	0.140675	0.00290205	8e-10	0.00017599	0.137291	0.000195062	0.37	37.7513
rs12412214	A	G	-0.0245174	0.279765	0.00222685	3.40017e-28	-6.8018e-05	0.28359	0.000148882	0.649999	121.218
rs12451892	C	T	-0.0116145	0.380511	0.00207578	2.19999e-08	5.21561e-05	0.380367	0.000139206	0.709999	31.3068
rs1291143	C	A	0.0493145	0.849026	0.0027991	1.80011e-69	-0.00011215	0.853713	0.000190032	0.56	310.393
rs12925933	C	A	-0.0146622	0.66221	0.00213796	7.00003e-12	6.11104e-06	0.676711	0.000143493	0.97	47.0326
rs12932179	G	A	-0.0136257	0.561399	0.0020276	1.80011e-11	0.000119071	0.566471	0.000136129	0.38	45.1599
rs13062095	C	T	0.0138552	0.327843	0.00214113	9.70063e-11	-0.000116367	0.335521	0.000142592	0.41	41.8735
rs131797	T	TAAAAA	0.0243752	0.235625	0.00236561	6.79986e-25	0.000210881	0.237997	0.000158203	0.18	106.172
rs13230646	C	T	-0.0173277	0.248945	0.00232377	8.9002e-14	-0.000248358	0.252045	0.000155508	0.11	55.6027
rs1332941	G	A	0.0256552	0.820466	0.00273159	5.90065e-21	0.000105781	0.840207	0.000184109	0.57	88.2104
rs137901416	A	G	0.04572	0.100311	0.00332355	4.70002e-43	0.000530736	0.101759	0.0002218	0.017	189.238
rs139795227	C	A	0.0599379	0.014021	0.00873247	6.70039e-12	0.00119318	0.01465	0.000574886	0.0379997	47.1117
rs141214782	TTATC	T	-0.0246687	0.101206	0.00335723	1.99986e-13	-2.61918e-05	0.09348	0.000230929	0.91	53.9921
rs142426306	T	C	-0.0504903	0.039544	0.00539933	8.69961e-21	0.00010987	0.04079	0.000357189	0.760001	87.4452
rs142730696	TTTTTC	T	0.0216931	0.864083	0.00301569	6.29941e-13	-0.000122211	0.861072	0.000200622	0.54	51.7452
rs143190905	T	G	-0.0723995	0.080404	0.00369421	1.59993e-85	-0.000245677	0.076556	0.000252865	0.33	384.086
rs144204502	T	C	-0.100574	0.012562	0.00913369	3.40017e-28	-0.000109835	0.012703	0.000608067	0.86	121.249
rs1611236	A	G	-0.0160135	0.32687	0.00213359	6.09958e-14	-0.00015137	0.323743	0.000143693	0.29	56.3314
rs17445108	A	G	-0.0168922	0.12695	0.00300983	2e-08	0.000188677	0.131795	0.000198519	0.34	31.4984
rs17803849	T	C	0.0273203	0.405161	0.00203482	4.19952e-41	-0.000110294	0.401416	0.000137104	0.42	180.268
rs182059586	C	T	-0.0571159	0.02511	0.00680853	4.90004e-17	-0.00098022	0.026147	0.000448743	0.0290001	70.3732
rs185174247	A	G	0.0372806	0.05609	0.00435145	1.10002e-17	-1.98804e-05	0.054194	0.000297316	0.95	73.4003
rs188918174	T	C	0.0403062	0.036106	0.00543604	1.20005e-13	1.41175e-05	0.037534	0.000358693	0.97	54.9767
rs1907702	A	G	0.0150247	0.766771	0.00242651	5.89997e-10	2.95048e-05	0.780108	0.000162559	0.86	38.3396
rs1985369	G	A	-0.0311893	0.868178	0.00300952	3.59998e-25	-0.000304776	0.869274	0.000202812	0.13	107.403
rs201558190	C	T	-0.0181748	0.363271	0.00217477	6.4003e-17	-6.27189e-05	0.960153	0.000370979	0.87	69.8413
rs201558190	C	T	-0.0181748	0.363271	0.00217477	6.4003e-17	-0.000109882	0.357374	0.000146299	0.450001	69.8413
rs202034370	T	TA	0.102784	0.97541	0.00650108	2.60016e-56	6.6079e-05	0.974799	0.000431934	0.88	249.965
rs2056726	A	G	-0.0228078	0.214376	0.00243638	7.89951e-21	0.00015216	0.21917	0.000162067	0.35	87.6348
rs2230590	C	T	-0.0158022	0.510897	0.00200806	3.59998e-15	-8.78633e-05	0.515916	0.000134423	0.51	61.9272
rs2282764	G	A	-0.0224234	0.142384	0.00289392	9.30037e-15	-0.000283828	0.134085	0.000197362	0.15	60.0385
rs2293579	A	G	-0.012915	0.386274	0.00205481	3.29997e-10	-0.000292526	0.389558	0.000137734	0.0340001	39.5044
rs2538745	C	T	-0.012942	0.602841	0.002056	3.09999e-10	-4.1236e-05	0.595256	0.00013711	0.760001	39.6238
rs2555104	C	A	-0.0139717	0.434255	0.00203498	6.59933e-12	4.08926e-05	0.433587	0.000135434	0.760001	47.1388
rs2763979	T	C	-0.0277713	0.359721	0.00208092	1.29987e-40	0.000297043	0.352906	0.000139989	0.0340001	178.107
rs28363070	A	G	0.0755557	0.013389	0.00959987	3.50026e-15	-0.000139164	0.01377	0.000636023	0.83	61.9446
rs28502153	A	C	-0.0215916	0.377958	0.00206208	1.20005e-25	1.14908e-05	0.379249	0.000138433	0.93	109.637
rs2967355	C	A	-0.0461595	0.774276	0.00238972	4.00037e-83	-5.53464e-05	0.769465	0.000159375	0.73	373.102
rs2977608	C	A	0.0129483	0.743949	0.00233716	2.99999e-08	-1.31547e-06	0.761483	0.000157843	0.99	30.6937
rs3093888	A	G	-0.028973	0.05131	0.00452459	1.5e-10	-0.000493843	0.050718	0.000305599	0.11	41.0042
rs34550383	C	CT	-0.0192236	0.5474	0.00200412	8.60003e-22	2.58127e-05	0.550407	0.000134871	0.85	92.0072
rs35446936	A	G	-0.0940025	0.243674	0.00232918	1e-200	-0.000495941	0.245438	0.00015604	0.0015	1628.82
rs35500378	CACTT	C	0.014467	0.610542	0.00205607	1.99986e-12	0.000144164	0.604534	0.000137436	0.29	49.5087
rs35640778	A	G	-0.209011	0.020757	0.00702087	9.59401e-195	-0.000772819	0.021877	0.000460497	0.0929994	886.25
rs376641875	C	CATAA	-0.0265863	0.928873	0.00422973	3.29997e-10	-6.29735e-05	0.926652	0.000280124	0.82	39.5085
rs3767952	A	G	0.0134472	0.226709	0.00238826	1.79999e-08	-0.000269296	0.223837	0.000160927	0.0940005	31.703
rs3785074	G	A	0.023863	0.289672	0.00220455	2.60016e-27	6.81505e-05	0.286347	0.000148621	0.649999	117.168
rs3891167	G	A	-0.0425685	0.253435	0.00239551	1.20005e-70	-4.78661e-06	0.256652	0.000160119	0.98	315.777
rs41304832	A	G	0.0611702	0.012378	0.0093095	5.00035e-11	0.00100253	0.010996	0.000660865	0.13	43.1745
rs429358	C	T	0.0173498	0.153969	0.00277091	3.79997e-10	0.000198262	0.15413	0.000185995	0.29	39.2052
rs4498805	T	G	0.0150601	0.546632	0.00200376	5.70033e-14	3.61628e-05	0.546827	0.00013471	0.79	56.4891
rs450962	G	A	0.0142833	0.283779	0.00245428	5.89997e-09	-9.19311e-05	0.292243	0.00016282	0.57	33.8695
rs4530278	T	G	0.0138793	0.59815	0.0020567	1.50003e-11	0.000299384	0.600901	0.000138168	0.0299999	45.54
rs45604339	T	C	-0.020433	0.34242	0.00211433	4.30031e-22	-0.000411951	0.348749	0.000140973	0.00350002	93.3939
rs4616688	T	G	-0.0173476	0.525394	0.00200198	4.49987e-18	0.000115249	0.528415	0.000134764	0.39	75.0861
rs4695407	G	A	0.0141511	0.507843	0.00199925	1.50003e-12	-5.84306e-05	0.50338	0.000134247	0.66	50.101
rs4724	A	G	-0.0547446	0.116598	0.00312441	9.79941e-69	0.000226683	0.109895	0.000214677	0.29	307.006
rs4743037	T	C	0.0147971	0.230874	0.00238094	5.1e-10	-6.00895e-06	0.22497	0.000161176	0.97	38.6239
rs55747751	A	G	-0.0211612	0.077375	0.00375164	1.7e-08	-0.000208978	0.080673	0.000247147	0.4	31.8155
rs56061761	A	G	-0.0203556	0.332642	0.0022296	6.90081e-20	-5.38686e-05	0.337318	0.000149348	0.719999	83.3516
rs56799554	G	A	-0.0259793	0.170183	0.00267858	2.99985e-22	-6.19794e-05	0.168197	0.000180847	0.73	94.0688
rs5742915	C	T	0.0193377	0.445829	0.00202886	1.59993e-21	-4.09634e-06	0.46048	0.000134701	0.98	90.8459
rs59409453	G	A	0.0202133	0.730602	0.00230175	1.59993e-18	0.000194712	0.738726	0.000154333	0.21	77.1184
rs6007020	C	T	0.0144904	0.367823	0.00209637	4.79954e-12	-8.88183e-05	0.355013	0.000140351	0.53	47.7777
rs6054257	A	G	-0.0141684	0.793522	0.00247729	1.09999e-08	-0.000188193	0.793268	0.00016659	0.26	32.7106
rs61405042	T	C	-0.0501874	0.029288	0.00602955	8.49963e-17	-0.000181952	0.027564	0.000415881	0.66	69.2819
rs61748181	T	C	-0.059181	0.028928	0.00595394	2.80027e-23	-0.000148367	0.030253	0.000392241	0.709999	98.7997
rs6536702	A	G	0.0534148	0.774647	0.00238875	9.39723e-111	0.000236924	0.773361	0.000160219	0.14	500.014
rs6584579	G	A	0.0114923	0.398876	0.00204674	2e-08	6.35963e-05	0.390978	0.000137669	0.64	31.5274
rs6587577	G	A	-0.0182148	0.826346	0.0026359	4.79954e-12	-0.000151408	0.828825	0.000178142	0.4	47.7519
rs6590343	G	A	0.0121739	0.516385	0.00201444	1.5e-09	0.000135745	0.503116	0.000134195	0.31	36.5217
rs6659669	T	C	-0.0117091	0.605095	0.00205167	1.09999e-08	5.15554e-05	0.597825	0.000136802	0.709999	32.5711
rs6669563	A	G	0.0182358	0.437768	0.00202476	2.09991e-19	-0.000116032	0.4467	0.00013543	0.39	81.1153
rs66731853	A	G	-0.0177791	0.317304	0.00215421	1.50003e-16	-4.67974e-05	0.325842	0.00014344	0.74	68.1151
rs6751209	C	T	-0.0140465	0.204231	0.00248465	1.6e-08	0.000143492	0.200753	0.000167784	0.39	31.9599
rs6776756	A	G	-0.0174439	0.597562	0.00203747	1.10002e-17	4.46652e-05	0.592514	0.000136476	0.74	73.3001
rs6790988	G	A	0.0145728	0.741902	0.00228428	1.79999e-10	-0.000101745	0.737616	0.000152733	0.51	40.6993
rs6881568	A	C	0.0169256	0.36258	0.00207735	3.69999e-16	0.000193399	0.364656	0.000139458	0.17	66.3848
rs7099229	A	G	-0.0153288	0.273301	0.00224403	8.4004e-12	0.000219125	0.266677	0.000151823	0.15	46.6615
rs7164950	G	A	0.0129362	0.405979	0.00204001	2.30001e-10	-0.000203722	0.410376	0.000136592	0.14	40.2114
rs7209057	A	G	0.011819	0.561044	0.00202865	5.69994e-09	0.000166945	0.567626	0.000136225	0.22	33.9428
rs7221585	T	C	0.0143271	0.22401	0.00247042	6.69993e-09	8.03568e-05	0.209983	0.000167042	0.630001	33.6337
rs73581419	T	C	0.0229838	0.106605	0.00324156	1.29987e-12	0.00023195	0.109181	0.000215505	0.28	50.2731
rs73730598	A	G	0.0273632	0.054793	0.00439272	4.70002e-10	-0.000562642	0.054555	0.000295446	0.0569994	38.8031
rs76065543	T	C	0.0342843	0.137527	0.00290708	4.19952e-32	0.000112831	0.139946	0.000193872	0.56	139.084
rs76219171	A	G	0.0359839	0.058433	0.00431741	7.8001e-17	-0.000185168	0.060973	0.000284117	0.51	69.4656
rs76666449	C	T	0.0295125	0.100625	0.00333186	8.19974e-19	1.87902e-05	0.102373	0.00022194	0.93	78.4582
rs7772289	T	G	0.017549	0.503081	0.00200003	1.69981e-18	-0.000105311	0.508967	0.000134273	0.43	76.9895
rs77732866	A	G	0.0177942	0.137597	0.00290595	9.20005e-10	-6.53204e-05	0.138137	0.000194769	0.74	37.4956
rs7790856	T	C	-0.0437199	0.289139	0.00220526	1.80011e-87	-0.000326786	0.291022	0.000148159	0.0269998	393.042
rs78491606	C	A	-0.0756311	0.018433	0.00741168	1.9002e-24	0.000712167	0.019407	0.000486561	0.14	104.128
rs79977579	A	C	0.0281517	0.09555	0.00343182	2.29985e-16	-0.000305543	0.099086	0.000226503	0.18	67.2915
rs80116508	A	G	-0.0352672	0.062356	0.00415151	1.99986e-17	0.000431464	0.062204	0.000279516	0.12	72.1655
rs80324517	A	G	0.0396515	0.048259	0.00466286	1.80011e-17	0.000282604	0.049517	0.000309587	0.36	72.3127
rs8102497	A	G	-0.0149654	0.431828	0.0020233	1.39991e-13	-0.000239218	0.43144	0.000135843	0.0779992	54.7087
rs8105767	G	A	0.0328384	0.29467	0.00220117	2.49977e-50	-3.24252e-05	0.288095	0.000148568	0.83	222.565
rs869785	C	T	-0.0147303	0.672471	0.00212801	4.40048e-12	-0.000191819	0.66988	0.000142954	0.18	47.9155
rs871134	T	C	-0.0182986	0.569032	0.0020263	1.69981e-19	0.000101222	0.573569	0.00013615	0.46	81.5508
rs932002	T	C	-0.0402052	0.150843	0.00279667	7.29962e-47	-9.11025e-05	0.153008	0.000186615	0.630001	206.672
rs9398196	G	A	-0.0143586	0.52005	0.00201175	9.49948e-13	-1.83441e-05	0.516112	0.000134309	0.89	50.942
rs939916	A	G	0.0241795	0.669967	0.00216724	6.59933e-29	-0.000110855	0.686069	0.000145412	0.450001	124.475
rs9419958	C	T	-0.0810098	0.86139	0.00293847	2.60016e-167	-0.000439296	0.869421	0.000199478	0.0280001	760.033
rs9600019	T	C	0.0127134	0.335579	0.00213096	2.39999e-09	-0.00020766	0.337066	0.000142363	0.14	35.5937
rs9878436	T	C	-0.0143407	0.434393	0.00201819	1.20005e-12	-5.99632e-05	0.439711	0.000135524	0.66	50.4913
rs9940099	T	G	-0.033609	0.062718	0.00411613	3.19963e-16	0.00040922	0.063659	0.000274897	0.14	66.6704
rs9955360	A	C	-0.0190311	0.869288	0.00299791	2.19999e-10	-2.643e-07	0.872866	0.00020378	1	40.2987
Lymphoid leukaemia
rs1003322	A	C	0.0141734	0.213742	0.00247546	1e-08	-1.30514e-05	0.212556	0.000129279	0.92	32.7821
rs10112752	A	G	-0.0287522	0.430369	0.00202518	9.49948e-46	-4.72166e-05	0.43666	0.000105649	0.649999	201.565
rs1023767	A	G	-0.0183732	0.237595	0.00234772	5.00035e-15	-2.54186e-05	0.235155	0.000123196	0.84	61.2459
rs10773176	G	A	-0.0172009	0.741214	0.00228534	5.19996e-14	2.06668e-06	0.743426	0.000119684	0.99	56.6501
rs10774624	A	G	0.0149944	0.53276	0.00205494	2.90001e-13	7.43316e-05	0.512702	0.000105501	0.48	53.2427
rs10805346	C	T	0.0117072	0.439339	0.00202147	7.00003e-09	-0.000100474	0.429871	0.000105736	0.34	33.5406
rs10845387	A	G	-0.0141214	0.352666	0.00209396	1.50003e-11	-0.000111603	0.344855	0.000109773	0.31	45.4798
rs10905255	T	G	-0.0182493	0.57919	0.00203099	2.60016e-19	-0.000125464	0.585597	0.000106364	0.24	80.7378
rs11085072	T	C	-0.0131806	0.236909	0.00236713	2.59998e-08	0.000111665	0.242856	0.00012244	0.36	31.0046
rs11117354	C	T	0.0232506	0.696513	0.00219601	3.40017e-26	4.37313e-07	0.710149	0.00011527	1	112.098
rs111527438	C	T	0.0125	0.351251	0.00211016	3.09999e-09	0.000206644	0.362502	0.000108924	0.0580003	35.0905
rs11212631	C	T	-0.0193458	0.199229	0.00256554	4.70002e-14	-0.000318488	0.20461	0.000132793	0.016	56.8612
rs112394943	C	T	-0.0198961	0.162741	0.00281641	1.59993e-12	0.000359448	0.158521	0.000148625	0.016	49.905
rs113525195	A	C	-0.0124075	0.290254	0.00224132	3.09999e-08	-0.000157946	0.278923	0.000116641	0.18	30.6451
rs11412296	T	TA	0.0332259	0.759384	0.00234478	1.39991e-45	0.000237733	0.756959	0.000122082	0.051	200.793
rs11426156	T	TA	-0.0115882	0.399525	0.0020709	2.19999e-08	-0.000131246	0.397131	0.000108544	0.23	31.3122
rs11557154	T	C	-0.0343719	0.13003	0.00298538	1.10002e-30	0.000141775	0.127174	0.00015688	0.37	132.559
rs11579626	C	A	0.0265113	0.084882	0.00357752	1.29987e-13	8.86927e-05	0.084282	0.000187865	0.64	54.9159
rs11584821	T	C	-0.0306517	0.176208	0.00263623	2.99985e-31	6.26801e-05	0.180284	0.000136623	0.649999	135.189
rs11699829	A	G	0.0641957	0.034146	0.00602028	1.50003e-26	-0.000144867	0.035558	0.000308444	0.64	113.705
rs117034449	A	G	0.0374377	0.023304	0.00667898	2.1e-08	0.000366584	0.024342	0.000341782	0.28	31.4194
rs117407747	T	C	0.0450533	0.027571	0.00611706	1.80011e-13	-7.04044e-06	0.028542	0.000314565	0.98	54.246
rs117512405	A	G	-0.0790134	0.017043	0.00824611	9.49948e-22	-0.000506374	0.017768	0.000422393	0.23	91.8128
rs117630647	A	G	0.059565	0.021346	0.00720413	1.39991e-16	0.000458811	0.022295	0.000369188	0.21	68.3627
rs12369950	C	T	-0.0178308	0.140675	0.00290205	8e-10	2.57797e-05	0.137274	0.00015181	0.87	37.7513
rs12412214	A	G	-0.0245174	0.279765	0.00222685	3.40017e-28	-5.30025e-05	0.283593	0.000115861	0.649999	121.218
rs12451892	C	T	-0.0116145	0.380511	0.00207578	2.19999e-08	-5.056e-05	0.380343	0.000108334	0.64	31.3068
rs1291143	C	A	0.0493145	0.849026	0.0027991	1.80011e-69	-0.000201561	0.853702	0.000147885	0.17	310.393
rs12925933	C	A	-0.0146622	0.66221	0.00213796	7.00003e-12	7.10183e-05	0.676725	0.000111673	0.52	47.0326
rs12932179	G	A	-0.0136257	0.561399	0.0020276	1.80011e-11	7.42687e-05	0.56646	0.000105936	0.48	45.1599
rs13062095	C	T	0.0138552	0.327843	0.00214113	9.70063e-11	-2.26495e-05	0.335541	0.000110967	0.84	41.8735
rs131797	T	TAAAAA	0.0243752	0.235625	0.00236561	6.79986e-25	0.00017378	0.23799	0.000123122	0.16	106.172
rs13230646	C	T	-0.0173277	0.248945	0.00232377	8.9002e-14	-0.000244764	0.252046	0.000121024	0.0430002	55.6027
rs1332941	G	A	0.0256552	0.820466	0.00273159	5.90065e-21	6.07136e-05	0.840201	0.000143274	0.67	88.2104
rs137901416	A	G	0.04572	0.100311	0.00332355	4.70002e-43	0.000264298	0.101735	0.000172627	0.13	189.238
rs141214782	TTATC	T	-0.0246687	0.101206	0.00335723	1.99986e-13	-6.7878e-05	0.093476	0.000179723	0.709999	53.9921
rs142426306	T	C	-0.0504903	0.039544	0.00539933	8.69961e-21	-0.000144331	0.040781	0.000278001	0.6	87.4452
rs142730696	TTTTTC	T	0.0216931	0.864083	0.00301569	6.29941e-13	-0.000160791	0.861068	0.00015613	0.3	51.7452
rs143190905	T	G	-0.0723995	0.080404	0.00369421	1.59993e-85	-0.000158169	0.076562	0.000196799	0.42	384.086
rs150150565	T	C	0.063762	0.021455	0.00739877	6.79986e-18	0.000856307	0.022143	0.000380521	0.0239999	74.2685
rs1611236	A	G	-0.0160135	0.32687	0.00213359	6.09958e-14	-0.000164949	0.32374	0.000111824	0.14	56.3314
rs17445108	A	G	-0.0168922	0.12695	0.00300983	2e-08	0.000281285	0.131806	0.000154496	0.0690001	31.4984
rs17803849	T	C	0.0273203	0.405161	0.00203482	4.19952e-41	-1.97575e-05	0.401439	0.000106703	0.85	180.268
rs182059586	C	T	-0.0571159	0.02511	0.00680853	4.90004e-17	-0.000754858	0.026152	0.000349198	0.0309999	70.3732
rs185174247	A	G	0.0372806	0.05609	0.00435145	1.10002e-17	8.51982e-05	0.0542	0.000231372	0.709999	73.4003
rs188918174	T	C	0.0403062	0.036106	0.00543604	1.20005e-13	-0.000166576	0.037528	0.000279162	0.55	54.9767
rs1907702	A	G	0.0150247	0.766771	0.00242651	5.89997e-10	-4.98732e-05	0.780094	0.00012651	0.69	38.3396
rs1985369	G	A	-0.0311893	0.868178	0.00300952	3.59998e-25	-0.000214698	0.869284	0.000157842	0.17	107.403
rs201558190	C	T	-0.0181748	0.363271	0.00217477	6.4003e-17	-2.00416e-05	0.960155	0.000288706	0.94	69.8413
rs201558190	C	T	-0.0181748	0.363271	0.00217477	6.4003e-17	-9.80079e-05	0.357377	0.000113853	0.39	69.8413
rs202034370	T	TA	0.102784	0.97541	0.00650108	2.60016e-56	0.000210506	0.974802	0.000336185	0.53	249.965
rs2056726	A	G	-0.0228078	0.214376	0.00243638	7.89951e-21	-1.19016e-05	0.219142	0.000126129	0.92	87.6348
rs2230590	C	T	-0.0158022	0.510897	0.00200806	3.59998e-15	-0.000117545	0.515908	0.000104612	0.26	61.9272
rs2282764	G	A	-0.0224234	0.142384	0.00289392	9.30037e-15	-0.000124339	0.134104	0.000153584	0.42	60.0385
rs2293579	A	G	-0.012915	0.386274	0.00205481	3.29997e-10	-0.000104231	0.389603	0.000107194	0.33	39.5044
rs2538745	C	T	-0.012942	0.602841	0.002056	3.09999e-10	5.82514e-05	0.595281	0.000106709	0.59	39.6238
rs2555104	C	A	-0.0139717	0.434255	0.00203498	6.59933e-12	-9.34658e-05	0.433554	0.000105399	0.38	47.1388
rs2763979	T	C	-0.0277713	0.359721	0.00208092	1.29987e-40	0.000209308	0.352886	0.000108953	0.0549997	178.107
rs28502153	A	C	-0.0215916	0.377958	0.00206208	1.20005e-25	9.5645e-07	0.379247	0.000107729	0.99	109.637
rs2967355	C	A	-0.0461595	0.774276	0.00238972	4.00037e-83	-0.000119973	0.769454	0.000124034	0.33	373.102
rs2977608	C	A	0.0129483	0.743949	0.00233716	2.99999e-08	4.84979e-05	0.761491	0.00012284	0.69	30.6937
rs3093888	A	G	-0.028973	0.05131	0.00452459	1.5e-10	-3.17086e-05	0.050741	0.000237778	0.89	41.0042
rs34550383	C	CT	-0.0192236	0.5474	0.00200412	8.60003e-22	-1.61387e-05	0.550397	0.000104953	0.88	92.0072
rs35446936	A	G	-0.0940025	0.243674	0.00232918	1e-200	-0.00040347	0.245455	0.000121438	0.00089	1628.82
rs35500378	CACTT	C	0.014467	0.610542	0.00205607	1.99986e-12	3.62505e-05	0.604509	0.000106963	0.73	49.5087
rs35640778	A	G	-0.209011	0.020757	0.00702087	9.59401e-195	-0.000775451	0.021876	0.000358375	0.0299999	886.25
rs376641875	C	CATAA	-0.0265863	0.928873	0.00422973	3.29997e-10	-0.000239068	0.926642	0.00021799	0.27	39.5085
rs3767952	A	G	0.0134472	0.226709	0.00238826	1.79999e-08	-0.00013032	0.223861	0.000125235	0.3	31.703
rs3785074	G	A	0.023863	0.289672	0.00220455	2.60016e-27	6.58913e-05	0.286346	0.000115664	0.57	117.168
rs3891167	G	A	-0.0425685	0.253435	0.00239551	1.20005e-70	1.35532e-05	0.256655	0.000124611	0.91	315.777
rs429358	C	T	0.0173498	0.153969	0.00277091	3.79997e-10	-3.4701e-05	0.154099	0.000144759	0.81	39.2052
rs4498805	T	G	0.0150601	0.546632	0.00200376	5.70033e-14	-4.94389e-05	0.546805	0.000104841	0.64	56.4891
rs450962	G	A	0.0142833	0.283779	0.00245428	5.89997e-09	-9.75588e-05	0.292241	0.000126713	0.44	33.8695
rs4530278	T	G	0.0138793	0.59815	0.0020567	1.50003e-11	0.000327264	0.600908	0.000107525	0.00230001	45.54
rs45604339	T	C	-0.020433	0.34242	0.00211433	4.30031e-22	-0.000261924	0.348782	0.000109707	0.017	93.3939
rs4616688	T	G	-0.0173476	0.525394	0.00200198	4.49987e-18	-9.29238e-05	0.528363	0.000104876	0.38	75.0861
rs4695407	G	A	0.0141511	0.507843	0.00199925	1.50003e-12	-7.11954e-05	0.503376	0.000104473	0.5	50.101
rs4724	A	G	-0.0547446	0.116598	0.00312441	9.79941e-69	9.98289e-05	0.109882	0.000167084	0.55	307.006
rs4743037	T	C	0.0147971	0.230874	0.00238094	5.1e-10	4.08842e-06	0.224971	0.000125435	0.97	38.6239
rs55747751	A	G	-0.0211612	0.077375	0.00375164	1.7e-08	-0.00030675	0.080665	0.000192342	0.11	31.8155
rs56061761	A	G	-0.0203556	0.332642	0.0022296	6.90081e-20	-7.90793e-05	0.337313	0.000116222	0.5	83.3516
rs56799554	G	A	-0.0259793	0.170183	0.00267858	2.99985e-22	1.45543e-06	0.168206	0.000140734	0.99	94.0688
rs5742915	C	T	0.0193377	0.445829	0.00202886	1.59993e-21	-7.70432e-05	0.460462	0.000104829	0.46	90.8459
rs59409453	G	A	0.0202133	0.730602	0.00230175	1.59993e-18	0.000150825	0.738717	0.000120105	0.21	77.1184
rs6007020	C	T	0.0144904	0.367823	0.00209637	4.79954e-12	5.02036e-05	0.355045	0.000109229	0.649999	47.7777
rs6054257	A	G	-0.0141684	0.793522	0.00247729	1.09999e-08	-0.000134004	0.793277	0.000129652	0.3	32.7106
rs61405042	T	C	-0.0501874	0.029288	0.00602955	8.49963e-17	0.000154621	0.027573	0.000323608	0.630001	69.2819
rs61748181	T	C	-0.059181	0.028928	0.00595394	2.80027e-23	-0.00013365	0.030254	0.000305265	0.66	98.7997
rs6536702	A	G	0.0534148	0.774647	0.00238875	9.39723e-111	0.000166724	0.773348	0.000124693	0.18	500.014
rs6584579	G	A	0.0114923	0.398876	0.00204674	2e-08	7.09069e-05	0.39098	0.00010714	0.51	31.5274
rs6587577	G	A	-0.0182148	0.826346	0.0026359	4.79954e-12	-0.000122442	0.828829	0.000138637	0.38	47.7519
rs6590343	G	A	0.0121739	0.516385	0.00201444	1.5e-09	0.000120142	0.503113	0.000104431	0.25	36.5217
rs6659669	T	C	-0.0117091	0.605095	0.00205167	1.09999e-08	6.34681e-05	0.597828	0.000106463	0.55	32.5711
rs6669563	A	G	0.0182358	0.437768	0.00202476	2.09991e-19	-4.00816e-05	0.446719	0.000105399	0.7	81.1153
rs66731853	A	G	-0.0177791	0.317304	0.00215421	1.50003e-16	-1.65268e-05	0.325849	0.000111636	0.88	68.1151
rs6751209	C	T	-0.0140465	0.204231	0.00248465	1.6e-08	1.0595e-05	0.200732	0.000130578	0.94	31.9599
rs6776756	A	G	-0.0174439	0.597562	0.00203747	1.10002e-17	3.40546e-05	0.592512	0.000106216	0.75	73.3001
rs6790988	G	A	0.0145728	0.741902	0.00228428	1.79999e-10	-4.85167e-05	0.737627	0.000118865	0.68	40.6993
rs6881568	A	C	0.0169256	0.36258	0.00207735	3.69999e-16	5.46384e-05	0.364623	0.000108535	0.61	66.3848
rs7099229	A	G	-0.0153288	0.273301	0.00224403	8.4004e-12	0.000113878	0.266656	0.000118159	0.34	46.6615
rs7164950	G	A	0.0129362	0.405979	0.00204001	2.30001e-10	-0.000188527	0.410379	0.000106303	0.0759994	40.2114
rs7209057	A	G	0.011819	0.561044	0.00202865	5.69994e-09	0.000158837	0.567624	0.000106014	0.13	33.9428
rs7221585	T	C	0.0143271	0.22401	0.00247042	6.69993e-09	0.000111752	0.209988	0.000129996	0.39	33.6337
rs73581419	T	C	0.0229838	0.106605	0.00324156	1.29987e-12	1.8006e-05	0.10916	0.000167727	0.91	50.2731
rs73730598	A	G	0.0273632	0.054793	0.00439272	4.70002e-10	-0.000235862	0.054572	0.000229891	0.3	38.8031
rs76065543	T	C	0.0342843	0.137527	0.00290708	4.19952e-32	7.20297e-05	0.139941	0.000150884	0.630001	139.084
rs76219171	A	G	0.0359839	0.058433	0.00431741	7.8001e-17	-0.000263238	0.060969	0.000221148	0.23	69.4656
rs76666449	C	T	0.0295125	0.100625	0.00333186	8.19974e-19	1.09164e-05	0.102372	0.000172727	0.95	78.4582
rs7705526	A	C	0.0776022	0.326578	0.00216124	1e-200	0.000365983	0.325367	0.000113066	0.0012	1289.26
rs7772289	T	G	0.017549	0.503081	0.00200003	1.69981e-18	-4.66521e-05	0.508981	0.000104497	0.66	76.9895
rs77732866	A	G	0.0177942	0.137597	0.00290595	9.20005e-10	-3.46842e-05	0.138141	0.000151577	0.82	37.4956
rs7790856	T	C	-0.0437199	0.289139	0.00220526	1.80011e-87	-0.000241137	0.29104	0.000115299	0.0359998	393.042
rs78491606	C	A	-0.0756311	0.018433	0.00741168	1.9002e-24	0.000604162	0.019404	0.000378678	0.11	104.128
rs79977579	A	C	0.0281517	0.09555	0.00343182	2.29985e-16	-0.000140591	0.099101	0.000176256	0.43	67.2915
rs80116508	A	G	-0.0352672	0.062356	0.00415151	1.99986e-17	0.00034887	0.062199	0.000217528	0.11	72.1655
rs80324517	A	G	0.0396515	0.048259	0.00466286	1.80011e-17	1.52166e-05	0.049504	0.000240956	0.95	72.3127
rs8102497	A	G	-0.0149654	0.431828	0.0020233	1.39991e-13	-0.000155246	0.43146	0.000105719	0.14	54.7087
rs8105767	G	A	0.0328384	0.29467	0.00220117	2.49977e-50	1.58477e-05	0.288106	0.000115614	0.89	222.565
rs869785	C	T	-0.0147303	0.672471	0.00212801	4.40048e-12	-0.000127296	0.669895	0.000111255	0.25	47.9155
rs871134	T	C	-0.0182986	0.569032	0.0020263	1.69981e-19	7.00575e-05	0.573561	0.000105957	0.51	81.5508
rs932002	T	C	-0.0402052	0.150843	0.00279667	7.29962e-47	1.26449e-05	0.153021	0.000145229	0.93	206.672
rs9398196	G	A	-0.0143586	0.52005	0.00201175	9.49948e-13	-0.000137132	0.516083	0.000104526	0.19	50.942
rs939916	A	G	0.0241795	0.669967	0.00216724	6.59933e-29	-4.36107e-05	0.686083	0.000113168	0.7	124.475
rs9419958	C	T	-0.0810098	0.86139	0.00293847	2.60016e-167	-0.000374745	0.869428	0.00015525	0.016	760.033
rs9600019	T	C	0.0127134	0.335579	0.00213096	2.39999e-09	-0.000157689	0.337076	0.000110794	0.15	35.5937
rs9878436	T	C	-0.0143407	0.434393	0.00201819	1.20005e-12	-3.05478e-05	0.439718	0.000105472	0.77	50.4913
rs9955360	A	C	-0.0190311	0.869288	0.00299791	2.19999e-10	1.86817e-05	0.872868	0.000158586	0.91	40.2987
Myeloid leukaemia
rs1003322	A	C	0.0141734	0.213742	0.00247546	1e-08	-0.000346187	0.212501	0.000100933	0.000599998	32.7821
rs10112752	A	G	-0.0287522	0.430369	0.00202518	9.49948e-46	-0.000200333	0.436623	8.24768e-05	0.015	201.565
rs1023767	A	G	-0.0183732	0.237595	0.00234772	5.00035e-15	7.32343e-05	0.235172	9.61722e-05	0.450001	61.2459
rs10773176	G	A	-0.0172009	0.741214	0.00228534	5.19996e-14	-6.92961e-06	0.743424	9.34358e-05	0.94	56.6501
rs10774624	A	G	0.0149944	0.53276	0.00205494	2.90001e-13	1.22077e-05	0.512687	8.23649e-05	0.88	53.2427
rs10805346	C	T	0.0117072	0.439339	0.00202147	7.00003e-09	-2.15815e-05	0.429891	8.25459e-05	0.79	33.5406
rs10845387	A	G	-0.0141214	0.352666	0.00209396	1.50003e-11	1.3318e-05	0.344883	8.56876e-05	0.88	45.4798
rs10905255	T	G	-0.0182493	0.57919	0.00203099	2.60016e-19	-3.498e-05	0.585619	8.30353e-05	0.67	80.7378
rs11085072	T	C	-0.0131806	0.236909	0.00236713	2.59998e-08	-0.000154227	0.242808	9.55973e-05	0.11	31.0046
rs11117354	C	T	0.0232506	0.696513	0.00219601	3.40017e-26	-4.30088e-06	0.710148	8.99972e-05	0.96	112.098
rs111527438	C	T	0.0125	0.351251	0.00211016	3.09999e-09	6.00001e-05	0.362468	8.50353e-05	0.48	35.0905
rs11212631	C	T	-0.0193458	0.199229	0.00256554	4.70002e-14	7.99492e-05	0.204672	0.000103656	0.44	56.8612
rs112394943	C	T	-0.0198961	0.162741	0.00281641	1.59993e-12	-3.20987e-05	0.158473	0.000116042	0.780001	49.905
rs113525195	A	C	-0.0124075	0.290254	0.00224132	3.09999e-08	-0.000163674	0.278921	9.10644e-05	0.0719996	30.6451
rs11412296	T	TA	0.0332259	0.759384	0.00234478	1.39991e-45	3.80416e-05	0.756923	9.53016e-05	0.69	200.793
rs11426156	T	TA	-0.0115882	0.399525	0.0020709	2.19999e-08	-2.47299e-05	0.397155	8.47334e-05	0.77	31.3122
rs11557154	T	C	-0.0343719	0.13003	0.00298538	1.10002e-30	-0.000162598	0.12714	0.000122483	0.18	132.559
rs11579626	C	A	0.0265113	0.084882	0.00357752	1.29987e-13	3.83618e-06	0.084275	0.000146668	0.98	54.9159
rs11584821	T	C	-0.0306517	0.176208	0.00263623	2.99985e-31	0.000126347	0.180294	0.000106653	0.24	135.189
rs11699829	A	G	0.0641957	0.034146	0.00602028	1.50003e-26	-5.33365e-05	0.035561	0.000240784	0.82	113.705
rs117407747	T	C	0.0450533	0.027571	0.00611706	1.80011e-13	8.31667e-05	0.028544	0.000245561	0.73	54.246
rs12369950	C	T	-0.0178308	0.140675	0.00290205	8e-10	0.000142561	0.137287	0.000118511	0.23	37.7513
rs12412214	A	G	-0.0245174	0.279765	0.00222685	3.40017e-28	-2.73431e-05	0.283598	9.04533e-05	0.760001	121.218
rs12451892	C	T	-0.0116145	0.380511	0.00207578	2.19999e-08	6.74184e-05	0.380371	8.45737e-05	0.43	31.3068
rs1291143	C	A	0.0493145	0.849026	0.0027991	1.80011e-69	4.47456e-05	0.853733	0.000115452	0.7	310.393
rs12925933	C	A	-0.0146622	0.66221	0.00213796	7.00003e-12	-4.42818e-05	0.6767	8.71778e-05	0.61	47.0326
rs12932179	G	A	-0.0136257	0.561399	0.0020276	1.80011e-11	7.34758e-06	0.566444	8.26992e-05	0.93	45.1599
rs13062095	C	T	0.0138552	0.327843	0.00214113	9.70063e-11	-8.44433e-05	0.335529	8.66346e-05	0.33	41.8735
rs131797	T	TAAAAA	0.0243752	0.235625	0.00236561	6.79986e-25	1.58019e-05	0.237961	9.61162e-05	0.87	106.172
rs13230646	C	T	-0.0173277	0.248945	0.00232377	8.9002e-14	3.16677e-05	0.252098	9.4479e-05	0.74	55.6027
rs1332941	G	A	0.0256552	0.820466	0.00273159	5.90065e-21	2.20296e-05	0.840196	0.000111858	0.84	88.2104
rs137901416	A	G	0.04572	0.100311	0.00332355	4.70002e-43	0.000235508	0.101732	0.000134775	0.0810009	189.238
rs141214782	TTATC	T	-0.0246687	0.101206	0.00335723	1.99986e-13	-6.86175e-05	0.093476	0.000140304	0.62	53.9921
rs142426306	T	C	-0.0504903	0.039544	0.00539933	8.69961e-21	0.000249767	0.040795	0.000217017	0.25	87.4452
rs142730696	TTTTTC	T	0.0216931	0.864083	0.00301569	6.29941e-13	1.57735e-05	0.861087	0.000121898	0.9	51.7452
rs143190905	T	G	-0.0723995	0.080404	0.00369421	1.59993e-85	-5.4446e-05	0.076569	0.000153625	0.719999	384.086
rs1611236	A	G	-0.0160135	0.32687	0.00213359	6.09958e-14	9.72458e-06	0.323778	8.7298e-05	0.91	56.3314
rs17445108	A	G	-0.0168922	0.12695	0.00300983	2e-08	-7.97015e-05	0.131765	0.000120626	0.51	31.4984
rs17803849	T	C	0.0273203	0.405161	0.00203482	4.19952e-41	-8.33686e-05	0.401423	8.33003e-05	0.32	180.268
rs185174247	A	G	0.0372806	0.05609	0.00435145	1.10002e-17	-7.67157e-05	0.054191	0.000180653	0.67	73.4003
rs188918174	T	C	0.0403062	0.036106	0.00543604	1.20005e-13	8.78741e-05	0.037537	0.000217908	0.69	54.9767
rs1907702	A	G	0.0150247	0.766771	0.00242651	5.89997e-10	5.03274e-05	0.780111	9.8768e-05	0.61	38.3396
rs1985369	G	A	-0.0311893	0.868178	0.00300952	3.59998e-25	-8.97978e-05	0.869298	0.000123227	0.47	107.403
rs201558190	C	T	-0.0181748	0.363271	0.00217477	6.4003e-17	-3.42549e-06	0.357396	8.88874e-05	0.97	69.8413
rs201558190	C	T	-0.0181748	0.363271	0.00217477	6.4003e-17	-7.5934e-05	0.960153	0.000225397	0.74	69.8413
rs2056726	A	G	-0.0228078	0.214376	0.00243638	7.89951e-21	0.000144508	0.219167	9.84648e-05	0.14	87.6348
rs2230590	C	T	-0.0158022	0.510897	0.00200806	3.59998e-15	3.68505e-05	0.515946	8.16696e-05	0.649999	61.9272
rs2282764	G	A	-0.0224234	0.142384	0.00289392	9.30037e-15	-0.000170826	0.134098	0.000119905	0.15	60.0385
rs2293579	A	G	-0.012915	0.386274	0.00205481	3.29997e-10	-0.00012417	0.389598	8.36768e-05	0.14	39.5044
rs2538745	C	T	-0.012942	0.602841	0.002056	3.09999e-10	-9.53083e-05	0.595244	8.33038e-05	0.25	39.6238
rs2555104	C	A	-0.0139717	0.434255	0.00203498	6.59933e-12	0.000118403	0.433606	8.22822e-05	0.15	47.1388
rs2763979	T	C	-0.0277713	0.359721	0.00208092	1.29987e-40	7.58881e-05	0.352856	8.50525e-05	0.37	178.107
rs28502153	A	C	-0.0215916	0.377958	0.00206208	1.20005e-25	2.61913e-05	0.379252	8.4108e-05	0.760001	109.637
rs2967355	C	A	-0.0461595	0.774276	0.00238972	4.00037e-83	9.09266e-05	0.769491	9.6829e-05	0.35	373.102
rs2977608	C	A	0.0129483	0.743949	0.00233716	2.99999e-08	1.6103e-05	0.761486	9.58948e-05	0.87	30.6937
rs3093888	A	G	-0.028973	0.05131	0.00452459	1.5e-10	-0.000440427	0.050721	0.000185658	0.0179999	41.0042
rs34550383	C	CT	-0.0192236	0.5474	0.00200412	8.60003e-22	3.55494e-05	0.55041	8.19429e-05	0.66	92.0072
rs35446936	A	G	-0.0940025	0.243674	0.00232918	1e-200	-5.18118e-05	0.24552	9.47923e-05	0.58	1628.82
rs35500378	CACTT	C	0.014467	0.610542	0.00205607	1.99986e-12	7.97455e-05	0.604519	8.35025e-05	0.34	49.5087
rs376641875	C	CATAA	-0.0265863	0.928873	0.00422973	3.29997e-10	0.000236371	0.926669	0.000170207	0.16	39.5085
rs3767952	A	G	0.0134472	0.226709	0.00238826	1.79999e-08	-0.00014771	0.223859	9.77634e-05	0.13	31.703
rs3785074	G	A	0.023863	0.289672	0.00220455	2.60016e-27	2.74604e-05	0.286338	9.02931e-05	0.760001	117.168
rs3891167	G	A	-0.0425685	0.253435	0.00239551	1.20005e-70	-5.56401e-05	0.256643	9.72809e-05	0.57	315.777
rs429358	C	T	0.0173498	0.153969	0.00277091	3.79997e-10	0.000190766	0.154129	0.000113006	0.0909997	39.2052
rs4498805	T	G	0.0150601	0.546632	0.00200376	5.70033e-14	0.000144083	0.546853	8.18443e-05	0.0779992	56.4891
rs450962	G	A	0.0142833	0.283779	0.00245428	5.89997e-09	2.25636e-05	0.292262	9.89178e-05	0.82	33.8695
rs4530278	T	G	0.0138793	0.59815	0.0020567	1.50003e-11	-5.15938e-05	0.600818	8.39385e-05	0.54	45.54
rs45604339	T	C	-0.020433	0.34242	0.00211433	4.30031e-22	-0.000141105	0.34881	8.56445e-05	0.0990011	93.3939
rs4616688	T	G	-0.0173476	0.525394	0.00200198	4.49987e-18	0.000156275	0.528426	8.18743e-05	0.0560003	75.0861
rs4695407	G	A	0.0141511	0.507843	0.00199925	1.50003e-12	2.5329e-05	0.5034	8.15592e-05	0.760001	50.101
rs4724	A	G	-0.0547446	0.116598	0.00312441	9.79941e-69	0.000103929	0.109883	0.000130442	0.43	307.006
rs4743037	T	C	0.0147971	0.230874	0.00238094	5.1e-10	-9.14426e-06	0.224969	9.79181e-05	0.93	38.6239
rs55747751	A	G	-0.0211612	0.077375	0.00375164	1.7e-08	4.66548e-05	0.080691	0.000150148	0.760001	31.8155
rs56061761	A	G	-0.0203556	0.332642	0.0022296	6.90081e-20	4.22028e-05	0.337337	9.07322e-05	0.64	83.3516
rs56799554	G	A	-0.0259793	0.170183	0.00267858	2.99985e-22	-5.69909e-05	0.168198	0.000109871	0.6	94.0688
rs5742915	C	T	0.0193377	0.445829	0.00202886	1.59993e-21	9.51154e-05	0.460505	8.18382e-05	0.25	90.8459
rs59409453	G	A	0.0202133	0.730602	0.00230175	1.59993e-18	1.15443e-05	0.738691	9.37705e-05	0.9	77.1184
rs6007020	C	T	0.0144904	0.367823	0.00209637	4.79954e-12	-0.000127285	0.355004	8.52727e-05	0.14	47.7777
rs6054257	A	G	-0.0141684	0.793522	0.00247729	1.09999e-08	-6.19557e-05	0.793289	0.000101212	0.54	32.7106
rs61405042	T	C	-0.0501874	0.029288	0.00602955	8.49963e-17	-0.00028231	0.027561	0.000252682	0.26	69.2819
rs61748181	T	C	-0.059181	0.028928	0.00595394	2.80027e-23	-9.14962e-05	0.030255	0.000238295	0.7	98.7997
rs6536702	A	G	0.0534148	0.774647	0.00238875	9.39723e-111	6.04608e-05	0.77333	9.73383e-05	0.53	500.014
rs6584579	G	A	0.0114923	0.398876	0.00204674	2e-08	-3.21981e-05	0.390956	8.36359e-05	0.7	31.5274
rs6587577	G	A	-0.0182148	0.826346	0.0026359	4.79954e-12	2.66283e-05	0.82885	0.00010824	0.81	47.7519
rs6590343	G	A	0.0121739	0.516385	0.00201444	1.5e-09	1.71662e-05	0.503087	8.15297e-05	0.83	36.5217
rs6659669	T	C	-0.0117091	0.605095	0.00205167	1.09999e-08	-3.66378e-05	0.597804	8.31209e-05	0.66	32.5711
rs6669563	A	G	0.0182358	0.437768	0.00202476	2.09991e-19	-7.60134e-05	0.44671	8.22816e-05	0.36	81.1153
rs66731853	A	G	-0.0177791	0.317304	0.00215421	1.50003e-16	-5.72704e-05	0.32584	8.71444e-05	0.51	68.1151
rs6751209	C	T	-0.0140465	0.204231	0.00248465	1.6e-08	0.000111855	0.200748	0.000101938	0.27	31.9599
rs6776756	A	G	-0.0174439	0.597562	0.00203747	1.10002e-17	3.75389e-05	0.592511	8.29162e-05	0.649999	73.3001
rs6790988	G	A	0.0145728	0.741902	0.00228428	1.79999e-10	-8.07573e-05	0.737621	9.2796e-05	0.38	40.6993
rs6881568	A	C	0.0169256	0.36258	0.00207735	3.69999e-16	0.000109022	0.364636	8.47326e-05	0.2	66.3848
rs7099229	A	G	-0.0153288	0.273301	0.00224403	8.4004e-12	0.000100785	0.266653	9.22439e-05	0.27	46.6615
rs7164950	G	A	0.0129362	0.405979	0.00204001	2.30001e-10	-4.13218e-05	0.410415	8.2987e-05	0.62	40.2114
rs7209057	A	G	0.011819	0.561044	0.00202865	5.69994e-09	1.91158e-05	0.56759	8.27655e-05	0.82	33.9428
rs7221585	T	C	0.0143271	0.22401	0.00247042	6.69993e-09	-2.70527e-05	0.209965	0.000101493	0.79	33.6337
rs73581419	T	C	0.0229838	0.106605	0.00324156	1.29987e-12	6.66905e-05	0.109164	0.000130947	0.61	50.2731
rs73730598	A	G	0.0273632	0.054793	0.00439272	4.70002e-10	-0.000220457	0.054572	0.00017947	0.22	38.8031
rs76065543	T	C	0.0342843	0.137527	0.00290708	4.19952e-32	-2.83033e-05	0.139929	0.000117798	0.81	139.084
rs76219171	A	G	0.0359839	0.058433	0.00431741	7.8001e-17	6.83482e-05	0.060988	0.000172613	0.69	69.4656
rs76666449	C	T	0.0295125	0.100625	0.00333186	8.19974e-19	-2.3962e-05	0.102369	0.000134843	0.86	78.4582
rs7772289	T	G	0.017549	0.503081	0.00200003	1.69981e-18	-8.74569e-05	0.508971	8.15789e-05	0.28	76.9895
rs77732866	A	G	0.0177942	0.137597	0.00290595	9.20005e-10	1.90611e-05	0.138147	0.000118332	0.87	37.4956
rs7790856	T	C	-0.0437199	0.289139	0.00220526	1.80011e-87	-0.000111744	0.291066	9.00068e-05	0.21	393.042
rs79977579	A	C	0.0281517	0.09555	0.00343182	2.29985e-16	-0.000109473	0.099104	0.000137596	0.43	67.2915
rs80116508	A	G	-0.0352672	0.062356	0.00415151	1.99986e-17	-3.41833e-05	0.062177	0.000169849	0.84	72.1655
rs80324517	A	G	0.0396515	0.048259	0.00466286	1.80011e-17	0.000233603	0.049514	0.000188107	0.21	72.3127
rs8102497	A	G	-0.0149654	0.431828	0.0020233	1.39991e-13	-3.89163e-05	0.431489	8.25346e-05	0.64	54.7087
rs8105767	G	A	0.0328384	0.29467	0.00220117	2.49977e-50	-3.67826e-05	0.288096	9.02566e-05	0.68	222.565
rs869785	C	T	-0.0147303	0.672471	0.00212801	4.40048e-12	-7.12249e-05	0.669908	8.68531e-05	0.41	47.9155
rs871134	T	C	-0.0182986	0.569032	0.0020263	1.69981e-19	4.14629e-05	0.573555	8.27227e-05	0.62	81.5508
rs932002	T	C	-0.0402052	0.150843	0.00279667	7.29962e-47	-5.62554e-05	0.153012	0.000113381	0.62	206.672
rs9398196	G	A	-0.0143586	0.52005	0.00201175	9.49948e-13	0.000124767	0.516148	8.15997e-05	0.13	50.942
rs939916	A	G	0.0241795	0.669967	0.00216724	6.59933e-29	-4.87974e-05	0.686082	8.8351e-05	0.58	124.475
rs9419958	C	T	-0.0810098	0.86139	0.00293847	2.60016e-167	-8.7846e-05	0.869461	0.000121218	0.47	760.033
rs9600019	T	C	0.0127134	0.335579	0.00213096	2.39999e-09	-7.58718e-05	0.337095	8.64854e-05	0.38	35.5937
rs9878436	T	C	-0.0143407	0.434393	0.00201819	1.20005e-12	-5.56867e-06	0.439723	8.23359e-05	0.95	50.4913
rs9955360	A	C	-0.0190311	0.869288	0.00299791	2.19999e-10	3.64966e-05	0.87287	0.000123803	0.77	40.2987
Multiple myeloma
rs1003322	A	C	0.0141734	0.213742	0.00247546	1e-08	0.000162855	0.212584	0.000115133	0.16	32.7821
rs10112752	A	G	-0.0287522	0.430369	0.00202518	9.49948e-46	-9.84077e-06	0.436669	9.40958e-05	0.92	201.565
rs1023767	A	G	-0.0183732	0.237595	0.00234772	5.00035e-15	-0.000160557	0.235131	0.000109732	0.14	61.2459
rs10773176	G	A	-0.0172009	0.741214	0.00228534	5.19996e-14	-4.24957e-05	0.743418	0.000106594	0.69	56.6501
rs10774624	A	G	0.0149944	0.53276	0.00205494	2.90001e-13	2.39458e-05	0.51269	9.39666e-05	0.8	53.2427
rs10805346	C	T	0.0117072	0.439339	0.00202147	7.00003e-09	-4.14374e-05	0.429886	9.41745e-05	0.66	33.5406
rs10845387	A	G	-0.0141214	0.352666	0.00209396	1.50003e-11	0.000189019	0.344923	9.77615e-05	0.0530005	45.4798
rs10905255	T	G	-0.0182493	0.57919	0.00203099	2.60016e-19	-9.79144e-05	0.585603	9.47305e-05	0.3	80.7378
rs11085072	T	C	-0.0131806	0.236909	0.00236713	2.59998e-08	-0.00017116	0.242804	0.000109067	0.12	31.0046
rs11117354	C	T	0.0232506	0.696513	0.00219601	3.40017e-26	2.19481e-05	0.710153	0.00010268	0.83	112.098
rs111527438	C	T	0.0125	0.351251	0.00211016	3.09999e-09	0.000209516	0.362503	9.70173e-05	0.0309999	35.0905
rs11212631	C	T	-0.0193458	0.199229	0.00256554	4.70002e-14	-6.22531e-05	0.20465	0.000118272	0.6	56.8612
rs112394943	C	T	-0.0198961	0.162741	0.00281641	1.59993e-12	-0.000192551	0.158453	0.00013239	0.15	49.905
rs113525195	A	C	-0.0124075	0.290254	0.00224132	3.09999e-08	-9.16161e-05	0.278935	0.000103892	0.38	30.6451
rs11412296	T	TA	0.0332259	0.759384	0.00234478	1.39991e-45	0.000134927	0.756941	0.000108732	0.21	200.793
rs11426156	T	TA	-0.0115882	0.399525	0.0020709	2.19999e-08	-5.28115e-05	0.39715	9.66737e-05	0.58	31.3122
rs11557154	T	C	-0.0343719	0.13003	0.00298538	1.10002e-30	0.000231905	0.127184	0.000139729	0.0969996	132.559
rs11579626	C	A	0.0265113	0.084882	0.00357752	1.29987e-13	-0.000162133	0.084263	0.00016734	0.33	54.9159
rs11584821	T	C	-0.0306517	0.176208	0.00263623	2.99985e-31	0.000108707	0.180291	0.000121676	0.37	135.189
rs11699829	A	G	0.0641957	0.034146	0.00602028	1.50003e-26	6.89936e-05	0.035564	0.0002747	0.8	113.705
rs117034449	A	G	0.0374377	0.023304	0.00667898	2.1e-08	-5.00439e-05	0.024332	0.000304469	0.87	31.4194
rs117407747	T	C	0.0450533	0.027571	0.00611706	1.80011e-13	-0.000258072	0.028535	0.000280191	0.36	54.246
rs117630647	A	G	0.059565	0.021346	0.00720413	1.39991e-16	0.00027838	0.022292	0.000328871	0.4	68.3627
rs12369950	C	T	-0.0178308	0.140675	0.00290205	8e-10	1.90138e-05	0.137273	0.00013522	0.89	37.7513
rs12412214	A	G	-0.0245174	0.279765	0.00222685	3.40017e-28	3.70739e-06	0.283604	0.000103192	0.97	121.218
rs12451892	C	T	-0.0116145	0.380511	0.00207578	2.19999e-08	5.65686e-05	0.380368	9.64908e-05	0.56	31.3068
rs1291143	C	A	0.0493145	0.849026	0.0027991	1.80011e-69	-0.000116479	0.853713	0.000131709	0.38	310.393
rs12925933	C	A	-0.0146622	0.66221	0.00213796	7.00003e-12	-0.000115298	0.676685	9.94591e-05	0.25	47.0326
rs12932179	G	A	-0.0136257	0.561399	0.0020276	1.80011e-11	5.48469e-05	0.566455	9.43486e-05	0.56	45.1599
rs13062095	C	T	0.0138552	0.327843	0.00214113	9.70063e-11	2.50155e-05	0.335553	9.88345e-05	0.8	41.8735
rs131797	T	TAAAAA	0.0243752	0.235625	0.00236561	6.79986e-25	-1.42794e-06	0.237958	0.000109656	0.99	106.172
rs13230646	C	T	-0.0173277	0.248945	0.00232377	8.9002e-14	3.69135e-05	0.252099	0.000107798	0.73	55.6027
rs1332941	G	A	0.0256552	0.820466	0.00273159	5.90065e-21	0.000117569	0.840209	0.000127619	0.36	88.2104
rs137901416	A	G	0.04572	0.100311	0.00332355	4.70002e-43	-0.000194082	0.101692	0.000153783	0.21	189.238
rs141214782	TTATC	T	-0.0246687	0.101206	0.00335723	1.99986e-13	-8.63559e-05	0.093475	0.000160073	0.59	53.9921
rs142426306	T	C	-0.0504903	0.039544	0.00539933	8.69961e-21	-1.29001e-05	0.040786	0.000247615	0.96	87.4452
rs142730696	TTTTTC	T	0.0216931	0.864083	0.00301569	6.29941e-13	-5.37078e-06	0.861086	0.000139069	0.97	51.7452
rs143190905	T	G	-0.0723995	0.080404	0.00369421	1.59993e-85	-0.000379379	0.076546	0.000175312	0.0299999	384.086
rs150150565	T	C	0.063762	0.021455	0.00739877	6.79986e-18	-0.000152031	0.022124	0.000339053	0.649999	74.2685
rs1611236	A	G	-0.0160135	0.32687	0.00213359	6.09958e-14	0.000109173	0.3238	9.95928e-05	0.27	56.3314
rs17445108	A	G	-0.0168922	0.12695	0.00300983	2e-08	-0.000274809	0.131742	0.000137639	0.0460002	31.4984
rs17803849	T	C	0.0273203	0.405161	0.00203482	4.19952e-41	8.2385e-05	0.401463	9.50398e-05	0.39	180.268
rs182059586	C	T	-0.0571159	0.02511	0.00680853	4.90004e-17	-0.000184023	0.026165	0.000310947	0.55	70.3732
rs185174247	A	G	0.0372806	0.05609	0.00435145	1.10002e-17	-0.000165694	0.054187	0.000206111	0.42	73.4003
rs188918174	T	C	0.0403062	0.036106	0.00543604	1.20005e-13	8.04843e-05	0.037536	0.000248603	0.75	54.9767
rs1907702	A	G	0.0150247	0.766771	0.00242651	5.89997e-10	6.48261e-05	0.780114	0.000112686	0.57	38.3396
rs1985369	G	A	-0.0311893	0.868178	0.00300952	3.59998e-25	-0.000229374	0.869283	0.000140586	0.1	107.403
rs201558190	C	T	-0.0181748	0.363271	0.00217477	6.4003e-17	0.000244134	0.960164	0.000257187	0.34	69.8413
rs201558190	C	T	-0.0181748	0.363271	0.00217477	6.4003e-17	3.14409e-05	0.357403	0.000101411	0.760001	69.8413
rs202034370	T	TA	0.102784	0.97541	0.00650108	2.60016e-56	-7.80835e-05	0.974795	0.000299411	0.79	249.965
rs2056726	A	G	-0.0228078	0.214376	0.00243638	7.89951e-21	-2.51407e-05	0.219138	0.000112345	0.82	87.6348
rs2230590	C	T	-0.0158022	0.510897	0.00200806	3.59998e-15	-0.000142141	0.515901	9.31761e-05	0.13	61.9272
rs2282764	G	A	-0.0224234	0.142384	0.00289392	9.30037e-15	2.46538e-05	0.134121	0.000136795	0.86	60.0385
rs2293579	A	G	-0.012915	0.386274	0.00205481	3.29997e-10	-4.17041e-05	0.389618	9.54689e-05	0.66	39.5044
rs2538745	C	T	-0.012942	0.602841	0.002056	3.09999e-10	-6.9835e-06	0.595265	9.50389e-05	0.94	39.6238
rs2555104	C	A	-0.0139717	0.434255	0.00203498	6.59933e-12	-3.39994e-05	0.433569	9.38725e-05	0.719999	47.1388
rs2763979	T	C	-0.0277713	0.359721	0.00208092	1.29987e-40	-7.20426e-05	0.352821	9.70489e-05	0.46	178.107
rs28502153	A	C	-0.0215916	0.377958	0.00206208	1.20005e-25	0.000159082	0.379284	9.59497e-05	0.0969996	109.637
rs2967355	C	A	-0.0461595	0.774276	0.00238972	4.00037e-83	2.52158e-05	0.769479	0.000110477	0.82	373.102
rs2977608	C	A	0.0129483	0.743949	0.00233716	2.99999e-08	-0.000103404	0.761464	0.000109403	0.34	30.6937
rs3093888	A	G	-0.028973	0.05131	0.00452459	1.5e-10	-2.06961e-06	0.050742	0.00021178	0.99	41.0042
rs34550383	C	CT	-0.0192236	0.5474	0.00200412	8.60003e-22	5.90076e-05	0.550415	9.34839e-05	0.53	92.0072
rs35446936	A	G	-0.0940025	0.243674	0.00232918	1e-200	-0.000267133	0.24548	0.00010816	0.0140001	1628.82
rs35500378	CACTT	C	0.014467	0.610542	0.00205607	1.99986e-12	0.000218445	0.604553	9.5268e-05	0.0219999	49.5087
rs35640778	A	G	-0.209011	0.020757	0.00702087	9.59401e-195	-0.000465305	0.021883	0.000319153	0.14	886.25
rs376641875	C	CATAA	-0.0265863	0.928873	0.00422973	3.29997e-10	-3.26045e-05	0.926654	0.000194173	0.87	39.5085
rs3767952	A	G	0.0134472	0.226709	0.00238826	1.79999e-08	3.5198e-05	0.223891	0.000111537	0.75	31.703
rs3785074	G	A	0.023863	0.289672	0.00220455	2.60016e-27	4.79162e-05	0.286342	0.000103016	0.64	117.168
rs3891167	G	A	-0.0425685	0.253435	0.00239551	1.20005e-70	-2.88257e-05	0.256648	0.000110992	0.8	315.777
rs429358	C	T	0.0173498	0.153969	0.00277091	3.79997e-10	0.000197927	0.15413	0.000128931	0.12	39.2052
rs4498805	T	G	0.0150601	0.546632	0.00200376	5.70033e-14	1.49431e-05	0.546821	9.33771e-05	0.87	56.4891
rs450962	G	A	0.0142833	0.283779	0.00245428	5.89997e-09	0.000127789	0.29228	0.000112852	0.26	33.8695
rs4530278	T	G	0.0138793	0.59815	0.0020567	1.50003e-11	-3.3552e-07	0.60083	9.5769e-05	1	45.54
rs45604339	T	C	-0.020433	0.34242	0.00211433	4.30031e-22	7.83456e-05	0.34886	9.77058e-05	0.42	93.3939
rs4616688	T	G	-0.0173476	0.525394	0.00200198	4.49987e-18	-2.68937e-05	0.52838	9.34083e-05	0.77	75.0861
rs4695407	G	A	0.0141511	0.507843	0.00199925	1.50003e-12	-0.000120198	0.503364	9.30504e-05	0.2	50.101
rs4724	A	G	-0.0547446	0.116598	0.00312441	9.79941e-69	5.55803e-05	0.109878	0.000148831	0.709999	307.006
rs4743037	T	C	0.0147971	0.230874	0.00238094	5.1e-10	1.9947e-05	0.224975	0.000111713	0.86	38.6239
rs55747751	A	G	-0.0211612	0.077375	0.00375164	1.7e-08	-0.00026647	0.080669	0.000171324	0.12	31.8155
rs56061761	A	G	-0.0203556	0.332642	0.0022296	6.90081e-20	2.68397e-05	0.337334	0.000103509	0.8	83.3516
rs56799554	G	A	-0.0259793	0.170183	0.00267858	2.99985e-22	-9.03503e-05	0.168194	0.00012535	0.47	94.0688
rs5742915	C	T	0.0193377	0.445829	0.00202886	1.59993e-21	-0.000110067	0.460454	9.33715e-05	0.24	90.8459
rs59409453	G	A	0.0202133	0.730602	0.00230175	1.59993e-18	4.66449e-05	0.738697	0.000106982	0.66	77.1184
rs6007020	C	T	0.0144904	0.367823	0.00209637	4.79954e-12	-0.000127812	0.355003	9.72914e-05	0.19	47.7777
rs6054257	A	G	-0.0141684	0.793522	0.00247729	1.09999e-08	0.000220178	0.793335	0.000115483	0.0569994	32.7106
rs61405042	T	C	-0.0501874	0.029288	0.00602955	8.49963e-17	0.000146081	0.027572	0.000288232	0.61	69.2819
rs61748181	T	C	-0.059181	0.028928	0.00595394	2.80027e-23	-0.000559692	0.030241	0.000271943	0.04	98.7997
rs6536702	A	G	0.0534148	0.774647	0.00238875	9.39723e-111	7.72032e-05	0.773333	0.000111057	0.49	500.014
rs6584579	G	A	0.0114923	0.398876	0.00204674	2e-08	-0.000167119	0.390923	9.54216e-05	0.08	31.5274
rs6587577	G	A	-0.0182148	0.826346	0.0026359	4.79954e-12	-4.4528e-05	0.82884	0.000123489	0.719999	47.7519
rs6590343	G	A	0.0121739	0.516385	0.00201444	1.5e-09	0.000103545	0.503108	9.3014e-05	0.27	36.5217
rs6659669	T	C	-0.0117091	0.605095	0.00205167	1.09999e-08	0.000127359	0.597843	9.48344e-05	0.18	32.5711
rs6669563	A	G	0.0182358	0.437768	0.00202476	2.09991e-19	-9.66187e-05	0.446704	9.38728e-05	0.3	81.1153
rs66731853	A	G	-0.0177791	0.317304	0.00215421	1.50003e-16	-0.000208028	0.325807	9.94293e-05	0.0359998	68.1151
rs6751209	C	T	-0.0140465	0.204231	0.00248465	1.6e-08	5.29491e-05	0.200738	0.000116301	0.649999	31.9599
rs6776756	A	G	-0.0174439	0.597562	0.00203747	1.10002e-17	-4.83421e-06	0.592501	9.46033e-05	0.96	73.3001
rs6790988	G	A	0.0145728	0.741902	0.00228428	1.79999e-10	1.41879e-05	0.737639	0.000105871	0.89	40.6993
rs6881568	A	C	0.0169256	0.36258	0.00207735	3.69999e-16	6.65633e-05	0.364626	9.66744e-05	0.49	66.3848
rs7099229	A	G	-0.0153288	0.273301	0.00224403	8.4004e-12	0.000109828	0.266655	0.000105234	0.3	46.6615
rs7164950	G	A	0.0129362	0.405979	0.00204001	2.30001e-10	-0.000172448	0.410384	9.46796e-05	0.0690001	40.2114
rs7209057	A	G	0.011819	0.561044	0.00202865	5.69994e-09	6.47596e-05	0.567602	9.44273e-05	0.49	33.9428
rs7221585	T	C	0.0143271	0.22401	0.00247042	6.69993e-09	0.00025525	0.210011	0.000115785	0.0269998	33.6337
rs73581419	T	C	0.0229838	0.106605	0.00324156	1.29987e-12	-6.27388e-05	0.109152	0.000149402	0.67	50.2731
rs73730598	A	G	0.0273632	0.054793	0.00439272	4.70002e-10	-0.000249519	0.054571	0.000204757	0.22	38.8031
rs76065543	T	C	0.0342843	0.137527	0.00290708	4.19952e-32	8.64141e-05	0.139943	0.000134387	0.52	139.084
rs76219171	A	G	0.0359839	0.058433	0.00431741	7.8001e-17	-0.00017073	0.060974	0.000196975	0.39	69.4656
rs76666449	C	T	0.0295125	0.100625	0.00333186	8.19974e-19	0.000266797	0.102396	0.000153813	0.0830004	78.4582
rs7705526	A	C	0.0776022	0.326578	0.00216124	1e-200	0.000107233	0.325311	0.000100712	0.29	1289.26
rs7772289	T	G	0.017549	0.503081	0.00200003	1.69981e-18	-5.98159e-05	0.508978	9.30743e-05	0.52	76.9895
rs77732866	A	G	0.0177942	0.137597	0.00290595	9.20005e-10	7.86949e-05	0.138154	0.000135005	0.56	37.4956
rs7790856	T	C	-0.0437199	0.289139	0.00220526	1.80011e-87	-2.0048e-05	0.291085	0.000102689	0.85	393.042
rs79977579	A	C	0.0281517	0.09555	0.00343182	2.29985e-16	0.000135113	0.099125	0.000156964	0.39	67.2915
rs80116508	A	G	-0.0352672	0.062356	0.00415151	1.99986e-17	-0.000149379	0.06217	0.00019378	0.44	72.1655
rs80324517	A	G	0.0396515	0.048259	0.00466286	1.80011e-17	-0.000108668	0.049498	0.000214649	0.61	72.3127
rs8102497	A	G	-0.0149654	0.431828	0.0020233	1.39991e-13	3.36675e-05	0.431507	9.41579e-05	0.719999	54.7087
rs8105767	G	A	0.0328384	0.29467	0.00220117	2.49977e-50	0.000215386	0.288147	0.000102965	0.0359998	222.565
rs869785	C	T	-0.0147303	0.672471	0.00212801	4.40048e-12	2.5881e-08	0.669924	9.9096e-05	1	47.9155
rs871134	T	C	-0.0182986	0.569032	0.0020263	1.69981e-19	2.41108e-05	0.573551	9.43834e-05	0.8	81.5508
rs932002	T	C	-0.0402052	0.150843	0.00279667	7.29962e-47	6.86902e-06	0.15302	0.000129351	0.96	206.672
rs9398196	G	A	-0.0143586	0.52005	0.00201175	9.49948e-13	-0.000126115	0.516086	9.30988e-05	0.18	50.942
rs939916	A	G	0.0241795	0.669967	0.00216724	6.59933e-29	-4.36806e-05	0.686083	0.000100806	0.66	124.475
rs9419958	C	T	-0.0810098	0.86139	0.00293847	2.60016e-167	-0.000266816	0.869441	0.00013829	0.0539995	760.033
rs9600019	T	C	0.0127134	0.335579	0.00213096	2.39999e-09	-5.37819e-05	0.337099	9.86749e-05	0.59	35.5937
rs9878436	T	C	-0.0143407	0.434393	0.00201819	1.20005e-12	9.28673e-05	0.439748	9.39387e-05	0.32	50.4913
rs9955360	A	C	-0.0190311	0.869288	0.00299791	2.19999e-10	4.72948e-05	0.872871	0.00014124	0.74	40.2987
Myeloproliferative neoplasms
rs1003322	A	C	0.0141734	0.213742	0.00247546	1e-08	0.0421	0.1472	0.0802	0.599601	32.7821
rs10112752	A	G	-0.0287522	0.430369	0.00202518	9.5e-46	-0.1236	0.4553	0.057	0.0301301	201.565
rs1023767	A	G	-0.0183732	0.237595	0.00234772	5e-15	0.0129	0.3709	0.0584	0.8252	61.2459
rs10773176	G	A	-0.0172009	0.741214	0.00228534	5.2e-14	-0.0001	0.8086	0.0718	0.9989	56.6501
rs10805346	C	T	0.0117072	0.439339	0.00202147	7e-09	-0.0557	0.4561	0.0568	0.3268	33.5406
rs10845387	A	G	-0.0141214	0.352666	0.00209396	1.5e-11	0.0674	0.3438	0.0612	0.2708	45.4798
rs10905255	T	G	-0.0182493	0.57919	0.00203099	2.6e-19	0.016	0.5616	0.0571	0.779301	80.7378
rs11085072	T	C	-0.0131806	0.236909	0.00236713	2.6e-08	-0.0742	0.1615	0.0765	0.3321	31.0046
rs11117354	C	T	0.0232506	0.696513	0.00219601	3.4e-26	0.0369	0.5777	0.0573	0.5196	112.098
rs111527438	C	T	0.0125	0.351251	0.00211016	3.1e-09	-0.123	0.321	0.0606	0.0423897	35.0905
rs113525195	A	C	-0.0124075	0.290254	0.00224132	3.1e-08	-0.0272	0.3041	0.0616	0.658801	30.6451
rs11557154	T	C	-0.0343719	0.13003	0.00298538	1.1e-30	0.0199	0.1331	0.0835	0.8116	132.559
rs11579626	C	A	0.0265113	0.084882	0.00357752	1.3e-13	-0.0544	0.1244	0.0867	0.530401	54.9159
rs11584821	T	C	-0.0306517	0.176208	0.00263623	3e-31	-0.042	0.1819	0.0734	0.5672	135.189
rs117034449	A	G	0.0374377	0.023304	0.00667898	2.1e-08	0.1131	0.0154	0.224	0.6136	31.4194
rs12369950	C	T	-0.0178308	0.140675	0.00290205	8e-10	0.0094	0.1524	0.0798	0.9062	37.7513
rs12412214	A	G	-0.0245174	0.279765	0.00222685	3.4e-28	-0.0296	0.391	0.0579	0.6092	121.218
rs12451892	C	T	-0.0116145	0.380511	0.00207578	2.2e-08	0.0604	0.4377	0.0574	0.2927	31.3068
rs1291143	C	A	0.0493145	0.849026	0.0027991	1.8e-69	-0.0741	0.7751	0.0681	0.2765	310.393
rs12925933	C	A	-0.0146622	0.66221	0.00213796	7e-12	0.0835	0.5413	0.0569	0.1422	47.0326
rs12932179	G	A	-0.0136257	0.561399	0.0020276	1.8e-11	0.0199	0.6176	0.0582	0.732399	45.1599
rs13062095	C	T	0.0138552	0.327843	0.00214113	9.7e-11	-0.0083	0.372	0.0584	0.887	41.8735
rs13230646	C	T	-0.0173277	0.248945	0.00232377	8.9e-14	-0.0165	0.1716	0.0743	0.8243	55.6027
rs1332941	G	A	0.0256552	0.820466	0.00273159	5.9e-21	-0.0035	0.7946	0.07	0.9601	88.2104
rs137901416	A	G	0.04572	0.100311	0.00332355	4.7e-43	-0.2345	0.0658	0.1144	0.0403803	189.238
rs143190905	T	G	-0.0723995	0.080404	0.00369421	1.6e-85	-0.0599	0.0753	0.1075	0.5774	384.086
rs1611236	A	G	-0.0160135	0.32687	0.00213359	6.1e-14	0.09	0.2339	0.0691	0.1928	56.3314
rs17445108	A	G	-0.0168922	0.12695	0.00300983	2e-08	-0.0292	0.1269	0.0864	0.735401	31.4984
rs17803849	T	C	0.0273203	0.405161	0.00203482	4.2e-41	0.0762	0.4156	0.0572	0.1828	180.268
rs185174247	A	G	0.0372806	0.05609	0.00435145	1.1e-17	0.1178	0.0299	0.1653	0.4761	73.4003
rs188918174	T	C	0.0403062	0.036106	0.00543604	1.2e-13	0.2308	0.0457	0.1361	0.0899208	54.9767
rs1907702	A	G	0.0150247	0.766771	0.00242651	5.9e-10	-0.0975	0.7961	0.0708	0.1685	38.3396
rs2056726	A	G	-0.0228078	0.214376	0.00243638	7.9e-21	0.0454	0.2267	0.0676	0.5018	87.6348
rs2230590	C	T	-0.0158022	0.510897	0.00200806	3.6e-15	-0.0211	0.3973	0.0577	0.7146	61.9272
rs2282764	G	A	-0.0224234	0.142384	0.00289392	9.3e-15	-0.0525	0.1425	0.0809	0.5164	60.0385
rs2293579	A	G	-0.012915	0.386274	0.00205481	3.3e-10	-0.0404	0.2968	0.0641	0.5285	39.5044
rs2555104	C	A	-0.0139717	0.434255	0.00203498	6.6e-12	0.0567	0.4801	0.0565	0.3156	47.1388
rs2763979	T	C	-0.0277713	0.359721	0.00208092	1.3e-40	-0.0409	0.436	0.0588	0.4867	178.107
rs28502153	A	C	-0.0215916	0.377958	0.00206208	1.2e-25	0.021	0.3752	0.0582	0.718199	109.637
rs2967355	C	A	-0.0461595	0.774276	0.00238972	4e-83	0.0591	0.8274	0.0743	0.4264	373.102
rs3093888	A	G	-0.028973	0.05131	0.00452459	1.5e-10	-0.2168	0.0892	0.0994	0.0291803	41.0042
rs35446936	A	G	-0.0940025	0.243674	0.00232918	1e-200	-0.0923	0.2602	0.0635	0.1461	1628.82
rs3767952	A	G	0.0134472	0.226709	0.00238826	1.8e-08	-0.0065	0.2205	0.0676	0.9234	31.703
rs3785074	G	A	0.023863	0.289672	0.00220455	2.6e-27	0.0341	0.204	0.0696	0.6242	117.168
rs3891167	G	A	-0.0425685	0.253435	0.00239551	1.2e-70	0.0137	0.2502	0.0658	0.8351	315.777
rs429358	C	T	0.0173498	0.153969	0.00277091	3.8e-10	-0.0523	0.1857	0.0745	0.4827	39.2052
rs4498805	T	G	0.0150601	0.546632	0.00200376	5.7e-14	-0.002	0.5041	0.0563	0.9717	56.4891
rs4530278	T	G	0.0138793	0.59815	0.0020567	1.5e-11	0.0469	0.6008	0.0578	0.4171	45.54
rs45604339	T	C	-0.020433	0.34242	0.00211433	4.3e-22	-0.0007	0.3847	0.058	0.9904	93.3939
rs4695407	G	A	0.0141511	0.507843	0.00199925	1.5e-12	0.0874	0.4702	0.0565	0.1219	50.101
rs4724	A	G	-0.0547446	0.116598	0.00312441	9.8e-69	-0.0295	0.1062	0.0917	0.747699	307.006
rs4743037	T	C	0.0147971	0.230874	0.00238094	5.1e-10	-0.0944	0.2172	0.0684	0.1676	38.6239
rs55747751	A	G	-0.0211612	0.077375	0.00375164	1.7e-08	0.0082	0.0555	0.1235	0.9471	31.8155
rs5742915	C	T	0.0193377	0.445829	0.00202886	1.6e-21	0.0345	0.4055	0.0573	0.5471	90.8459
rs59409453	G	A	0.0202133	0.730602	0.00230175	1.6e-18	-0.0207	0.7904	0.0696	0.7662	77.1184
rs6007020	C	T	0.0144904	0.367823	0.00209637	4.8e-12	0.0196	0.3582	0.059	0.739701	47.7777
rs6054257	A	G	-0.0141684	0.793522	0.00247729	1.1e-08	0.0037	0.7984	0.071	0.9584	32.7106
rs6536702	A	G	0.0534148	0.774647	0.00238875	9.4e-111	-0.0242	0.8133	0.0727	0.7392	500.014
rs6584579	G	A	0.0114923	0.398876	0.00204674	2e-08	0.0095	0.3222	0.0604	0.875	31.5274
rs6587577	G	A	-0.0182148	0.826346	0.0026359	4.8e-12	-0.0995	0.8416	0.0775	0.1992	47.7519
rs6659669	T	C	-0.0117091	0.605095	0.00205167	1.1e-08	-0.0007	0.5773	0.0571	0.9902	32.5711
rs6669563	A	G	0.0182358	0.437768	0.00202476	2.1e-19	0.0223	0.4695	0.0568	0.6946	81.1153
rs66731853	A	G	-0.0177791	0.317304	0.00215421	1.5e-16	0.0624	0.1936	0.071	0.3795	68.1151
rs6751209	C	T	-0.0140465	0.204231	0.00248465	1.6e-08	-0.1108	0.1854	0.0733	0.1306	31.9599
rs6776756	A	G	-0.0174439	0.597562	0.00203747	1.1e-17	0.0294	0.5358	0.0572	0.6073	73.3001
rs6790988	G	A	0.0145728	0.741902	0.00228428	1.8e-10	-0.0528	0.7684	0.0671	0.4313	40.6993
rs6881568	A	C	0.0169256	0.36258	0.00207735	3.7e-16	0.0161	0.2724	0.0635	0.7998	66.3848
rs7099229	A	G	-0.0153288	0.273301	0.00224403	8.4e-12	0.0141	0.1774	0.074	0.8489	46.6615
rs7164950	G	A	0.0129362	0.405979	0.00204001	2.3e-10	-0.0178	0.422	0.0573	0.7561	40.2114
rs7209057	A	G	0.011819	0.561044	0.00202865	5.7e-09	-0.0657	0.556	0.0569	0.2482	33.9428
rs7221585	T	C	0.0143271	0.22401	0.00247042	6.7e-09	0.0328	0.2807	0.0629	0.601999	33.6337
rs73581419	T	C	0.0229838	0.106605	0.00324156	1.3e-12	-0.1671	0.0821	0.1027	0.1037	50.2731
rs73730598	A	G	0.0273632	0.054793	0.00439272	4.7e-10	-0.0287	0.0671	0.1131	0.7997	38.8031
rs76065543	T	C	0.0342843	0.137527	0.00290708	4.2e-32	0.0763	0.1805	0.0732	0.2972	139.084
rs76219171	A	G	0.0359839	0.058433	0.00431741	7.8e-17	-0.1702	0.0357	0.1515	0.2613	69.4656
rs76666449	C	T	0.0295125	0.100625	0.00333186	8.2e-19	0.0248	0.1328	0.0819	0.762	78.4582
rs7772289	T	G	0.017549	0.503081	0.00200003	1.7e-18	-0.0319	0.6146	0.0619	0.606301	76.9895
rs77732866	A	G	0.0177942	0.137597	0.00290595	9.2e-10	-0.0368	0.2922	0.0812	0.650401	37.4956
rs7790856	T	C	-0.0437199	0.289139	0.00220526	1.8e-87	-0.0255	0.2238	0.0676	0.706	393.042
rs79977579	A	C	0.0281517	0.09555	0.00343182	2.3e-16	0.2362	0.0942	0.0956	0.01348	67.2915
rs80116508	A	G	-0.0352672	0.062356	0.00415151	2e-17	0.0034	0.0816	0.1046	0.9741	72.1655
rs80324517	A	G	0.0396515	0.048259	0.00466286	1.8e-17	0.0783	0.0639	0.1163	0.5008	72.3127
rs8102497	A	G	-0.0149654	0.431828	0.0020233	1.4e-13	0.014	0.4524	0.0568	0.8053	54.7087
rs8105767	G	A	0.0328384	0.29467	0.00220117	2.5e-50	0.0288	0.3179	0.0606	0.6346	222.565
rs869785	C	T	-0.0147303	0.672471	0.00212801	4.4e-12	0.0561	0.6573	0.0597	0.3474	47.9155
rs871134	T	C	-0.0182986	0.569032	0.0020263	1.7e-19	0.0214	0.5603	0.0568	0.706401	81.5508
rs939916	A	G	0.0241795	0.669967	0.00216724	6.6e-29	0.0057	0.7366	0.064	0.929	124.475
rs9419958	C	T	-0.0810098	0.86139	0.00293847	2.6e-167	-0.0994	0.8846	0.0882	0.2597	760.033
rs9600019	T	C	0.0127134	0.335579	0.00213096	2.4e-09	-0.0775	0.3799	0.0585	0.1852	35.5937
rs9878436	T	C	-0.0143407	0.434393	0.00201819	1.2e-12	0.0204	0.3549	0.0589	0.7291	50.4913
rs9955360	A	C	-0.0190311	0.869288	0.00299791	2.2e-10	0.0185	0.8527	0.0807	0.8187	40.2987
Lymphomas
rs1003322	A	C	0.0141734	0.213742	0.00247546	1e-08	3.982e-05	0.212308	0.00020224	0.84391	32.7821
rs10112752	A	G	-0.0287522	0.430369	0.00202518	9.49948e-46	-0.000102555	0.437285	0.000165213	0.534765	201.565
rs1023767	A	G	-0.0183732	0.237595	0.00234772	5.00035e-15	-0.000276849	0.234284	0.000192785	0.150989	61.2459
rs10773176	G	A	-0.0172009	0.741214	0.00228534	5.19996e-14	-0.00020323	0.743448	0.000187327	0.27797	56.6501
rs10774624	A	G	0.0149944	0.53276	0.00205494	2.90001e-13	0.00018667	0.513708	0.000165157	0.25837	53.2427
rs10805346	C	T	0.0117072	0.439339	0.00202147	7.00003e-09	7.27456e-05	0.429154	0.000165334	0.659942	33.5406
rs10845387	A	G	-0.0141214	0.352666	0.00209396	1.50003e-11	-0.000160525	0.346823	0.000171488	0.349237	45.4798
rs10905255	T	G	-0.0182493	0.57919	0.00203099	2.60016e-19	-1.86115e-05	0.584629	0.00016641	0.910949	80.7378
rs11085072	T	C	-0.0131806	0.236909	0.00236713	2.59998e-08	4.48132e-05	0.243827	0.000191347	0.81483	31.0046
rs11117354	C	T	0.0232506	0.696513	0.00219601	3.40017e-26	0.000151124	0.714469	0.000181147	0.404134	112.098
rs111527438	C	T	0.0125	0.351251	0.00211016	3.09999e-09	0.000244145	0.364976	0.000170218	0.151485	35.0905
rs11212631	C	T	-0.0193458	0.199229	0.00256554	4.70002e-14	1.73142e-05	0.204981	0.000207708	0.933567	56.8612
rs112394943	C	T	-0.0198961	0.162741	0.00281641	1.59993e-12	0.000409216	0.157764	0.000233074	0.0791353	49.905
rs113525195	A	C	-0.0124075	0.290254	0.00224132	3.09999e-08	-8.51266e-05	0.275614	0.000183374	0.642488	30.6451
rs11412296	T	TA	0.0332259	0.759384	0.00234478	1.39991e-45	-0.000160396	0.757608	0.000191084	0.401247	200.793
rs11426156	T	TA	-0.0115882	0.399525	0.0020709	2.19999e-08	0.000142475	0.398228	0.000169792	0.401406	31.3122
rs11557154	T	C	-0.0343719	0.13003	0.00298538	1.10002e-30	0.00055373	0.126847	0.000245343	0.0240115	132.559
rs11579626	C	A	0.0265113	0.084882	0.00357752	1.29987e-13	-0.000107964	0.0844679	0.00029376	0.713227	54.9159
rs11584821	T	C	-0.0306517	0.176208	0.00263623	2.99985e-31	-0.000358334	0.180458	0.000213791	0.0937217	135.189
rs116863223	A	G	-0.0817874	0.011763	0.00937157	2.60016e-18	0.000708447	0.0126165	0.000740427	0.338665	76.1637
rs11699829	A	G	0.0641957	0.034146	0.00602028	1.50003e-26	-0.000211248	0.0365665	0.000476116	0.657267	113.705
rs117034449	A	G	0.0374377	0.023304	0.00667898	2.1e-08	1.28159e-05	0.0244838	0.000533785	0.980845	31.4194
rs117407747	T	C	0.0450533	0.027571	0.00611706	1.80011e-13	0.000791587	0.0290763	0.000487693	0.104563	54.246
rs117512405	A	G	-0.0790134	0.017043	0.00824611	9.49948e-22	-0.000938205	0.0178232	0.000658886	0.154469	91.8128
rs117630647	A	G	0.059565	0.021346	0.00720413	1.39991e-16	0.000935753	0.0225045	0.000574709	0.103479	68.3627
rs12369950	C	T	-0.0178308	0.140675	0.00290205	8e-10	-0.000132328	0.135216	0.000239108	0.579975	37.7513
rs12412214	A	G	-0.0245174	0.279765	0.00222685	3.40017e-28	0.000342276	0.283987	0.000181293	0.0590296	121.218
rs12451892	C	T	-0.0116145	0.380511	0.00207578	2.19999e-08	8.54794e-05	0.379385	0.000169584	0.614224	31.3068
rs1291143	C	A	0.0493145	0.849026	0.0027991	1.80011e-69	0.000299961	0.853708	0.00023136	0.194799	310.393
rs12925933	C	A	-0.0146622	0.66221	0.00213796	7.00003e-12	0.000289059	0.676901	0.000174656	0.0979197	47.0326
rs12932179	G	A	-0.0136257	0.561399	0.0020276	1.80011e-11	-0.000203237	0.567069	0.000165757	0.220156	45.1599
rs13062095	C	T	0.0138552	0.327843	0.00214113	9.70063e-11	-8.53498e-05	0.337502	0.000173443	0.622654	41.8735
rs131797	T	TAAAAA	0.0243752	0.235625	0.00236561	6.79986e-25	-4.14204e-05	0.237568	0.000192674	0.829786	106.172
rs13230646	C	T	-0.0173277	0.248945	0.00232377	8.9002e-14	1.33553e-05	0.250965	0.00018993	0.943941	55.6027
rs1332941	G	A	0.0256552	0.820466	0.00273159	5.90065e-21	8.70127e-05	0.841454	0.000224793	0.698697	88.2104
rs137901416	A	G	0.04572	0.100311	0.00332355	4.70002e-43	0.000219495	0.101882	0.000269872	0.416031	189.238
rs139669835	T	C	-0.0612563	0.009365	0.0105346	6.1e-09	-0.00017222	0.00869266	0.000890081	0.846577	33.8116
rs139795227	C	A	0.0599379	0.014021	0.00873247	6.70039e-12	0.000538718	0.0151297	0.000689023	0.434299	47.1117
rs141214782	TTATC	T	-0.0246687	0.101206	0.00335723	1.99986e-13	-0.000547363	0.0928179	0.000281937	0.0522059	53.9921
rs142426306	T	C	-0.0504903	0.039544	0.00539933	8.69961e-21	-0.00053899	0.0409091	0.000435042	0.215369	87.4452
rs143190905	T	G	-0.0723995	0.080404	0.00369421	1.59993e-85	-0.000128772	0.0750584	0.00031067	0.67851	384.086
rs144204502	T	C	-0.100574	0.012562	0.00913369	3.40017e-28	-4.23035e-05	0.012428	0.00074718	0.95485	121.249
rs150150565	T	C	0.063762	0.021455	0.00739877	6.79986e-18	0.000202055	0.0222241	0.000594595	0.733993	74.2685
rs1611236	A	G	-0.0160135	0.32687	0.00213359	6.09958e-14	0.000202119	0.322575	0.00017517	0.248565	56.3314
rs17445108	A	G	-0.0168922	0.12695	0.00300983	2e-08	-0.000126592	0.133516	0.000240781	0.599058	31.4984
rs17803849	T	C	0.0273203	0.405161	0.00203482	4.19952e-41	2.10985e-05	0.399746	0.00016701	0.89947	180.268
rs182059586	C	T	-0.0571159	0.02511	0.00680853	4.90004e-17	0.000215319	0.0261863	0.000543889	0.692188	70.3732
rs185174247	A	G	0.0372806	0.05609	0.00435145	1.10002e-17	6.26582e-05	0.0539551	0.000362798	0.862881	73.4003
rs188918174	T	C	0.0403062	0.036106	0.00543604	1.20005e-13	-0.000200882	0.0386503	0.000430585	0.640835	54.9767
rs1907702	A	G	0.0150247	0.766771	0.00242651	5.89997e-10	0.000276083	0.779912	0.000197949	0.163101	38.3396
rs1985369	G	A	-0.0311893	0.868178	0.00300952	3.59998e-25	9.41606e-05	0.869089	0.000246857	0.702878	107.403
rs202034370	T	TA	0.102784	0.97541	0.00650108	2.60016e-56	-0.000617759	0.974873	0.000526222	0.240415	249.965
rs2056726	A	G	-0.0228078	0.214376	0.00243638	7.89951e-21	0.000137599	0.217433	0.000197897	0.486865	87.6348
rs2230590	C	T	-0.0158022	0.510897	0.00200806	3.59998e-15	7.48812e-05	0.517601	0.000163621	0.647204	61.9272
rs2282764	G	A	-0.0224234	0.142384	0.00289392	9.30037e-15	-8.79325e-05	0.131692	0.000242522	0.716924	60.0385
rs2293579	A	G	-0.012915	0.386274	0.00205481	3.29997e-10	-0.000319068	0.388943	0.000167607	0.0569548	39.5044
rs2538745	C	T	-0.012942	0.602841	0.002056	3.09999e-10	6.14048e-05	0.594519	0.000166951	0.713022	39.6238
rs2555104	C	A	-0.0139717	0.434255	0.00203498	6.59933e-12	-0.000123794	0.432412	0.000165164	0.453545	47.1388
rs28363070	A	G	0.0755557	0.013389	0.00959987	3.50026e-15	0.000937947	0.0139763	0.000767885	0.22191	61.9446
rs28502153	A	C	-0.0215916	0.377958	0.00206208	1.20005e-25	-0.000142957	0.379113	0.000168397	0.395923	109.637
rs2967355	C	A	-0.0461595	0.774276	0.00238972	4.00037e-83	-0.000171601	0.768114	0.000193685	0.375627	373.102
rs2977608	C	A	0.0129483	0.743949	0.00233716	2.99999e-08	-9.17574e-05	0.763351	0.000192734	0.634016	30.6937
rs3093888	A	G	-0.028973	0.05131	0.00452459	1.5e-10	-0.000227741	0.0503747	0.000373388	0.541909	41.0042
rs34550383	C	CT	-0.0192236	0.5474	0.00200412	8.60003e-22	-0.000290514	0.549922	0.000164048	0.0765755	92.0072
rs35446936	A	G	-0.0940025	0.243674	0.00232918	1e-200	-0.000137764	0.24492	0.00019011	0.468667	1628.82
rs35640778	A	G	-0.209011	0.020757	0.00702087	9.59401e-195	-0.000380833	0.0217861	0.000561671	0.49775	886.25
rs376641875	C	CATAA	-0.0265863	0.928873	0.00422973	3.29997e-10	-0.00016077	0.925677	0.000339009	0.635332	39.5085
rs3767952	A	G	0.0134472	0.226709	0.00238826	1.79999e-08	-0.000161626	0.223887	0.000195878	0.409294	31.703
rs3785074	G	A	0.023863	0.289672	0.00220455	2.60016e-27	0.000445249	0.287855	0.000180536	0.013654	117.168
rs3891167	G	A	-0.0425685	0.253435	0.00239551	1.20005e-70	-0.000323515	0.258083	0.000194364	0.0960174	315.777
rs41304832	A	G	0.0611702	0.012378	0.0093095	5.00035e-11	0.000668973	0.0108869	0.000807656	0.407507	43.1745
rs429358	C	T	0.0173498	0.153969	0.00277091	3.79997e-10	-6.16815e-05	0.156098	0.000225309	0.784265	39.2052
rs4498805	T	G	0.0150601	0.546632	0.00200376	5.70033e-14	0.000375024	0.549972	0.000164281	0.0224414	56.4891
rs4530278	T	G	0.0138793	0.59815	0.0020567	1.50003e-11	9.15282e-05	0.599783	0.000168057	0.58601	45.54
rs45604339	T	C	-0.020433	0.34242	0.00211433	4.30031e-22	-0.000140937	0.352499	0.000171293	0.410631	93.3939
rs4616688	T	G	-0.0173476	0.525394	0.00200198	4.49987e-18	7.64814e-05	0.530122	0.000164113	0.641195	75.0861
rs4695407	G	A	0.0141511	0.507843	0.00199925	1.50003e-12	0.000285407	0.50505	0.000164066	0.0819332	50.101
rs4724	A	G	-0.0547446	0.116598	0.00312441	9.79941e-69	-0.000322835	0.109261	0.000261995	0.217868	307.006
rs4743037	T	C	0.0147971	0.230874	0.00238094	5.1e-10	7.17296e-05	0.225457	0.000196212	0.714686	38.6239
rs55747751	A	G	-0.0211612	0.077375	0.00375164	1.7e-08	8.87292e-05	0.0813487	0.000299927	0.767356	31.8155
rs56061761	A	G	-0.0203556	0.332642	0.0022296	6.90081e-20	-0.000140559	0.337823	0.000181764	0.43934	83.3516
rs56799554	G	A	-0.0259793	0.170183	0.00267858	2.99985e-22	-0.000268676	0.167039	0.000220783	0.223634	94.0688
rs5742915	C	T	0.0193377	0.445829	0.00202886	1.59993e-21	5.70008e-05	0.461809	0.000164008	0.728179	90.8459
rs59409453	G	A	0.0202133	0.730602	0.00230175	1.59993e-18	0.00013452	0.741716	0.000188857	0.476289	77.1184
rs6007020	C	T	0.0144904	0.367823	0.00209637	4.79954e-12	0.000251753	0.353251	0.000171214	0.141453	47.7777
rs6054257	A	G	-0.0141684	0.793522	0.00247729	1.09999e-08	0.000145249	0.792971	0.000202617	0.473457	32.7106
rs61748181	T	C	-0.059181	0.028928	0.00595394	2.80027e-23	-0.000643205	0.0301707	0.000477972	0.178401	98.7997
rs6536702	A	G	0.0534148	0.774647	0.00238875	9.39723e-111	0.000336384	0.774282	0.000195582	0.0854496	500.014
rs6584579	G	A	0.0114923	0.398876	0.00204674	2e-08	-0.000160186	0.388696	0.000167973	0.340265	31.5274
rs6587577	G	A	-0.0182148	0.826346	0.0026359	4.79954e-12	-2.23139e-05	0.829683	0.000217427	0.918259	47.7519
rs6590343	G	A	0.0121739	0.516385	0.00201444	1.5e-09	0.000406314	0.501625	0.000163449	0.0129235	36.5217
rs6659669	T	C	-0.0117091	0.605095	0.00205167	1.09999e-08	0.000102612	0.599427	0.00016685	0.538557	32.5711
rs6669563	A	G	0.0182358	0.437768	0.00202476	2.09991e-19	-0.00029826	0.447157	0.000164898	0.0704904	81.1153
rs66731853	A	G	-0.0177791	0.317304	0.00215421	1.50003e-16	0.00024864	0.325136	0.000174722	0.15472	68.1151
rs6751209	C	T	-0.0140465	0.204231	0.00248465	1.6e-08	0.00027641	0.201893	0.000203934	0.175295	31.9599
rs6776756	A	G	-0.0174439	0.597562	0.00203747	1.10002e-17	0.000225202	0.588838	0.000166183	0.175371	73.3001
rs6790988	G	A	0.0145728	0.741902	0.00228428	1.79999e-10	-0.000142866	0.738091	0.000185973	0.442364	40.6993
rs6881568	A	C	0.0169256	0.36258	0.00207735	3.69999e-16	-8.70682e-05	0.365802	0.000169663	0.607824	66.3848
rs7099229	A	G	-0.0153288	0.273301	0.00224403	8.4004e-12	-2.43097e-05	0.266058	0.000184868	0.895382	46.6615
rs7164950	G	A	0.0129362	0.405979	0.00204001	2.30001e-10	-0.000105892	0.412488	0.000166025	0.523599	40.2114
rs7209057	A	G	0.011819	0.561044	0.00202865	5.69994e-09	-6.36817e-05	0.568106	0.000165864	0.701023	33.9428
rs7221585	T	C	0.0143271	0.22401	0.00247042	6.69993e-09	0.000127586	0.207509	0.000204037	0.531771	33.6337
rs73581419	T	C	0.0229838	0.106605	0.00324156	1.29987e-12	0.000298058	0.109642	0.000261815	0.254943	50.2731
rs73730598	A	G	0.0273632	0.054793	0.00439272	4.70002e-10	0.000102913	0.0542714	0.000360737	0.775425	38.8031
rs76065543	T	C	0.0342843	0.137527	0.00290708	4.19952e-32	0.000137777	0.141929	0.000234747	0.557261	139.084
rs76219171	A	G	0.0359839	0.058433	0.00431741	7.8001e-17	-0.000366141	0.0605786	0.000347198	0.291627	69.4656
rs76666449	C	T	0.0295125	0.100625	0.00333186	8.19974e-19	-7.29545e-05	0.103099	0.000269555	0.786662	78.4582
rs7705526	A	C	0.0776022	0.326578	0.00216124	1e-200	0.00028694	0.325362	0.000176683	0.104369	1289.26
rs7772289	T	G	0.017549	0.503081	0.00200003	1.69981e-18	0.000148431	0.508105	0.000163459	0.363847	76.9895
rs77732866	A	G	0.0177942	0.137597	0.00290595	9.20005e-10	-0.000381023	0.136706	0.000238451	0.110065	37.4956
rs7790856	T	C	-0.0437199	0.289139	0.00220526	1.80011e-87	-1.88153e-05	0.290727	0.000180393	0.91693	393.042
rs78491606	C	A	-0.0756311	0.018433	0.00741168	1.9002e-24	-0.000324531	0.0196127	0.000589428	0.581918	104.128
rs79977579	A	C	0.0281517	0.09555	0.00343182	2.29985e-16	-0.000197642	0.0996542	0.000275108	0.472501	67.2915
rs80116508	A	G	-0.0352672	0.062356	0.00415151	1.99986e-17	-0.000147084	0.0627868	0.000338883	0.664271	72.1655
rs80324517	A	G	0.0396515	0.048259	0.00466286	1.80011e-17	0.000238901	0.0489308	0.000379064	0.528537	72.3127
rs8102497	A	G	-0.0149654	0.431828	0.0020233	1.39991e-13	0.000302352	0.432584	0.000165355	0.0674746	54.7087
rs8105767	G	A	0.0328384	0.29467	0.00220117	2.49977e-50	-0.000382251	0.287542	0.000180849	0.034547	222.565
rs869785	C	T	-0.0147303	0.672471	0.00212801	4.40048e-12	3.77442e-05	0.671503	0.000174356	0.828615	47.9155
rs871134	T	C	-0.0182986	0.569032	0.0020263	1.69981e-19	7.36073e-05	0.576125	0.000165857	0.657189	81.5508
rs932002	T	C	-0.0402052	0.150843	0.00279667	7.29962e-47	0.000245745	0.152447	0.000228999	0.283214	206.672
rs9398196	G	A	-0.0143586	0.52005	0.00201175	9.49948e-13	-0.000204208	0.516255	0.000163547	0.211805	50.942
rs939916	A	G	0.0241795	0.669967	0.00216724	6.59933e-29	-0.000422409	0.686937	0.000177265	0.0171759	124.475
rs9419958	C	T	-0.0810098	0.86139	0.00293847	2.60016e-167	-1.80401e-05	0.86962	0.000243076	0.940839	760.033
rs9600019	T	C	0.0127134	0.335579	0.00213096	2.39999e-09	0.000185528	0.339376	0.000173131	0.283899	35.5937
rs9878436	T	C	-0.0143407	0.434393	0.00201819	1.20005e-12	5.65391e-05	0.438908	0.000165047	0.731927	50.4913
rs9940099	T	G	-0.033609	0.062718	0.00411613	3.19963e-16	-0.000124662	0.0642331	0.000333273	0.708363	66.6704
rs9955360	A	C	-0.0190311	0.869288	0.00299791	2.19999e-10	8.01308e-05	0.873284	0.000248324	0.746934	40.2987

## Sheet: Supplementary Table 3
Supplementary Table 3. Index instrumental SNPs for DNA methylation GrimAge acceleration and the effects, standard errors on haematologic diseases in the discovery analysis.
			DNA methylation GrimAge acceleration				Haematologic diseases				F-statistic
SNP	Effect allele	Other allele	Beta	Eaf	Standard Error	P-value	Beta	Eaf	Standard Error	P-value
Anaemias
rs17094148	G	A	0.18	0.2933	0.0323	2.54701e-08	0.0008	0.3937	0.0173	0.964	31.0556
rs4065321	T	C	-0.1703	0.5333	0.0296	8.77607e-09	0.0052	0.482	0.0169	0.7591	33.1014
rs887466	A	G	-0.1928	0.3815	0.031	5.09202e-10	0.0083	0.4686	0.0171	0.627001	38.6804
rs9386796	T	C	0.1983	0.4597	0.0294	1.63983e-11	0.015	0.5055	0.0169	0.3773	45.4936
Nutritional anaemias
rs17094148	G	A	0.18	0.2933	0.0323	2.54701e-08	0.0105	0.3922	0.0172	0.5409	31.0556
rs4065321	T	C	-0.1703	0.5333	0.0296	8.77607e-09	0.0367	0.4805	0.0168	0.0288297	33.1014
rs887466	A	G	-0.1928	0.3815	0.031	5.09202e-10	0.008	0.472	0.017	0.6368	38.6804
rs9386796	T	C	0.1983	0.4597	0.0294	1.63983e-11	0.0139	0.5062	0.0168	0.4078	45.4936
Iron deficiency anemia
rs17094148	G	A	0.18	0.2933	0.0323	2.54701e-08	0.0215	0.3923	0.0192	0.2647	31.0556
rs4065321	T	C	-0.1703	0.5333	0.0296	8.77607e-09	0.046	0.4805	0.0188	0.0142099	33.1014
rs887466	A	G	-0.1928	0.3815	0.031	5.09202e-10	0.0256	0.4721	0.019	0.1778	38.6804
rs9386796	T	C	0.1983	0.4597	0.0294	1.63983e-11	0.0074	0.5061	0.0188	0.6955	45.4936
Iron deficiency anaemia secondary to blood loss (chronic)
rs17094148	G	A	0.18	0.2933	0.0323	2.54701e-08	0.0288	0.3922	0.0305	0.3451	31.0556
rs4065321	T	C	-0.1703	0.5333	0.0296	8.77607e-09	0.0848	0.4804	0.0298	0.00441499	33.1014
rs887466	A	G	-0.1928	0.3815	0.031	5.09202e-10	0.023	0.4719	0.0302	0.4456	38.6804
rs9386796	T	C	0.1983	0.4597	0.0294	1.63983e-11	-0.0019	0.5061	0.0298	0.9495	45.4936
Other and unspecified iron deficiency
rs17094148	G	A	0.18	0.2933	0.0323	2.54701e-08	0.0134	0.3922	0.0225	0.5525	31.0556
rs4065321	T	C	-0.1703	0.5333	0.0296	8.77607e-09	0.0319	0.4803	0.022	0.1461	33.1014
rs887466	A	G	-0.1928	0.3815	0.031	5.09202e-10	0.0183	0.472	0.0222	0.411	38.6804
rs9386796	T	C	0.1983	0.4597	0.0294	1.63983e-11	0.0208	0.5062	0.022	0.3431	45.4936
Vitamin B12 deficiency anaemia
rs17094148	G	A	0.18	0.2933	0.0323	2.54701e-08	-0.0352	0.3921	0.0361	0.3292	31.0556
rs4065321	T	C	-0.1703	0.5333	0.0296	8.77607e-09	0.0229	0.4802	0.0351	0.5146	33.1014
rs887466	A	G	-0.1928	0.3815	0.031	5.09202e-10	-0.022	0.4719	0.0354	0.533801	38.6804
rs9386796	T	C	0.1983	0.4597	0.0294	1.63983e-11	0.0441	0.5062	0.0352	0.2103	45.4936
Other nutritional anaemias
rs17094148	G	A	0.18	0.2933	0.0323	2.54701e-08	-0.0968	0.3921	0.1206	0.4223	31.0556
rs4065321	T	C	-0.1703	0.5333	0.0296	8.77607e-09	0.0441	0.4802	0.1176	0.7077	33.1014
rs887466	A	G	-0.1928	0.3815	0.031	5.09202e-10	-0.2296	0.4718	0.1191	0.0539101	38.6804
rs9386796	T	C	0.1983	0.4597	0.0294	1.63983e-11	0.0845	0.5062	0.1179	0.4736	45.4936
Haemolytic anaemias
rs17094148	G	A	0.18	0.2933	0.0323	2.54701e-08	-0.1205	0.3922	0.0732	0.09977	31.0556
rs4065321	T	C	-0.1703	0.5333	0.0296	8.77607e-09	0.1007	0.4805	0.0713	0.1579	33.1014
rs887466	A	G	-0.1928	0.3815	0.031	5.09202e-10	-0.0071	0.472	0.0724	0.9215	38.6804
rs9386796	T	C	0.1983	0.4597	0.0294	1.63983e-11	-0.029	0.5062	0.0715	0.685499	45.4936
Acquired haemolytic anaemia
rs17094148	G	A	0.18	0.2933	0.0323	2.54701e-08	-0.0839	0.3922	0.0865	0.3324	31.0556
rs4065321	T	C	-0.1703	0.5333	0.0296	8.77607e-09	0.1553	0.4805	0.0844	0.0656402	33.1014
rs887466	A	G	-0.1928	0.3815	0.031	5.09202e-10	-0.0475	0.472	0.0855	0.5784	38.6804
rs9386796	T	C	0.1983	0.4597	0.0294	1.63983e-11	-0.0628	0.5062	0.0845	0.4571	45.4936
Other autoimmune haemolytic anaemias
rs17094148	G	A	0.18	0.2933	0.0323	2.54701e-08	-0.1542	0.3922	0.1288	0.2314	31.0556
rs4065321	T	C	-0.1703	0.5333	0.0296	8.77607e-09	0.2953	0.4805	0.1258	0.01893	33.1014
rs887466	A	G	-0.1928	0.3815	0.031	5.09202e-10	-0.0829	0.472	0.1269	0.513701	38.6804
rs9386796	T	C	0.1983	0.4597	0.0294	1.63983e-11	-0.0405	0.5062	0.1259	0.747799	45.4936
Other and unspecified acquired haemolytic anaemias
rs17094148	G	A	0.18	0.2933	0.0323	2.54701e-08	-0.1911	0.3922	0.1325	0.1493	31.0556
rs4065321	T	C	-0.1703	0.5333	0.0296	8.77607e-09	0.1682	0.4805	0.1292	0.1929	33.1014
rs887466	A	G	-0.1928	0.3815	0.031	5.09202e-10	-0.1322	0.472	0.1305	0.3108	38.6804
rs9386796	T	C	0.1983	0.4597	0.0294	1.63983e-11	-0.0259	0.5062	0.1295	0.8418	45.4936
Aplastic and other anaemias
rs17094148	G	A	0.18	0.2933	0.0323	2.54701e-08	0.0031	0.3922	0.0186	0.866	31.0556
rs4065321	T	C	-0.1703	0.5333	0.0296	8.77607e-09	-0.0194	0.4805	0.0181	0.2834	33.1014
rs887466	A	G	-0.1928	0.3815	0.031	5.09202e-10	-0.0092	0.472	0.0184	0.6155	38.6804
rs9386796	T	C	0.1983	0.4597	0.0294	1.63983e-11	0.0291	0.5062	0.0182	0.1093	45.4936
Other and unspecified aplastic anaemias
rs17094148	G	A	0.18	0.2933	0.0323	2.54701e-08	-0.0514	0.3922	0.1249	0.6806	31.0556
rs4065321	T	C	-0.1703	0.5333	0.0296	8.77607e-09	-0.15	0.4806	0.1218	0.2182	33.1014
rs887466	A	G	-0.1928	0.3815	0.031	5.09202e-10	-0.073	0.4721	0.1238	0.5551	38.6804
rs9386796	T	C	0.1983	0.4597	0.0294	1.63983e-11	-0.1332	0.5061	0.122	0.2752	45.4936
Acute posthaemorrhagic anaemia
rs17094148	G	A	0.18	0.2933	0.0323	2.54701e-08	0.0697	0.3923	0.0674	0.3009	31.0556
rs4065321	T	C	-0.1703	0.5333	0.0296	8.77607e-09	-0.0427	0.4806	0.0657	0.5157	33.1014
rs887466	A	G	-0.1928	0.3815	0.031	5.09202e-10	0.0397	0.4721	0.0664	0.550201	38.6804
rs9386796	T	C	0.1983	0.4597	0.0294	1.63983e-11	-0.028	0.506	0.0659	0.670601	45.4936
Anaemia in chronic diseases classified elsewhere
rs17094148	G	A	0.18	0.2933	0.0323	2.54701e-08	0.1778	0.3923	0.1068	0.095929	31.0556
rs4065321	T	C	-0.1703	0.5333	0.0296	8.77607e-09	-0.06	0.4806	0.1037	0.5624	33.1014
rs887466	A	G	-0.1928	0.3815	0.031	5.09202e-10	0.059	0.4721	0.1048	0.5733	38.6804
rs9386796	T	C	0.1983	0.4597	0.0294	1.63983e-11	-0.134	0.506	0.104	0.1977	45.4936
Other anaemias
rs17094148	G	A	0.18	0.2933	0.0323	2.54701e-08	-0.003	0.3922	0.0194	0.8752	31.0556
rs4065321	T	C	-0.1703	0.5333	0.0296	8.77607e-09	-0.0064	0.4806	0.0189	0.7346	33.1014
rs887466	A	G	-0.1928	0.3815	0.031	5.09202e-10	-0.0114	0.472	0.0192	0.5535	38.6804
rs9386796	T	C	0.1983	0.4597	0.0294	1.63983e-11	0.0338	0.5062	0.019	0.0747997	45.4936
Other and unspecified anaemias
rs17094148	G	A	0.18	0.2933	0.0323	2.54701e-08	-0.0022	0.3922	0.0195	0.9106	31.0556
rs4065321	T	C	-0.1703	0.5333	0.0296	8.77607e-09	-0.0061	0.4806	0.019	0.746299	33.1014
rs887466	A	G	-0.1928	0.3815	0.031	5.09202e-10	-0.0096	0.472	0.0193	0.618899	38.6804
rs9386796	T	C	0.1983	0.4597	0.0294	1.63983e-11	0.0342	0.5062	0.019	0.0728501	45.4936
Chronic Coagulation defects
rs17094148	G	A	0.18	0.2933	0.0323	2.54701e-08	-0.1537	0.3922	0.0835	0.0657794	31.0556
rs4065321	T	C	-0.1703	0.5333	0.0296	8.77607e-09	0.0036	0.4805	0.0816	0.9652	33.1014
rs887466	A	G	-0.1928	0.3815	0.031	5.09202e-10	0.0724	0.472	0.0825	0.3801	38.6804
rs9386796	T	C	0.1983	0.4597	0.0294	1.63983e-11	0.0305	0.5062	0.0816	0.7086	45.4936
Von Willebrand disease
rs17094148	G	A	0.18	0.2933	0.0323	2.54701e-08	-0.2522	0.3923	0.1189	0.0338899	31.0556
rs4065321	T	C	-0.1703	0.5333	0.0296	8.77607e-09	-0.0915	0.4805	0.1161	0.4306	33.1014
rs887466	A	G	-0.1928	0.3815	0.031	5.09202e-10	-0.0041	0.4721	0.1178	0.9724	38.6804
rs9386796	T	C	0.1983	0.4597	0.0294	1.63983e-11	0.1908	0.5062	0.1159	0.0998895	45.4936
Hereditary deficiency of other clotting factors
rs17094148	G	A	0.18	0.2933	0.0323	2.54701e-08	0.0128	0.3923	0.144	0.929	31.0556
rs4065321	T	C	-0.1703	0.5333	0.0296	8.77607e-09	-0.0352	0.4805	0.1406	0.8021	33.1014
rs887466	A	G	-0.1928	0.3815	0.031	5.09202e-10	0.2436	0.4722	0.1418	0.0857907	38.6804
rs9386796	T	C	0.1983	0.4597	0.0294	1.63983e-11	-0.2448	0.5062	0.1406	0.0816094	45.4936
Coagulation defects, purpura and other haemorrhagic conditions
rs17094148	G	A	0.18	0.2933	0.0323	2.54701e-08	-0.0324	0.3922	0.0285	0.2552	31.0556
rs4065321	T	C	-0.1703	0.5333	0.0296	8.77607e-09	0.0119	0.4805	0.0278	0.668399	33.1014
rs887466	A	G	-0.1928	0.3815	0.031	5.09202e-10	-0.04	0.472	0.0282	0.1564	38.6804
rs9386796	T	C	0.1983	0.4597	0.0294	1.63983e-11	0.0003	0.5062	0.0278	0.9901	45.4936
Other coagulation defects
rs17094148	G	A	0.18	0.2933	0.0323	2.54701e-08	-0.0825	0.3922	0.0495	0.0954289	31.0556
rs4065321	T	C	-0.1703	0.5333	0.0296	8.77607e-09	0.0677	0.4805	0.0483	0.1606	33.1014
rs887466	A	G	-0.1928	0.3815	0.031	5.09202e-10	-0.0205	0.4721	0.0488	0.674	38.6804
rs9386796	T	C	0.1983	0.4597	0.0294	1.63983e-11	-0.0351	0.5062	0.0483	0.467	45.4936
Haemorrhagic disorder due to circulating anticoagulants
rs17094148	G	A	0.18	0.2933	0.0323	2.54701e-08	0.1145	0.3923	0.1335	0.391	31.0556
rs4065321	T	C	-0.1703	0.5333	0.0296	8.77607e-09	0.2617	0.4805	0.1305	0.0449604	33.1014
rs887466	A	G	-0.1928	0.3815	0.031	5.09202e-10	0.1356	0.4722	0.1325	0.3062	38.6804
rs9386796	T	C	0.1983	0.4597	0.0294	1.63983e-11	-0.1232	0.5062	0.1309	0.3465	45.4936
Other and unspecified coagulation defects
rs17094148	G	A	0.18	0.2933	0.0323	2.54701e-08	-0.0621	0.3923	0.0616	0.3133	31.0556
rs4065321	T	C	-0.1703	0.5333	0.0296	8.77607e-09	0.0354	0.4805	0.0601	0.5555	33.1014
rs887466	A	G	-0.1928	0.3815	0.031	5.09202e-10	-0.0858	0.4721	0.0606	0.1569	38.6804
rs9386796	T	C	0.1983	0.4597	0.0294	1.63983e-11	-0.0541	0.5062	0.06	0.3677	45.4936
Purpura and other haemorrhagic conditions
rs17094148	G	A	0.18	0.2933	0.0323	2.54701e-08	0.0019	0.3923	0.0343	0.9569	31.0556
rs4065321	T	C	-0.1703	0.5333	0.0296	8.77607e-09	-0.0136	0.4804	0.0334	0.684301	33.1014
rs887466	A	G	-0.1928	0.3815	0.031	5.09202e-10	-0.0594	0.472	0.034	0.0801697	38.6804
rs9386796	T	C	0.1983	0.4597	0.0294	1.63983e-11	0.005	0.5062	0.0335	0.882	45.4936
Allergic purpura
rs17094148	G	A	0.18	0.2933	0.0323	2.54701e-08	-0.009	0.3923	0.067	0.8935	31.0556
rs4065321	T	C	-0.1703	0.5333	0.0296	8.77607e-09	0.0128	0.4805	0.0654	0.8443	33.1014
rs887466	A	G	-0.1928	0.3815	0.031	5.09202e-10	-0.1468	0.472	0.0671	0.02869	38.6804
rs9386796	T	C	0.1983	0.4597	0.0294	1.63983e-11	-0.0411	0.5062	0.0654	0.5302	45.4936
Other nonthrombocytopenic purpura
rs17094148	G	A	0.18	0.2933	0.0323	2.54701e-08	-0.0055	0.3923	0.1562	0.972	31.0556
rs4065321	T	C	-0.1703	0.5333	0.0296	8.77607e-09	-0.1923	0.4804	0.1521	0.2062	33.1014
rs887466	A	G	-0.1928	0.3815	0.031	5.09202e-10	-0.1768	0.4721	0.1546	0.2527	38.6804
rs9386796	T	C	0.1983	0.4597	0.0294	1.63983e-11	0.0595	0.5062	0.1525	0.696299	45.4936
Idiopathic thrombocytopenic purpura
rs17094148	G	A	0.18	0.2933	0.0323	2.54701e-08	-0.1385	0.3922	0.0734	0.0592107	31.0556
rs4065321	T	C	-0.1703	0.5333	0.0296	8.77607e-09	0.07	0.4805	0.0714	0.3269	33.1014
rs887466	A	G	-0.1928	0.3815	0.031	5.09202e-10	0.0081	0.4721	0.0723	0.9112	38.6804
rs9386796	T	C	0.1983	0.4597	0.0294	1.63983e-11	0.049	0.5062	0.0718	0.4947	45.4936
Secondary thrombocytopenia
rs17094148	G	A	0.18	0.2933	0.0323	2.54701e-08	0.1142	0.3923	0.1495	0.4452	31.0556
rs4065321	T	C	-0.1703	0.5333	0.0296	8.77607e-09	-0.0695	0.4805	0.1459	0.6336	33.1014
rs887466	A	G	-0.1928	0.3815	0.031	5.09202e-10	-0.1123	0.4721	0.1489	0.451	38.6804
rs9386796	T	C	0.1983	0.4597	0.0294	1.63983e-11	0.0015	0.5062	0.1463	0.9918	45.4936
Unspecified thrombocytopenia
rs17094148	G	A	0.18	0.2933	0.0323	2.54701e-08	0.0387	0.3923	0.05	0.4397	31.0556
rs4065321	T	C	-0.1703	0.5333	0.0296	8.77607e-09	-0.0137	0.4805	0.0488	0.7792	33.1014
rs887466	A	G	-0.1928	0.3815	0.031	5.09202e-10	-0.0134	0.4721	0.0495	0.7867	38.6804
rs9386796	T	C	0.1983	0.4597	0.0294	1.63983e-11	0.0316	0.5062	0.0489	0.518	45.4936
Other and unspecified haemorrhagic conditions
rs17094148	G	A	0.18	0.2933	0.0323	2.54701e-08	-0.035	0.3923	0.1048	0.7383	31.0556
rs4065321	T	C	-0.1703	0.5333	0.0296	8.77607e-09	-0.0904	0.4804	0.1021	0.3762	33.1014
rs887466	A	G	-0.1928	0.3815	0.031	5.09202e-10	0.073	0.4721	0.1043	0.4844	38.6804
rs9386796	T	C	0.1983	0.4597	0.0294	1.63983e-11	0.0249	0.5062	0.1024	0.8076	45.4936
Lymphoid leukaemia
rs17094148	G	A	0.18	0.2933	0.0323	2.54701e-08	-0.025	0.3922	0.0568	0.659601	31.0556
rs4065321	T	C	-0.1703	0.5333	0.0296	8.77607e-09	-0.0831	0.4805	0.0555	0.1343	33.1014
rs887466	A	G	-0.1928	0.3815	0.031	5.09202e-10	0.0669	0.472	0.0559	0.2314	38.6804
rs9386796	T	C	0.1983	0.4597	0.0294	1.63983e-11	-0.0464	0.5062	0.0556	0.4036	45.4936
Chronic lymphocytic leukaemia
rs17094148	G	A	0.18	0.2933	0.0323	2.54701e-08	0.0874	0.3925	0.0896	0.3296	31.0556
rs4065321	T	C	-0.1703	0.5333	0.0296	8.77607e-09	0.0504	0.4806	0.0875	0.5646	33.1014
rs887466	A	G	-0.1928	0.3815	0.031	5.09202e-10	0.0377	0.473	0.0878	0.6675	38.6804
rs9386796	T	C	0.1983	0.4597	0.0294	1.63983e-11	0.0977	0.5062	0.0877	0.2656	45.4936
Myeloid leukaemia
rs17094148	G	A	0.18	0.2933	0.0323	2.54701e-08	0.0223	0.3925	0.0864	0.7962	31.0556
rs4065321	T	C	-0.1703	0.5333	0.0296	8.77607e-09	-0.0601	0.4808	0.0842	0.4749	33.1014
rs887466	A	G	-0.1928	0.3815	0.031	5.09202e-10	0.0487	0.4727	0.0855	0.569101	38.6804
rs9386796	T	C	0.1983	0.4597	0.0294	1.63983e-11	-0.0139	0.5062	0.0844	0.8691	45.4936
Acute myeloid leukaemia
rs17094148	G	A	0.18	0.2933	0.0323	2.54701e-08	-0.2184	0.3924	0.1528	0.1529	31.0556
rs4065321	T	C	-0.1703	0.5333	0.0296	8.77607e-09	-0.1888	0.4805	0.1491	0.2055	33.1014
rs887466	A	G	-0.1928	0.3815	0.031	5.09202e-10	0.0238	0.473	0.1517	0.8752	38.6804
rs9386796	T	C	0.1983	0.4597	0.0294	1.63983e-11	-0.2328	0.5061	0.1495	0.1193	45.4936
Chronic myeloid leukaemia [CML]BCR/ABL+
rs17094148	G	A	0.18	0.2933	0.0323	2.54701e-08	-0.0583	0.3922	0.1382	0.6732	31.0556
rs4065321	T	C	-0.1703	0.5333	0.0296	8.77607e-09	-0.0054	0.4805	0.1345	0.9679	33.1014
rs887466	A	G	-0.1928	0.3815	0.031	5.09202e-10	-0.0622	0.472	0.1358	0.6468	38.6804
rs9386796	T	C	0.1983	0.4597	0.0294	1.63983e-11	-0.0212	0.506	0.1348	0.8751	45.4936
Leukaemia of unspecified cell type
rs17094148	G	A	0.18	0.2933	0.0323	2.54701e-08	-0.0932	0.3925	0.1503	0.5349	31.0556
rs4065321	T	C	-0.1703	0.5333	0.0296	8.77607e-09	0.1586	0.4809	0.1466	0.2793	33.1014
rs887466	A	G	-0.1928	0.3815	0.031	5.09202e-10	0.0459	0.4726	0.1518	0.7623	38.6804
rs9386796	T	C	0.1983	0.4597	0.0294	1.63983e-11	-0.102	0.5062	0.1469	0.4875	45.4936
Acute lymphocytic leukaemia
rs17094148	G	A	0.18	0.2933	0.0323	2.54701e-08	-0.0482315	0.39201	0.10748	0.653612	31.0556
rs4065321	T	C	-0.1703	0.5333	0.0296	8.77607e-09	0.132274	0.479954	0.104148	0.204062	33.1014
rs887466	A	G	-0.1928	0.3815	0.031	5.09202e-10	0.126507	0.47286	0.104673	0.226822	38.6804
rs9386796	T	C	0.1983	0.4597	0.0294	1.63983e-11	0.03736	0.505635	0.105131	0.722316	45.4936
Myeloproliferative diseases (CML excluded)
rs17094148	G	A	0.18	0.2933	0.0323	2.54701e-08	-0.0381	0.3922	0.0527	0.4702	31.0556
rs4065321	T	C	-0.1703	0.5333	0.0296	8.77607e-09	0.0172	0.4805	0.0514	0.738401	33.1014
rs887466	A	G	-0.1928	0.3815	0.031	5.09202e-10	-0.0197	0.472	0.0523	0.706401	38.6804
rs9386796	T	C	0.1983	0.4597	0.0294	1.63983e-11	0.1616	0.5062	0.0516	0.001741	45.4936
Polycythaemia vera
rs17094148	G	A	0.18	0.2933	0.0323	2.54701e-08	-0.0802	0.3922	0.0731	0.2725	31.0556
rs4065321	T	C	-0.1703	0.5333	0.0296	8.77607e-09	0.0633	0.4805	0.0713	0.3746	33.1014
rs887466	A	G	-0.1928	0.3815	0.031	5.09202e-10	-0.0342	0.472	0.0727	0.637801	38.6804
rs9386796	T	C	0.1983	0.4597	0.0294	1.63983e-11	0.1616	0.5062	0.0516	0.001741	45.4936
Chronic myeloproliferative disease
rs17094148	G	A	0.18	0.2933	0.0323	2.54701e-08	-0.0293	0.3922	0.1403	0.8348	31.0556
rs4065321	T	C	-0.1703	0.5333	0.0296	8.77607e-09	0.0617	0.4805	0.1368	0.6521	33.1014
rs887466	A	G	-0.1928	0.3815	0.031	5.09202e-10	0.0974	0.4721	0.1386	0.482	38.6804
rs9386796	T	C	0.1983	0.4597	0.0294	1.63983e-11	0.1738	0.5061	0.1374	0.2059	45.4936
Eosinophilic disease (BM)
rs17094148	G	A	0.18	0.2933	0.0323	2.54701e-08	0.0656	0.3924	0.1078	0.5429	31.0556
rs4065321	T	C	-0.1703	0.5333	0.0296	8.77607e-09	-0.067	0.4822	0.1052	0.5239	33.1014
rs887466	A	G	-0.1928	0.3815	0.031	5.09202e-10	0.0991	0.4715	0.1073	0.3556	38.6804
rs9386796	T	C	0.1983	0.4597	0.0294	1.63983e-11	-0.0015	0.5068	0.1056	0.9884	45.4936
Essential (haemorrhagic) thrombocythaemia
rs17094148	G	A	0.18	0.2933	0.0323	2.54701e-08	0.033	0.3923	0.0729	0.650801	31.0556
rs4065321	T	C	-0.1703	0.5333	0.0296	8.77607e-09	0.0417	0.4805	0.0711	0.5577	33.1014
rs887466	A	G	-0.1928	0.3815	0.031	5.09202e-10	-0.0098	0.472	0.072	0.8914	38.6804
rs9386796	T	C	0.1983	0.4597	0.0294	1.63983e-11	0.0827	0.5061	0.0713	0.2461	45.4936
Malignant immunoproliferative diseases
rs17094148	G	A	0.18	0.2933	0.0323	2.54701e-08	0.1642	0.3925	0.1357	0.226	31.0556
rs4065321	T	C	-0.1703	0.5333	0.0296	8.77607e-09	-0.1933	0.4808	0.1325	0.1444	33.1014
rs887466	A	G	-0.1928	0.3815	0.031	5.09202e-10	-0.0862	0.4726	0.134	0.5199	38.6804
rs9386796	T	C	0.1983	0.4597	0.0294	1.63983e-11	-0.0513	0.5062	0.1329	0.699401	45.4936
Diffuse large B-cell lymphoma
rs17094148	G	A	0.18	0.2933	0.0323	2.54701e-08	-0.0884	0.3924	0.1011	0.3822	31.0556
rs4065321	T	C	-0.1703	0.5333	0.0296	8.77607e-09	0.0221	0.4805	0.0985	0.8227	33.1014
rs887466	A	G	-0.1928	0.3815	0.031	5.09202e-10	-0.2287	0.4729	0.1019	0.0248897	38.6804
rs9386796	T	C	0.1983	0.4597	0.0294	1.63983e-11	-0.0531	0.5061	0.099	0.5921	45.4936
Follicular lymphoma
rs17094148	G	A	0.18	0.2933	0.0323	2.54701e-08	0.153	0.3926	0.0636	0.0161102	31.0556
rs4065321	T	C	-0.1703	0.5333	0.0296	8.77607e-09	0.1021	0.4809	0.0622	0.1007	33.1014
rs887466	A	G	-0.1928	0.3815	0.031	5.09202e-10	-0.0063	0.4726	0.0652	0.9229	38.6804
rs9386796	T	C	0.1983	0.4597	0.0294	1.63983e-11	-0.0247	0.5062	0.0624	0.692	45.4936
Hodgkin lymphoma
rs17094148	G	A	0.18	0.2933	0.0323	2.54701e-08	-0.157	0.3924	0.0762	0.0394803	31.0556
rs4065321	T	C	-0.1703	0.5333	0.0296	8.77607e-09	0.1696	0.4809	0.0742	0.02227	33.1014
rs887466	A	G	-0.1928	0.3815	0.031	5.09202e-10	-0.0554	0.4726	0.0753	0.4617	38.6804
rs9386796	T	C	0.1983	0.4597	0.0294	1.63983e-11	-0.0371	0.5062	0.0744	0.6178	45.4936
Mature T/NK-cell lymphomas
rs17094148	G	A	0.18	0.2933	0.0323	2.54701e-08	0.0636	0.3925	0.1187	0.5925	31.0556
rs4065321	T	C	-0.1703	0.5333	0.0296	8.77607e-09	-0.0219	0.4808	0.1157	0.8498	33.1014
rs887466	A	G	-0.1928	0.3815	0.031	5.09202e-10	-0.0258	0.4726	0.1171	0.8256	38.6804
rs9386796	T	C	0.1983	0.4597	0.0294	1.63983e-11	0.0035	0.5062	0.116	0.9759	45.4936
Non-follicular lymphoma
rs17094148	G	A	0.18	0.2933	0.0323	2.54701e-08	-0.0496	0.3924	0.041	0.227	31.0556
rs4065321	T	C	-0.1703	0.5333	0.0296	8.77607e-09	0.0171	0.4809	0.04	0.6687	33.1014
rs887466	A	G	-0.1928	0.3815	0.031	5.09202e-10	-0.0267	0.4726	0.0409	0.5134	38.6804
rs9386796	T	C	0.1983	0.4597	0.0294	1.63983e-11	-0.0217	0.5061	0.0402	0.5897	45.4936
Other and unspecified types of non-Hodgkin lymphoma
rs17094148	G	A	0.18	0.2933	0.0323	2.54701e-08	-0.1023	0.3924	0.0631	0.1052	31.0556
rs4065321	T	C	-0.1703	0.5333	0.0296	8.77607e-09	-0.01	0.4808	0.0615	0.8702	33.1014
rs887466	A	G	-0.1928	0.3815	0.031	5.09202e-10	-0.0835	0.4726	0.0632	0.1862	38.6804
rs9386796	T	C	0.1983	0.4597	0.0294	1.63983e-11	-0.0436	0.5061	0.0617	0.4801	45.4936
Non-Hodgkin lymphoma
rs17094148	G	A	0.18	0.2933	0.0323	2.54701e-08	-0.0920938	0.391946	0.047883	0.0544415	31.0556
rs4065321	T	C	-0.1703	0.5333	0.0296	8.77607e-09	-0.0128965	0.479933	0.0468567	0.783137	33.1014
rs887466	A	G	-0.1928	0.3815	0.031	5.09202e-10	0.00563136	0.47284	0.0470836	0.904797	38.6804
rs9386796	T	C	0.1983	0.4597	0.0294	1.63983e-11	-0.00438269	0.505622	0.0469306	0.925596	45.4936
Multiple myeloma and malignant plasma cell neoplasms
rs17094148	G	A	0.18	0.2933	0.0323	2.54701e-08	-0.0176	0.3925	0.06	0.7689	31.0556
rs4065321	T	C	-0.1703	0.5333	0.0296	8.77607e-09	0.0066	0.4808	0.0585	0.9097	33.1014
rs887466	A	G	-0.1928	0.3815	0.031	5.09202e-10	-0.0634	0.4726	0.0594	0.2858	38.6804
rs9386796	T	C	0.1983	0.4597	0.0294	1.63983e-11	-0.0138	0.5062	0.0587	0.8147	45.4936
Infectious mononucleosis
rs17094148	G	A	0.18	0.2933	0.0323	2.54701e-08	-0.0151	0.3921	0.042	0.718701	31.0556
rs4065321	T	C	-0.1703	0.5333	0.0296	8.77607e-09	0.0588	0.4806	0.0409	0.1505	33.1014
rs887466	A	G	-0.1928	0.3815	0.031	5.09202e-10	-0.0301	0.4721	0.0415	0.4682	38.6804
rs9386796	T	C	0.1983	0.4597	0.0294	1.63983e-11	-0.0048	0.5061	0.0409	0.9073	45.4936
Amyloidosis
rs17094148	G	A	0.18	0.2933	0.0323	2.54701e-08	-0.0275	0.3922	0.0895	0.758501	31.0556
rs4065321	T	C	-0.1703	0.5333	0.0296	8.77607e-09	-0.091	0.4809	0.0873	0.2972	33.1014
rs887466	A	G	-0.1928	0.3815	0.031	5.09202e-10	-0.0355	0.4721	0.089	0.6902	38.6804
rs9386796	T	C	0.1983	0.4597	0.0294	1.63983e-11	0.1487	0.5061	0.0875	0.0893799	45.4936
Agranulocytosis
rs17094148	G	A	0.18	0.2933	0.0323	2.54701e-08	0.014	0.3923	0.0374	0.709099	31.0556
rs4065321	T	C	-0.1703	0.5333	0.0296	8.77607e-09	0.0478	0.4805	0.0365	0.1899	33.1014
rs887466	A	G	-0.1928	0.3815	0.031	5.09202e-10	0.0164	0.472	0.0369	0.657201	38.6804
rs9386796	T	C	0.1983	0.4597	0.0294	1.63983e-11	0.0019	0.5062	0.0366	0.9575	45.4936
Drug-induced neutropenia
rs17094148	G	A	0.18	0.2933	0.0323	2.54701e-08	-0.0455	0.3922	0.0487	0.3496	31.0556
rs4065321	T	C	-0.1703	0.5333	0.0296	8.77607e-09	0.0568	0.4805	0.0475	0.2324	33.1014
rs887466	A	G	-0.1928	0.3815	0.031	5.09202e-10	0.0148	0.472	0.0479	0.756599	38.6804
rs9386796	T	C	0.1983	0.4597	0.0294	1.63983e-11	-0.0251	0.5062	0.0476	0.598401	45.4936
Eosinophilia
rs17094148	G	A	0.18	0.2933	0.0323	2.54701e-08	0.065	0.3922	0.1076	0.5461	31.0556
rs4065321	T	C	-0.1703	0.5333	0.0296	8.77607e-09	-0.0609	0.4804	0.1051	0.5624	33.1014
rs887466	A	G	-0.1928	0.3815	0.031	5.09202e-10	0.0964	0.472	0.107	0.3675	38.6804
rs9386796	T	C	0.1983	0.4597	0.0294	1.63983e-11	0.0016	0.5062	0.1053	0.988	45.4936
Other and unspecified disorders of white blood cells
rs17094148	G	A	0.18	0.2933	0.0323	2.54701e-08	-0.0434	0.3922	0.0673	0.5193	31.0556
rs4065321	T	C	-0.1703	0.5333	0.0296	8.77607e-09	-0.0718	0.4804	0.0656	0.2736	33.1014
rs887466	A	G	-0.1928	0.3815	0.031	5.09202e-10	0.0941	0.472	0.0663	0.1556	38.6804
rs9386796	T	C	0.1983	0.4597	0.0294	1.63983e-11	0.0559	0.5062	0.0657	0.3947	45.4936
Other disorders of white blood cells
rs17094148	G	A	0.18	0.2933	0.0323	2.54701e-08	0.0079	0.3922	0.057	0.8891	31.0556
rs4065321	T	C	-0.1703	0.5333	0.0296	8.77607e-09	-0.0553	0.4804	0.0556	0.3197	33.1014
rs887466	A	G	-0.1928	0.3815	0.031	5.09202e-10	0.0855	0.472	0.0563	0.1286	38.6804
rs9386796	T	C	0.1983	0.4597	0.0294	1.63983e-11	0.0429	0.5062	0.0557	0.4411	45.4936

## Sheet: Supplementary Table 4
Supplementary Table 4. Index instrumental SNPs for five epigenetic age acceleration and the effects, standard errors on haematologic diseases in the validation analysis.
			DNA methylation GrimAge acceleration				Haematologic diseases				F-statistic
SNP	Effect allele	Other allele	Beta	Eaf	Standard Error	P-value	Beta	Eaf	Standard Error	P-value
Leukaemia
rs17094148	G	A	0.18	0.2933	0.0323	2.54701e-08	-6.34348e-05	0.283593	0.000148909	0.67	31.0556
rs4065321	T	C	-0.1703	0.5333	0.0296	8.77607e-09	-6.23102e-08	0.540098	0.000134566	1	33.1014
rs887466	A	G	-0.1928	0.3815	0.031	5.09202e-10	2.41255e-05	0.36557	0.000139328	0.86	38.6804
rs9386796	T	C	0.1983	0.4597	0.0294	1.63983e-11	5.63001e-05	0.455239	0.00013493	0.68	45.4936
Lymphoid leukaemia
rs17094148	G	A	0.18	0.2933	0.0323	2.54701e-08	-5.16881e-05	0.283595	0.000115882	0.66	31.0556
rs4065321	T	C	-0.1703	0.5333	0.0296	8.77607e-09	5.80733e-05	0.540113	0.000104734	0.58	33.1014
rs887466	A	G	-0.1928	0.3815	0.031	5.09202e-10	9.5056e-05	0.365587	0.000108426	0.38	38.6804
rs9386796	T	C	0.1983	0.4597	0.0294	1.63983e-11	-7.86194e-05	0.455205	0.000105009	0.450001	45.4936
Myeloid leukaemia
rs17094148	G	A	0.18	0.2933	0.0323	2.54701e-08	-2.74793e-05	0.2836	9.04697e-05	0.760001	31.0556
rs4065321	T	C	-0.1703	0.5333	0.0296	8.77607e-09	-5.85153e-05	0.540083	8.17599e-05	0.47	33.1014
rs887466	A	G	-0.1928	0.3815	0.031	5.09202e-10	-6.69837e-05	0.365549	8.4658e-05	0.43	38.6804
rs9386796	T	C	0.1983	0.4597	0.0294	1.63983e-11	0.000133281	0.455258	8.19758e-05	0.1	45.4936
Multiple myeloma
rs17094148	G	A	0.18	0.2933	0.0323	2.54701e-08	3.08476e-06	0.283606	0.000103211	0.98	31.0556
rs4065321	T	C	-0.1703	0.5333	0.0296	8.77607e-09	8.38459e-05	0.540119	9.32943e-05	0.37	33.1014
rs887466	A	G	-0.1928	0.3815	0.031	5.09202e-10	-8.24059e-05	0.365546	9.65801e-05	0.39	38.6804
rs9386796	T	C	0.1983	0.4597	0.0294	1.63983e-11	-5.78187e-05	0.45521	9.3527e-05	0.54	45.4936
Myeloproliferative neoplasms
rs17094148	G	A	0.18	0.2933	0.0323	2.54701e-08	-0.0278	0.3908	0.0579	0.6311	31.0556
rs4065321	T	C	-0.1703	0.5333	0.0296	8.77607e-09	0.0252	0.481	0.0564	0.655	33.1014
rs887466	A	G	-0.1928	0.3815	0.031	5.09202e-10	0.018	0.4725	0.0649	0.7815	38.6804
rs9386796	T	C	0.1983	0.4597	0.0294	1.63983e-11	0.1764	0.5079	0.0567	0.00186402	45.4936
Lymphomas
rs17094148	G	A	0.18	0.2933	0.0323	2.54701e-08	0.000341457	0.283985	0.000181323	0.0596815	31.0556
rs4065321	T	C	-0.1703	0.5333	0.0296	8.77607e-09	-7.50622e-05	0.538963	0.000163809	0.646788	33.1014
rs887466	A	G	-0.1928	0.3815	0.031	5.09202e-10	-0.000478975	0.362046	0.00017047	0.0049585	38.6804
rs9386796	T	C	0.1983	0.4597	0.0294	1.63983e-11	-0.000125752	0.457934	0.000164171	0.443688	45.4936
			DNA methylation Hannum age acceleration				Haematologic diseases				F-statistic
SNP	Effect allele	Other allele	Beta	Eaf	Standard Error	P-value	Beta	Eaf	Standard Error	P-value
Leukaemia
rs1005277	C	A	-0.3006	0.7018	0.033	8.91867e-20	-0.000289267	0.693678	0.000145671	0.0470002	82.9755
rs10786282	G	A	0.36	0.7876	0.0362	2.60916e-23	0.000111212	0.790832	0.000165237	0.5	98.8981
rs12417758	C	T	0.2093	0.4539	0.0304	6.21441e-12	6.89506e-05	0.455072	0.000134874	0.61	47.4014
rs1598856	G	A	-0.1858	0.5508	0.0296	3.63203e-10	5.0941e-05	0.555059	0.000135058	0.709999	39.4011
rs290805	T	C	-0.2268	0.1915	0.0401	1.51001e-08	-1.21336e-05	0.189975	0.000170984	0.94	31.9888
rs3093956	C	T	0.2428	0.1858	0.0396	8.39093e-10	0.000313074	0.155426	0.000185286	0.0909997	37.593
rs4838595	T	C	-0.2576	0.1217	0.0453	1.29101e-08	-0.000256727	0.119631	0.000207881	0.22	32.3367
Lymphoid leukaemia
rs1005277	C	A	-0.3006	0.7018	0.033	8.91867e-20	-0.000206881	0.693696	0.000113372	0.0680002	82.9755
rs10786282	G	A	0.36	0.7876	0.0362	2.60916e-23	0.00016027	0.79084	0.000128593	0.21	98.8981
rs12417758	C	T	0.2093	0.4539	0.0304	6.21441e-12	-3.56641e-05	0.455045	0.000104964	0.73	47.4014
rs1598856	G	A	-0.1858	0.5508	0.0296	3.63203e-10	-2.07485e-05	0.555041	0.000105113	0.84	39.4011
rs290805	T	C	-0.2268	0.1915	0.0401	1.51001e-08	-1.30273e-05	0.189975	0.000133064	0.92	31.9888
rs3093956	C	T	0.2428	0.1858	0.0396	8.39093e-10	0.000212211	0.155412	0.000144202	0.14	37.593
rs4838595	T	C	-0.2576	0.1217	0.0453	1.29101e-08	-0.000166416	0.119641	0.00016177	0.3	32.3367
Myeloid leukaemia
rs1005277	C	A	-0.3006	0.7018	0.033	8.91867e-20	-8.59196e-05	0.693722	8.85024e-05	0.33	82.9755
rs10786282	G	A	0.36	0.7876	0.0362	2.60916e-23	-0.000112927	0.790794	0.000100385	0.26	98.8981
rs12417758	C	T	0.2093	0.4539	0.0304	6.21441e-12	0.000136206	0.455088	8.19447e-05	0.0959997	47.4014
rs1598856	G	A	-0.1858	0.5508	0.0296	3.63203e-10	6.19456e-05	0.555061	8.2058e-05	0.450001	39.4011
rs290805	T	C	-0.2268	0.1915	0.0401	1.51001e-08	-3.08789e-05	0.189972	0.000103883	0.77	31.9888
rs3093956	C	T	0.2428	0.1858	0.0396	8.39093e-10	0.00011949	0.1554	0.000112596	0.29	37.593
rs4838595	T	C	-0.2576	0.1217	0.0453	1.29101e-08	-5.31471e-05	0.119653	0.000126282	0.67	32.3367
Multiple myeloma
rs1005277	C	A	-0.3006	0.7018	0.033	8.91867e-20	-0.000132023	0.693712	0.000100968	0.19	82.9755
rs10786282	G	A	0.36	0.7876	0.0362	2.60916e-23	2.23087e-06	0.790813	0.000114526	0.98	98.8981
rs12417758	C	T	0.2093	0.4539	0.0304	6.21441e-12	-1.17819e-05	0.455052	9.34909e-05	0.9	47.4014
rs1598856	G	A	-0.1858	0.5508	0.0296	3.63203e-10	0.000114048	0.555074	9.36251e-05	0.22	39.4011
rs290805	T	C	-0.2268	0.1915	0.0401	1.51001e-08	1.05164e-05	0.189978	0.000118515	0.93	31.9888
rs3093956	C	T	0.2428	0.1858	0.0396	8.39093e-10	0.000140125	0.155402	0.000128459	0.28	37.593
rs4838595	T	C	-0.2576	0.1217	0.0453	1.29101e-08	-0.000266839	0.11963	0.000144073	0.064	32.3367
Myeloproliferative neoplasms
rs1005277	C	A	-0.3006	0.7018	0.033	8.91867e-20	0.1107	0.7799	0.0679	0.103	82.9755
rs10786282	G	A	0.36	0.7876	0.0362	2.60916e-23	-0.1638	0.7799	0.0678	0.0157	98.8981
rs12417758	C	T	0.2093	0.4539	0.0304	6.21441e-12	-0.0215	0.5097	0.0566	0.704099	47.4014
rs1598856	G	A	-0.1858	0.5508	0.0296	3.63203e-10	-0.0061	0.5245	0.0566	0.9142	39.4011
rs290805	T	C	-0.2268	0.1915	0.0401	1.51001e-08	0.0322	0.2133	0.0689	0.640301	31.9888
rs3093956	C	T	0.2428	0.1858	0.0396	8.39093e-10	-0.0045	0.108	0.0983	0.9635	37.593
rs4838595	T	C	-0.2576	0.1217	0.0453	1.29101e-08	-0.1738	0.0907	0.098	0.07615	32.3367
Lymphomas
rs1005277	C	A	-0.3006	0.7018	0.033	8.91867e-20	-5.97331e-05	0.692232	0.000177141	0.735961	82.9755
rs10786282	G	A	0.36	0.7876	0.0362	2.60916e-23	-0.000305116	0.790284	0.00020107	0.12915	98.8981
rs12417758	C	T	0.2093	0.4539	0.0304	6.21441e-12	0.000124589	0.456846	0.000164233	0.448085	47.4014
rs290805	T	C	-0.2268	0.1915	0.0401	1.51001e-08	0.000251095	0.187961	0.000209183	0.229999	31.9888
rs4838595	T	C	-0.2576	0.1217	0.0453	1.29101e-08	-0.000379121	0.118324	0.000254306	0.136013	32.3367
			Intrinsic epigenetic age acceleration				Haematologic diseases				F-statistic
SNP	Effect allele	Other allele	Beta	Eaf	Standard Error	P-value	Beta	Eaf	Standard Error	P-value
Leukaemia
rs10447389	A	G	-0.2764	0.2687	0.034	4.41774e-16	-1.51655e-05	0.274095	0.000150728	0.92	66.0873
rs10732882	G	T	0.2405	0.5941	0.0318	3.67959e-14	-0.000161874	0.601074	0.000136971	0.24	57.1974
rs10735418	C	T	-0.1954	0.3722	0.0321	1.13999e-09	8.87269e-05	0.373695	0.000138673	0.52	37.0543
rs12043492	T	C	0.2166	0.4212	0.0313	4.35211e-12	6.88988e-05	0.425241	0.000136099	0.61	47.8882
rs12666349	C	T	-0.2548	0.1972	0.0436	5.22697e-09	-6.77883e-05	0.190001	0.000171824	0.69	34.1528
rs12903325	G	T	0.2216	0.2404	0.0357	5.47596e-10	-0.000220651	0.241471	0.00015795	0.16	38.5304
rs1488106	C	T	-0.1827	0.6279	0.0311	4.246e-09	-0.000187755	0.624124	0.000139333	0.18	34.5109
rs1511762	C	T	-0.2642	0.7814	0.0374	1.53215e-12	6.01657e-05	0.781837	0.000163027	0.709999	49.9025
rs1726672	T	C	-0.2038	0.3036	0.0329	6.047e-10	0.00023112	0.293916	0.000147216	0.12	38.3722
rs2275558	A	G	-0.2335	0.2212	0.0402	6.44303e-09	-0.000228012	0.210068	0.00018304	0.21	33.7382
rs2492286	T	G	0.2808	0.1519	0.0428	5.29298e-11	0.000106197	0.152113	0.000187782	0.57	43.0434
rs2736099	G	A	-0.2326	0.6462	0.0334	3.46976e-12	-0.000205488	0.644568	0.000142728	0.15	48.4983
rs34003787	T	C	0.3239	0.0862	0.0581	2.53998e-08	6.15973e-06	0.087614	0.000241114	0.98	31.0792
rs3917672	G	A	0.2622	0.5142	0.0304	5.94566e-18	8.27546e-06	0.516733	0.000134567	0.95	74.3906
rs4240228	T	G	0.2547	0.7168	0.0334	2.46604e-14	-8.9778e-05	0.722037	0.000150175	0.55	58.152
rs57941717	T	G	0.2908	0.2528	0.0357	3.71022e-16	0.000172542	0.241932	0.000157226	0.27	66.3517
rs6414374	G	A	-0.3214	0.8375	0.0418	1.42102e-14	-0.000313936	0.837275	0.000184094	0.0879995	59.1206
rs6577536	G	A	-0.1968	0.5157	0.0302	6.72822e-11	-7.85184e-06	0.508863	0.000134548	0.95	42.4655
rs7550821	T	C	-0.2551	0.2441	0.035	3.26964e-13	0.000159669	0.240907	0.000157099	0.31	53.1233
rs7627756	A	G	0.2162	0.5615	0.0301	6.2748e-13	-2.65346e-05	0.558627	0.000135321	0.84	51.5915
rs79111787	C	T	0.9076	0.0322	0.1412	1.275e-10	-0.000738964	0.014232	0.000566812	0.19	41.3161
Lymphoid leukaemia
rs10447389	A	G	-0.2764	0.2687	0.034	4.41774e-16	4.9043e-05	0.274107	0.000117301	0.68	66.0873
rs10732882	G	T	0.2405	0.5941	0.0318	3.67959e-14	-2.15977e-05	0.601108	0.000106594	0.84	57.1974
rs10735418	C	T	-0.1954	0.3722	0.0321	1.13999e-09	3.81185e-05	0.373684	0.000107919	0.719999	37.0543
rs12043492	T	C	0.2166	0.4212	0.0313	4.35211e-12	0.000108846	0.425251	0.000105918	0.3	47.8882
rs12666349	C	T	-0.2548	0.1972	0.0436	5.22697e-09	-0.000254472	0.189973	0.000133729	0.0569994	34.1528
rs12903325	G	T	0.2216	0.2404	0.0357	5.47596e-10	-0.000234	0.241469	0.00012292	0.0569994	38.5304
rs1488106	C	T	-0.1827	0.6279	0.0311	4.246e-09	-6.09372e-05	0.624154	0.000108438	0.57	34.5109
rs1511762	C	T	-0.2642	0.7814	0.0374	1.53215e-12	7.97477e-05	0.78184	0.00012688	0.53	49.9025
rs1726672	T	C	-0.2038	0.3036	0.0329	6.047e-10	-2.7926e-05	0.293863	0.000114584	0.81	38.3722
rs2275558	A	G	-0.2335	0.2212	0.0402	6.44303e-09	-0.000159122	0.210078	0.000142448	0.26	33.7382
rs2492286	T	G	0.2808	0.1519	0.0428	5.29298e-11	5.48407e-05	0.152106	0.000146144	0.709999	43.0434
rs2736099	G	A	-0.2326	0.6462	0.0334	3.46976e-12	-2.14113e-05	0.644609	0.000111086	0.85	48.4983
rs34003787	T	C	0.3239	0.0862	0.0581	2.53998e-08	0.00019188	0.087628	0.000187623	0.31	31.0792
rs3917672	G	A	0.2622	0.5142	0.0304	5.94566e-18	0.000107787	0.516758	0.000104728	0.3	74.3906
rs4240228	T	G	0.2547	0.7168	0.0334	2.46604e-14	-5.77684e-06	0.722054	0.000116872	0.96	58.152
rs57941717	T	G	0.2908	0.2528	0.0357	3.71022e-16	0.000121602	0.241923	0.000122362	0.32	66.3517
rs6414374	G	A	-0.3214	0.8375	0.0418	1.42102e-14	-0.000228379	0.837287	0.000143271	0.11	59.1206
rs6577536	G	A	-0.1968	0.5157	0.0302	6.72822e-11	-0.000113526	0.508837	0.000104708	0.28	42.4655
rs7550821	T	C	-0.2551	0.2441	0.035	3.26964e-13	0.000226706	0.240919	0.000122258	0.064	53.1233
rs7627756	A	G	0.2162	0.5615	0.0301	6.2748e-13	-0.000176423	0.55859	0.000105311	0.0940005	51.5915
rs79111787	C	T	0.9076	0.0322	0.1412	1.275e-10	-0.000662824	0.016831	0.000407131	0.1	41.3161
Myeloid leukaemia
rs10447389	A	G	-0.2764	0.2687	0.034	4.41774e-16	-6.46125e-05	0.274085	9.15723e-05	0.48	66.0873
rs10732882	G	T	0.2405	0.5941	0.0318	3.67959e-14	-0.000120132	0.601084	8.3219e-05	0.15	57.1974
rs10735418	C	T	-0.1954	0.3722	0.0321	1.13999e-09	3.54757e-05	0.373683	8.42559e-05	0.67	37.0543
rs12043492	T	C	0.2166	0.4212	0.0313	4.35211e-12	-5.48942e-05	0.42521	8.26886e-05	0.51	47.8882
rs12666349	C	T	-0.2548	0.1972	0.0436	5.22697e-09	0.000199221	0.190042	0.000104385	0.0560003	34.1528
rs12903325	G	T	0.2216	0.2404	0.0357	5.47596e-10	-3.77031e-05	0.241504	9.59566e-05	0.69	38.5304
rs1488106	C	T	-0.1827	0.6279	0.0311	4.246e-09	-0.000142511	0.624136	8.46495e-05	0.0920005	34.5109
rs1511762	C	T	-0.2642	0.7814	0.0374	1.53215e-12	1.59296e-05	0.781829	9.90492e-05	0.87	49.9025
rs1726672	T	C	-0.2038	0.3036	0.0329	6.047e-10	0.000223049	0.293915	8.94502e-05	0.0129999	38.3722
rs2275558	A	G	-0.2335	0.2212	0.0402	6.44303e-09	-9.14427e-05	0.210087	0.000111208	0.41	33.7382
rs2492286	T	G	0.2808	0.1519	0.0428	5.29298e-11	4.76825e-05	0.152105	0.000114085	0.68	43.0434
rs2736099	G	A	-0.2326	0.6462	0.0334	3.46976e-12	-0.000226349	0.644563	8.67128e-05	0.00899995	48.4983
rs34003787	T	C	0.3239	0.0862	0.0581	2.53998e-08	-0.000215589	0.087596	0.000146502	0.14	31.0792
rs3917672	G	A	0.2622	0.5142	0.0304	5.94566e-18	-0.000105246	0.516705	8.17583e-05	0.2	74.3906
rs4240228	T	G	0.2547	0.7168	0.0334	2.46604e-14	-9.76659e-05	0.722035	9.1241e-05	0.28	58.152
rs57941717	T	G	0.2908	0.2528	0.0357	3.71022e-16	5.78936e-05	0.241911	9.55213e-05	0.54	66.3517
rs6414374	G	A	-0.3214	0.8375	0.0418	1.42102e-14	-9.18055e-05	0.837305	0.000111862	0.41	59.1206
rs6577536	G	A	-0.1968	0.5157	0.0302	6.72822e-11	6.61521e-05	0.508882	8.17489e-05	0.42	42.4655
rs7550821	T	C	-0.2551	0.2441	0.035	3.26964e-13	2.53154e-06	0.240879	9.54491e-05	0.98	53.1233
rs7627756	A	G	0.2162	0.5615	0.0301	6.2748e-13	9.83251e-05	0.558659	8.22135e-05	0.23	51.5915
Multiple myeloma
rs10447389	A	G	-0.2764	0.2687	0.034	4.41774e-16	0.000108631	0.274119	0.000104471	0.3	66.0873
rs10732882	G	T	0.2405	0.5941	0.0318	3.67959e-14	3.96049e-05	0.601122	9.49468e-05	0.68	57.1974
rs10735418	C	T	-0.1954	0.3722	0.0321	1.13999e-09	0.000105304	0.373699	9.61203e-05	0.27	37.0543
rs12043492	T	C	0.2166	0.4212	0.0313	4.35211e-12	-0.000118734	0.425195	9.43311e-05	0.21	47.8882
rs12666349	C	T	-0.2548	0.1972	0.0436	5.22697e-09	-0.000140836	0.18999	0.000119101	0.24	34.1528
rs12903325	G	T	0.2216	0.2404	0.0357	5.47596e-10	-0.000107249	0.241491	0.000109478	0.33	38.5304
rs1488106	C	T	-0.1827	0.6279	0.0311	4.246e-09	3.12153e-05	0.624176	9.65811e-05	0.75	34.5109
rs1511762	C	T	-0.2642	0.7814	0.0374	1.53215e-12	-3.37962e-05	0.781821	0.000113009	0.760001	49.9025
rs1726672	T	C	-0.2038	0.3036	0.0329	6.047e-10	0.000122379	0.293894	0.00010206	0.23	38.3722
rs2275558	A	G	-0.2335	0.2212	0.0402	6.44303e-09	0.000151356	0.210119	0.000126867	0.23	33.7382
rs2492286	T	G	0.2808	0.1519	0.0428	5.29298e-11	-2.28106e-05	0.152096	0.000130169	0.86	43.0434
rs2736099	G	A	-0.2326	0.6462	0.0334	3.46976e-12	-0.000168963	0.644576	9.89367e-05	0.0879995	48.4983
rs34003787	T	C	0.3239	0.0862	0.0581	2.53998e-08	-0.000485854	0.087575	0.000167149	0.00369999	31.0792
rs3917672	G	A	0.2622	0.5142	0.0304	5.94566e-18	0.000103821	0.516756	9.32802e-05	0.27	74.3906
rs4240228	T	G	0.2547	0.7168	0.0334	2.46604e-14	-0.000139076	0.722027	0.000104093	0.18	58.152
rs57941717	T	G	0.2908	0.2528	0.0357	3.71022e-16	5.82969e-05	0.241911	0.000108983	0.59	66.3517
rs6414374	G	A	-0.3214	0.8375	0.0418	1.42102e-14	-0.000139906	0.837299	0.000127621	0.27	59.1206
rs6577536	G	A	-0.1968	0.5157	0.0302	6.72822e-11	-5.96156e-05	0.50885	9.32656e-05	0.52	42.4655
rs7550821	T	C	-0.2551	0.2441	0.035	3.26964e-13	4.13827e-05	0.240885	0.000108893	0.7	53.1233
rs7627756	A	G	0.2162	0.5615	0.0301	6.2748e-13	-6.62837e-05	0.558618	9.37957e-05	0.48	51.5915
Myeloproliferative neoplasms
rs10447389	A	G	-0.2764	0.2687	0.034	4.41774e-16	0.0735	0.223	0.0682	0.2812	66.0873
rs10732882	G	T	0.2405	0.5941	0.0318	3.67959e-14	0.0539	0.4964	0.0576	0.3494	57.1974
rs10735418	C	T	-0.1954	0.3722	0.0321	1.13999e-09	0.0709	0.3475	0.0597	0.235	37.0543
rs12043492	T	C	0.2166	0.4212	0.0313	4.35211e-12	0.0657	0.3844	0.058	0.2573	47.8882
rs12666349	C	T	-0.2548	0.1972	0.0436	5.22697e-09	0.0936	0.2272	0.0679	0.168	34.1528
rs12903325	G	T	0.2216	0.2404	0.0357	5.47596e-10	0.0948	0.2215	0.0676	0.1608	38.5304
rs1488106	C	T	-0.1827	0.6279	0.0311	4.246e-09	-0.0537	0.6167	0.0583	0.357	34.5109
rs1511762	C	T	-0.2642	0.7814	0.0374	1.53215e-12	0.0329	0.8451	0.0771	0.669599	49.9025
rs1726672	T	C	-0.2038	0.3036	0.0329	6.047e-10	-0.0682	0.3853	0.0581	0.2405	38.3722
rs2275558	A	G	-0.2335	0.2212	0.0402	6.44303e-09	-0.0243	0.2108	0.072	0.7357	33.7382
rs2492286	T	G	0.2808	0.1519	0.0428	5.29298e-11	-0.0218	0.1103	0.0902	0.809	43.0434
rs34003787	T	C	0.3239	0.0862	0.0581	2.53998e-08	0.1419	0.0479	0.1327	0.2849	31.0792
rs3917672	G	A	0.2622	0.5142	0.0304	5.94566e-18	-0.064	0.4619	0.0567	0.259	74.3906
rs4240228	T	G	0.2547	0.7168	0.0334	2.46604e-14	-0.0111	0.7095	0.0618	0.8575	58.152
rs57941717	T	G	0.2908	0.2528	0.0357	3.71022e-16	0.0631	0.2534	0.0653	0.3339	66.3517
rs6414374	G	A	-0.3214	0.8375	0.0418	1.42102e-14	-0.0525	0.8517	0.08	0.5117	59.1206
rs6577536	G	A	-0.1968	0.5157	0.0302	6.72822e-11	0.025	0.5183	0.0564	0.6576	42.4655
rs7550821	T	C	-0.2551	0.2441	0.035	3.26964e-13	-0.1539	0.2237	0.0674	0.0224099	53.1233
Lymphomas
rs10447389	A	G	-0.2764	0.2687	0.034	4.41774e-16	8.44251e-05	0.275186	0.000183311	0.645116	66.0873
rs10732882	G	T	0.2405	0.5941	0.0318	3.67959e-14	0.000249843	0.602539	0.000166885	0.134369	57.1974
rs10735418	C	T	-0.1954	0.3722	0.0321	1.13999e-09	0.000135101	0.371424	0.000169139	0.424431	37.0543
rs12043492	T	C	0.2166	0.4212	0.0313	4.35211e-12	0.000127754	0.421866	0.000165871	0.441182	47.8882
rs12666349	C	T	-0.2548	0.1972	0.0436	5.22697e-09	-8.50816e-05	0.189783	0.000209218	0.684253	34.1528
rs12903325	G	T	0.2216	0.2404	0.0357	5.47596e-10	0.000147526	0.240736	0.000192362	0.44313	38.5304
rs1488106	C	T	-0.1827	0.6279	0.0311	4.246e-09	-0.00016998	0.622968	0.000169656	0.316387	34.5109
rs1511762	C	T	-0.2642	0.7814	0.0374	1.53215e-12	0.000138736	0.782928	0.000199051	0.485809	49.9025
rs1726672	T	C	-0.2038	0.3036	0.0329	6.047e-10	0.000213683	0.292984	0.000179456	0.233763	38.3722
rs2275558	A	G	-0.2335	0.2212	0.0402	6.44303e-09	-0.000110841	0.209896	0.000222593	0.618518	33.7382
rs2492286	T	G	0.2808	0.1519	0.0428	5.29298e-11	0.000341512	0.15293	0.000228092	0.134328	43.0434
rs2736099	G	A	-0.2326	0.6462	0.0334	3.46976e-12	0.00019468	0.643304	0.000173559	0.261994	48.4983
rs34003787	T	C	0.3239	0.0862	0.0581	2.53998e-08	-0.000162845	0.0877672	0.000292912	0.578244	31.0792
rs3917672	G	A	0.2622	0.5142	0.0304	5.94566e-18	5.48909e-05	0.516037	0.000163736	0.737446	74.3906
rs4240228	T	G	0.2547	0.7168	0.0334	2.46604e-14	-0.000387565	0.721299	0.000182546	0.033745	58.152
rs57941717	T	G	0.2908	0.2528	0.0357	3.71022e-16	-0.000197421	0.242448	0.000191511	0.302607	66.3517
rs6414374	G	A	-0.3214	0.8375	0.0418	1.42102e-14	-0.000311216	0.835421	0.000223052	0.162937	59.1206
rs6577536	G	A	-0.1968	0.5157	0.0302	6.72822e-11	-0.000420035	0.508671	0.000163898	0.0103841	42.4655
rs75243280	C	T	0.2323	0.3314	0.0339	7.36716e-12	3.02065e-05	0.333418	0.000174812	0.862813	46.9569
rs7627756	A	G	0.2162	0.5615	0.0301	6.2748e-13	2.29523e-05	0.559976	0.000164933	0.889323	51.5915
			DNA methylation-estimated plasminogen activator inhibitor-1 levels				Haematologic diseases				F-statistic
SNP	Effect allele	Other allele	Beta	Eaf	Standard Error	P-value	Beta	Eaf	Standard Error	P-value
Leukaemia
rs11608629	T	C	-590.406	0.0381	58.1786	3.37598e-24	0.000321129	0.034989	0.000374413	0.39	102.985
rs28514741	C	T	1604.03	0.0111	125.806	3.11889e-37	0.000429077	0.010716	0.000653856	0.51	162.563
rs56173861	A	G	421.813	0.0388	55.1122	1.95299e-14	0.000436303	0.041205	0.000337921	0.2	58.5793
rs74921670	A	G	634.602	0.0182	85.1356	9.05524e-14	0.000149873	0.019611	0.000497034	0.760001	55.5623
Lymphoid leukaemia
rs11608629	T	C	-590.406	0.0381	58.1786	3.37598e-24	0.000318712	0.034989	0.000291377	0.27	102.985
rs56173861	A	G	421.813	0.0388	55.1122	1.95299e-14	0.000347005	0.041201	0.000262997	0.19	58.5793
rs74921670	A	G	634.602	0.0182	85.1356	9.05524e-14	-0.000439325	0.0196	0.000386904	0.26	55.5623
Myeloid leukaemia
rs11608629	T	C	-590.406	0.0381	58.1786	3.37598e-24	7.06667e-05	0.034981	0.000227504	0.760001	102.985
rs148694296	T	C	339.43	0.0322	63.7358	1.006e-07	-0.000396972	0.031221	0.000234484	0.0899995	28.3618
rs56173861	A	G	421.813	0.0388	55.1122	1.95299e-14	9.56415e-05	0.041191	0.000205333	0.64	58.5793
rs75780930	A	G	-355.663	0.0358	67.4644	1.34999e-07	0.000354709	0.033822	0.000240469	0.14	27.7925
Multiple myeloma
rs11608629	T	C	-590.406	0.0381	58.1786	3.37598e-24	0.000428092	0.034992	0.000259513	0.0990011	102.985
rs148694296	T	C	339.43	0.0322	63.7358	1.006e-07	1.39633e-05	0.031233	0.000267442	0.96	28.3618
rs56173861	A	G	421.813	0.0388	55.1122	1.95299e-14	-5.69968e-05	0.041185	0.000234282	0.81	58.5793
rs62067101	T	C	443.729	0.0289	83.642	1.126e-07	-0.000455336	0.026525	0.000296512	0.12	28.1441
rs75780930	A	G	-355.663	0.0358	67.4644	1.34999e-07	-4.39794e-05	0.03381	0.000274394	0.87	27.7925
rs78884385	T	C	-373.259	0.0286	71.6693	1.90801e-07	-0.000310116	0.026724	0.000288257	0.28	27.124
Myeloproliferative neoplasms
rs11608629	T	C	-590.406	0.0381	58.1786	3.37598e-24	0.1385	0.0346	0.155	0.3716	102.985
rs28514741	C	T	1604.03	0.0111	125.806	3.11889e-37	0.2468	0.0054	0.3771	0.5128	162.563
rs56173861	A	G	421.813	0.0388	55.1122	1.95299e-14	0.336	0.0191	0.2075	0.1054	58.5793
Lymphomas
rs11608629	T	C	-590.406	0.0381	58.1786	3.37598e-24	-0.000711226	0.035403	0.000452585	0.116073	102.985
rs28514741	C	T	1604.03	0.0111	125.806	3.11889e-37	0.000274902	0.0102961	0.000811645	0.734839	162.563
rs56173861	A	G	421.813	0.0388	55.1122	1.95299e-14	0.000246708	0.0415084	0.000410216	0.547567	58.5793
rs74921670	A	G	634.602	0.0182	85.1356	9.05524e-14	-0.000852445	0.0196079	0.000604287	0.158345	55.5623
			DNA methylation PhenoAge acceleration				Haematologic diseases				F-statistic
SNP	Effect allele	Other allele	Beta	Eaf	Standard Error	P-value	Beta	Eaf	Standard Error	P-value
Leukaemia
rs11190127	A	C	0.2484	0.3786	0.0397	3.83398e-10	-4.63175e-05	0.371236	0.000140021	0.74	39.1491
rs11253338	T	C	0.2846	0.184	0.0494	8.48496e-09	-9.25806e-05	0.187095	0.000172522	0.59	33.1907
rs116853700	A	G	0.5517	0.0425	0.0976	1.59199e-08	0.000145393	0.04372	0.000330167	0.66	31.9526
rs1990053	A	G	0.2573	0.4231	0.0384	2.04786e-11	-4.09193e-05	0.433761	0.000135672	0.760001	44.897
rs3829957	T	C	-0.3796	0.1974	0.0482	3.50833e-15	0.000192966	0.197063	0.000169329	0.25	62.0238
rs6531114	C	T	0.2542	0.7367	0.0424	2.065e-09	-3.76977e-05	0.736408	0.000153436	0.81	35.9434
rs678553	C	T	-0.3265	0.3108	0.0412	2.26986e-15	0.000176086	0.305107	0.000146523	0.23	62.8018
rs73028070	A	G	-0.4329	0.0786	0.0768	1.738e-08	0.000100989	0.08092	0.000245908	0.68	31.7726
rs752223	A	G	-0.5602	0.0818	0.072	7.19946e-15	-0.000158013	0.082174	0.000245114	0.52	60.537
rs75407001	T	C	-1.1184	0.0488	0.1172	1.344e-21	0.000420651	0.049005	0.000311096	0.18	91.0624
Lymphoid leukaemia
rs11190127	A	C	0.2484	0.3786	0.0397	3.83398e-10	-9.01785e-05	0.371225	0.000108972	0.41	39.1491
rs11253338	T	C	0.2846	0.184	0.0494	8.48496e-09	-0.000108204	0.187093	0.000134267	0.42	33.1907
rs116853700	A	G	0.5517	0.0425	0.0976	1.59199e-08	0.00044538	0.043732	0.000256917	0.0830004	31.9526
rs1990053	A	G	0.2573	0.4231	0.0384	2.04786e-11	4.35354e-05	0.433782	0.000105584	0.68	44.897
rs3829957	T	C	-0.3796	0.1974	0.0482	3.50833e-15	0.000186734	0.197062	0.000131782	0.16	62.0238
rs6531114	C	T	0.2542	0.7367	0.0424	2.065e-09	1.64863e-05	0.736418	0.000119413	0.89	35.9434
rs678553	C	T	-0.3265	0.3108	0.0412	2.26986e-15	-5.01354e-05	0.30506	0.000114045	0.66	62.8018
rs73028070	A	G	-0.4329	0.0786	0.0768	1.738e-08	3.02436e-05	0.080915	0.000191372	0.87	31.7726
rs752223	A	G	-0.5602	0.0818	0.072	7.19946e-15	-1.55245e-05	0.082185	0.000190751	0.94	60.537
rs75407001	T	C	-1.1184	0.0488	0.1172	1.344e-21	0.00039621	0.048968	0.00024227	0.1	91.0624
Myeloid leukaemia
rs11190127	A	C	0.2484	0.3786	0.0397	3.83398e-10	5.06946e-05	0.371258	8.50642e-05	0.55	39.1491
rs11253338	T	C	0.2846	0.184	0.0494	8.48496e-09	2.69059e-05	0.187114	0.00010481	0.8	33.1907
rs116853700	A	G	0.5517	0.0425	0.0976	1.59199e-08	-0.000309519	0.043701	0.000200628	0.12	31.9526
rs1990053	A	G	0.2573	0.4231	0.0384	2.04786e-11	-0.000101917	0.433746	8.24326e-05	0.22	44.897
rs3829957	T	C	-0.3796	0.1974	0.0482	3.50833e-15	-4.88994e-05	0.197025	0.000102883	0.630001	62.0238
rs6531114	C	T	0.2542	0.7367	0.0424	2.065e-09	-3.56853e-05	0.736408	9.3224e-05	0.7	35.9434
rs678553	C	T	-0.3265	0.3108	0.0412	2.26986e-15	0.000203032	0.305113	8.90281e-05	0.0230001	62.8018
rs73028070	A	G	-0.4329	0.0786	0.0768	1.738e-08	5.6173e-05	0.080916	0.000149396	0.709999	31.7726
rs752223	A	G	-0.5602	0.0818	0.072	7.19946e-15	-0.00015505	0.082174	0.000148921	0.3	60.537
rs75407001	T	C	-1.1184	0.0488	0.1172	1.344e-21	0.000136427	0.048992	0.000189025	0.47	91.0624
Multiple myeloma
rs11190127	A	C	0.2484	0.3786	0.0397	3.83398e-10	0.000117393	0.371273	9.705e-05	0.23	39.1491
rs11253338	T	C	0.2846	0.184	0.0494	8.48496e-09	-0.000233371	0.187074	0.000119583	0.051	33.1907
rs116853700	A	G	0.5517	0.0425	0.0976	1.59199e-08	-1.52995e-05	0.043713	0.000228872	0.95	31.9526
rs1990053	A	G	0.2573	0.4231	0.0384	2.04786e-11	0.000170487	0.433813	9.4046e-05	0.0700003	44.897
rs3829957	T	C	-0.3796	0.1974	0.0482	3.50833e-15	0.000254896	0.197073	0.000117371	0.0299999	62.0238
rs6531114	C	T	0.2542	0.7367	0.0424	2.065e-09	-0.000133108	0.73639	0.000106353	0.21	35.9434
rs678553	C	T	-0.3265	0.3108	0.0412	2.26986e-15	0.00011304	0.305094	0.000101579	0.27	62.8018
rs73028070	A	G	-0.4329	0.0786	0.0768	1.738e-08	-0.000151203	0.080901	0.000170454	0.38	31.7726
rs752223	A	G	-0.5602	0.0818	0.072	7.19946e-15	0.000117073	0.082195	0.00016989	0.49	60.537
rs75407001	T	C	-1.1184	0.0488	0.1172	1.344e-21	0.000146297	0.048956	0.000215798	0.5	91.0624
Myeloproliferative neoplasms
rs11190127	A	C	0.2484	0.3786	0.0397	3.83398e-10	-0.021	0.4674	0.0566	0.7106	39.1491
rs11253338	T	C	0.2846	0.184	0.0494	8.48496e-09	-0.0086	0.1319	0.0832	0.9177	33.1907
rs1990053	A	G	0.2573	0.4231	0.0384	2.04786e-11	-0.0209	0.4434	0.0568	0.712901	44.897
rs3829957	T	C	-0.3796	0.1974	0.0482	3.50833e-15	-0.0465	0.3023	0.0622	0.4547	62.0238
rs6531114	C	T	0.2542	0.7367	0.0424	2.065e-09	-0.0345	0.7119	0.0621	0.5785	35.9434
rs678553	C	T	-0.3265	0.3108	0.0412	2.26986e-15	-0.0608	0.3832	0.0582	0.2962	62.8018
rs73028070	A	G	-0.4329	0.0786	0.0768	1.738e-08	0.0355	0.076	0.1066	0.7391	31.7726
rs752223	A	G	-0.5602	0.0818	0.072	7.19946e-15	-0.2258	0.0622	0.1165	0.0526005	60.537
rs75407001	T	C	-1.1184	0.0488	0.1172	1.344e-21	0.1234	0.0302	0.165	0.4545	91.0624
Lymphomas
rs11190127	A	C	0.2484	0.3786	0.0397	3.83398e-10	0.000233615	0.37246	0.000170528	0.170703	39.1491
rs11253338	T	C	0.2846	0.184	0.0494	8.48496e-09	-0.000191436	0.188158	0.000209746	0.361398	33.1907
rs116853700	A	G	0.5517	0.0425	0.0976	1.59199e-08	3.88639e-05	0.0443731	0.000399341	0.922472	31.9526
rs1990053	A	G	0.2573	0.4231	0.0384	2.04786e-11	0.000134513	0.433547	0.000165214	0.415545	44.897
rs3829957	T	C	-0.3796	0.1974	0.0482	3.50833e-15	0.000128551	0.197502	0.000205989	0.532584	62.0238
rs6531114	C	T	0.2542	0.7367	0.0424	2.065e-09	-0.000288504	0.735181	0.000186313	0.121504	35.9434
rs678553	C	T	-0.3265	0.3108	0.0412	2.26986e-15	0.000203588	0.304487	0.000178573	0.254254	62.8018
rs73028070	A	G	-0.4329	0.0786	0.0768	1.738e-08	8.05943e-05	0.0806852	0.00029983	0.788083	31.7726
rs752223	A	G	-0.5602	0.0818	0.072	7.19946e-15	-0.000305201	0.0822614	0.000298241	0.30615	60.537
rs75407001	T	C	-1.1184	0.0488	0.1172	1.344e-21	-0.000342899	0.050034	0.000375301	0.360893	91.0624

## Sheet: Supplementary Table 5
Supplementary Table 5. Index instrumental SNPs for DNA methylation Hannum age acceleration and the effects, standard errors on haematologic diseases in the discovery analysis.
			DNA methylation Hannum age acceleration				Haematologic diseases				F-statistic
SNP	Effect allele	Other allele	Beta	Eaf	Standard Error	P-value	Beta	Eaf	Standard Error	P-value
Anaemias
rs1005277	C	A	-0.3006	0.7018	0.033	8.91867e-20	-0.018	0.7798	0.0231	0.4359	82.9755
rs10786282	G	A	0.36	0.7876	0.0362	2.60916e-23	-0.0083	0.7792	0.0203	0.681201	98.8981
rs12417758	C	T	0.2093	0.4539	0.0304	6.21441e-12	0.0236	0.5074	0.0169	0.1613	47.4014
rs1598856	G	A	-0.1858	0.5508	0.0296	3.63203e-10	0.0231	0.5232	0.0169	0.1725	39.4011
rs290805	T	C	-0.2268	0.1915	0.0401	1.51001e-08	-0.0026	0.2124	0.0206	0.9002	31.9888
rs3093956	C	T	0.2428	0.1858	0.0396	8.39093e-10	0.0511	0.1107	0.0288	0.0760992	37.593
rs4838595	T	C	-0.2576	0.1217	0.0453	1.29101e-08	-0.0142	0.09242	0.0293	0.628599	32.3367
Nutritional anaemias
rs1005277	C	A	-0.3006	0.7018	0.033	8.91867e-20	-0.0179	0.7784	0.023	0.4348	82.9755
rs10786282	G	A	0.36	0.7876	0.0362	2.60916e-23	-0.0197	0.7785	0.0202	0.3298	98.8981
rs12417758	C	T	0.2093	0.4539	0.0304	6.21441e-12	0.0079	0.5089	0.0168	0.6398	47.4014
rs1598856	G	A	-0.1858	0.5508	0.0296	3.63203e-10	0.007	0.5245	0.0168	0.679401	39.4011
rs290805	T	C	-0.2268	0.1915	0.0401	1.51001e-08	0.0046	0.2126	0.0205	0.8209	31.9888
rs3093956	C	T	0.2428	0.1858	0.0396	8.39093e-10	0.0235	0.1096	0.0284	0.4089	37.593
rs4838595	T	C	-0.2576	0.1217	0.0453	1.29101e-08	0.0218	0.09166	0.0292	0.454	32.3367
Iron deficiency anemia
rs1005277	C	A	-0.3006	0.7018	0.033	8.91867e-20	-0.0174	0.7784	0.0257	0.4985	82.9755
rs10786282	G	A	0.36	0.7876	0.0362	2.60916e-23	-0.0282	0.7785	0.0226	0.2125	98.8981
rs12417758	C	T	0.2093	0.4539	0.0304	6.21441e-12	0.0027	0.5088	0.0188	0.8855	47.4014
rs1598856	G	A	-0.1858	0.5508	0.0296	3.63203e-10	0.0122	0.5246	0.0188	0.517399	39.4011
rs290805	T	C	-0.2268	0.1915	0.0401	1.51001e-08	0.0013	0.2126	0.023	0.9546	31.9888
rs3093956	C	T	0.2428	0.1858	0.0396	8.39093e-10	0.0349	0.1096	0.0319	0.2732	37.593
rs4838595	T	C	-0.2576	0.1217	0.0453	1.29101e-08	0.0117	0.09162	0.0327	0.720299	32.3367
Iron deficiency anaemia secondary to blood loss (chronic)
rs1005277	C	A	-0.3006	0.7018	0.033	8.91867e-20	-0.0409	0.7784	0.0408	0.3157	82.9755
rs10786282	G	A	0.36	0.7876	0.0362	2.60916e-23	-0.0598	0.7786	0.0359	0.0956291	98.8981
rs12417758	C	T	0.2093	0.4539	0.0304	6.21441e-12	-0.0317	0.5087	0.0299	0.2878	47.4014
rs1598856	G	A	-0.1858	0.5508	0.0296	3.63203e-10	0.0096	0.5245	0.0299	0.748201	39.4011
rs290805	T	C	-0.2268	0.1915	0.0401	1.51001e-08	-0.0314	0.2125	0.0364	0.3885	31.9888
rs3093956	C	T	0.2428	0.1858	0.0396	8.39093e-10	0.0067	0.1094	0.0508	0.8953	37.593
rs4838595	T	C	-0.2576	0.1217	0.0453	1.29101e-08	0.0492	0.09165	0.0518	0.342	32.3367
Other and unspecified iron deficiency
rs1005277	C	A	-0.3006	0.7018	0.033	8.91867e-20	-0.0037	0.7784	0.0299	0.9023	82.9755
rs10786282	G	A	0.36	0.7876	0.0362	2.60916e-23	-0.019	0.7786	0.0264	0.4713	98.8981
rs12417758	C	T	0.2093	0.4539	0.0304	6.21441e-12	0.009	0.5088	0.022	0.6822	47.4014
rs1598856	G	A	-0.1858	0.5508	0.0296	3.63203e-10	0.0111	0.5245	0.022	0.6127	39.4011
rs290805	T	C	-0.2268	0.1915	0.0401	1.51001e-08	0.0097	0.2126	0.0269	0.717	31.9888
rs3093956	C	T	0.2428	0.1858	0.0396	8.39093e-10	0.0521	0.1096	0.0372	0.161	37.593
rs4838595	T	C	-0.2576	0.1217	0.0453	1.29101e-08	-0.0038	0.09159	0.0382	0.9199	32.3367
Vitamin B12 deficiency anaemia
rs1005277	C	A	-0.3006	0.7018	0.033	8.91867e-20	-0.0196	0.7785	0.0481	0.6834	82.9755
rs10786282	G	A	0.36	0.7876	0.0362	2.60916e-23	-0.0012	0.7787	0.0423	0.9769	98.8981
rs12417758	C	T	0.2093	0.4539	0.0304	6.21441e-12	0.0332	0.5089	0.0352	0.345	47.4014
rs1598856	G	A	-0.1858	0.5508	0.0296	3.63203e-10	0.0026	0.5245	0.0352	0.9402	39.4011
rs290805	T	C	-0.2268	0.1915	0.0401	1.51001e-08	0.0005	0.2125	0.0429	0.9904	31.9888
rs3093956	C	T	0.2428	0.1858	0.0396	8.39093e-10	-0.0372	0.1094	0.0584	0.5246	37.593
rs4838595	T	C	-0.2576	0.1217	0.0453	1.29101e-08	0.0247	0.09162	0.0609	0.685199	32.3367
Other nutritional anaemia
rs1005277	C	A	-0.3006	0.7018	0.033	8.91867e-20	-0.0888	0.7785	0.1636	0.5874	82.9755
rs10786282	G	A	0.36	0.7876	0.0362	2.60916e-23	0.1202	0.7787	0.142	0.3973	98.8981
rs12417758	C	T	0.2093	0.4539	0.0304	6.21441e-12	0.0302	0.5088	0.1179	0.7978	47.4014
rs1598856	G	A	-0.1858	0.5508	0.0296	3.63203e-10	0.113	0.5245	0.118	0.3382	39.4011
rs290805	T	C	-0.2268	0.1915	0.0401	1.51001e-08	0.1994	0.2125	0.1436	0.1651	31.9888
rs3093956	C	T	0.2428	0.1858	0.0396	8.39093e-10	0.2469	0.1094	0.2011	0.2195	37.593
rs4838595	T	C	-0.2576	0.1217	0.0453	1.29101e-08	-0.1373	0.0916	0.2052	0.5033	32.3367
Haemolytic anaemias
rs1005277	C	A	-0.3006	0.7018	0.033	8.91867e-20	0.0648	0.7784	0.0968	0.5033	82.9755
rs10786282	G	A	0.36	0.7876	0.0362	2.60916e-23	-0.0399	0.7785	0.0861	0.6427	98.8981
rs1598856	G	A	-0.1858	0.5508	0.0296	3.63203e-10	0.0399	0.5245	0.0715	0.5772	39.4011
rs290805	T	C	-0.2268	0.1915	0.0401	1.51001e-08	0.0577	0.2126	0.0873	0.5091	31.9888
rs3093956	C	T	0.2428	0.1858	0.0396	8.39093e-10	0.1381	0.1096	0.1219	0.2575	37.593
rs4838595	T	C	-0.2576	0.1217	0.0453	1.29101e-08	-0.3117	0.09166	0.1238	0.0117999	32.3367
Acquired haemolytic anaemia
rs1005277	C	A	-0.3006	0.7018	0.033	8.91867e-20	0.1103	0.7784	0.1154	0.3394	82.9755
rs10786282	G	A	0.36	0.7876	0.0362	2.60916e-23	-0.0649	0.7785	0.1017	0.5236	98.8981
rs12417758	C	T	0.2093	0.4539	0.0304	6.21441e-12	0.1774	0.5088	0.0847	0.0361501	47.4014
rs1598856	G	A	-0.1858	0.5508	0.0296	3.63203e-10	0.0056	0.5245	0.0846	0.9476	39.4011
rs290805	T	C	-0.2268	0.1915	0.0401	1.51001e-08	0.1092	0.2126	0.1032	0.2901	31.9888
rs3093956	C	T	0.2428	0.1858	0.0396	8.39093e-10	0.2699	0.1096	0.1435	0.0600095	37.593
rs4838595	T	C	-0.2576	0.1217	0.0453	1.29101e-08	-0.22	0.09168	0.1465	0.1331	32.3367
Other autoimmune haemolytic anaemias
rs1005277	C	A	-0.3006	0.7018	0.033	8.91867e-20	0.2144	0.7784	0.1684	0.2031	82.9755
rs10786282	G	A	0.36	0.7876	0.0362	2.60916e-23	-0.1971	0.7785	0.1513	0.1927	98.8981
rs12417758	C	T	0.2093	0.4539	0.0304	6.21441e-12	0.2333	0.5088	0.1258	0.0636004	47.4014
rs1598856	G	A	-0.1858	0.5508	0.0296	3.63203e-10	0.0026	0.5245	0.1259	0.9835	39.4011
rs290805	T	C	-0.2268	0.1915	0.0401	1.51001e-08	0.0803	0.2126	0.1536	0.600999	31.9888
rs4838595	T	C	-0.2576	0.1217	0.0453	1.29101e-08	-0.1933	0.09169	0.217	0.373	32.3367
Other and unspecified acquired haemolytic anaemias
rs1005277	C	A	-0.3006	0.7018	0.033	8.91867e-20	-0.0258	0.7784	0.1746	0.8828	82.9755
rs10786282	G	A	0.36	0.7876	0.0362	2.60916e-23	0.1463	0.7786	0.1558	0.3479	98.8981
rs12417758	C	T	0.2093	0.4539	0.0304	6.21441e-12	0.1451	0.5088	0.1295	0.2625	47.4014
rs1598856	G	A	-0.1858	0.5508	0.0296	3.63203e-10	-0.0425	0.5245	0.1295	0.742899	39.4011
rs290805	T	C	-0.2268	0.1915	0.0401	1.51001e-08	-0.0469	0.2126	0.1582	0.7668	31.9888
rs3093956	C	T	0.2428	0.1858	0.0396	8.39093e-10	0.2733	0.1096	0.2172	0.2084	37.593
rs4838595	T	C	-0.2576	0.1217	0.0453	1.29101e-08	-0.2427	0.09169	0.2251	0.2811	32.3367
Aplastic and other anaemias
rs1005277	C	A	-0.3006	0.7018	0.033	8.91867e-20	-0.0201	0.7784	0.0248	0.4172	82.9755
rs10786282	G	A	0.36	0.7876	0.0362	2.60916e-23	0.0083	0.7785	0.0218	0.702999	98.8981
rs12417758	C	T	0.2093	0.4539	0.0304	6.21441e-12	0.0292	0.5089	0.0182	0.1077	47.4014
rs1598856	G	A	-0.1858	0.5508	0.0296	3.63203e-10	0.0251	0.5245	0.0182	0.1674	39.4011
rs290805	T	C	-0.2268	0.1915	0.0401	1.51001e-08	-0.0195	0.2126	0.0221	0.379	31.9888
rs3093956	C	T	0.2428	0.1858	0.0396	8.39093e-10	0.0633	0.1096	0.031	0.0409798	37.593
rs4838595	T	C	-0.2576	0.1217	0.0453	1.29101e-08	0.0038	0.09166	0.0315	0.904	32.3367
Other and unspecified aplastic anaemias
rs1005277	C	A	-0.3006	0.7018	0.033	8.91867e-20	0.0637	0.7785	0.1642	0.6982	82.9755
rs10786282	G	A	0.36	0.7876	0.0362	2.60916e-23	0.0162	0.7785	0.1468	0.9122	98.8981
rs12417758	C	T	0.2093	0.4539	0.0304	6.21441e-12	0.2175	0.5087	0.122	0.0744903	47.4014
rs1598856	G	A	-0.1858	0.5508	0.0296	3.63203e-10	0.1141	0.5244	0.1221	0.35	39.4011
rs290805	T	C	-0.2268	0.1915	0.0401	1.51001e-08	0.0559	0.2126	0.1488	0.7072	31.9888
rs3093956	C	T	0.2428	0.1858	0.0396	8.39093e-10	0.2433	0.1094	0.2098	0.2462	37.593
rs4838595	T	C	-0.2576	0.1217	0.0453	1.29101e-08	-0.0105	0.09165	0.2096	0.9599	32.3367
Acute posthaemorrhagic anaemia
rs1005277	C	A	-0.3006	0.7018	0.033	8.91867e-20	0.0937	0.7785	0.0891	0.2928	82.9755
rs10786282	G	A	0.36	0.7876	0.0362	2.60916e-23	0.1152	0.7786	0.0793	0.1463	98.8981
rs12417758	C	T	0.2093	0.4539	0.0304	6.21441e-12	0.0951	0.5087	0.0658	0.1486	47.4014
rs1598856	G	A	-0.1858	0.5508	0.0296	3.63203e-10	0.0834	0.5244	0.066	0.2066	39.4011
rs290805	T	C	-0.2268	0.1915	0.0401	1.51001e-08	-0.0883	0.2126	0.0803	0.2712	31.9888
rs3093956	C	T	0.2428	0.1858	0.0396	8.39093e-10	-0.0083	0.1094	0.1111	0.9404	37.593
rs4838595	T	C	-0.2576	0.1217	0.0453	1.29101e-08	-0.0616	0.09163	0.1144	0.5904	32.3367
Anaemia in chronic diseases classified elsewhere
rs1005277	C	A	-0.3006	0.7018	0.033	8.91867e-20	-0.1278	0.7785	0.1407	0.364	82.9755
rs10786282	G	A	0.36	0.7876	0.0362	2.60916e-23	0.2283	0.7786	0.1258	0.0696594	98.8981
rs12417758	C	T	0.2093	0.4539	0.0304	6.21441e-12	-0.1045	0.5086	0.104	0.3149	47.4014
rs1598856	G	A	-0.1858	0.5508	0.0296	3.63203e-10	0.1327	0.5244	0.104	0.2022	39.4011
rs290805	T	C	-0.2268	0.1915	0.0401	1.51001e-08	0.0399	0.2126	0.126	0.7514	31.9888
rs3093956	C	T	0.2428	0.1858	0.0396	8.39093e-10	-0.092	0.1094	0.1743	0.597601	37.593
rs4838595	T	C	-0.2576	0.1217	0.0453	1.29101e-08	-0.0918	0.09164	0.1788	0.6076	32.3367
Other anaemias
rs1005277	C	A	-0.3006	0.7018	0.033	8.91867e-20	-0.000110373	0.692232	0.00027625	0.689496	82.9755
rs10786282	G	A	0.36	0.7876	0.0362	2.60916e-23	-6.31758e-05	0.790284	0.000313568	0.840328	98.8981
rs12417758	C	T	0.2093	0.4539	0.0304	6.21441e-12	-3.2237e-05	0.456846	0.00025612	0.899838	47.4014
rs1598856	G	A	-0.1858	0.5508	0.0296	3.63203e-10	-6.0939e-05	0.556219	0.000256505	0.812211	39.4011
rs290805	T	C	-0.2268	0.1915	0.0401	1.51001e-08	1.3048e-05	0.187961	0.000326219	0.968095	31.9888
rs3093956	C	T	0.2428	0.1858	0.0396	8.39093e-10	0.00101274	0.187655	0.000327216	0.00196807	37.593
rs4838595	T	C	-0.2576	0.1217	0.0453	1.29101e-08	-0.000163439	0.118324	0.000396589	0.680257	32.3367
Other and unspecified anaemias
rs1005277	C	A	-0.3006	0.7018	0.033	8.91867e-20	-0.024	0.7784	0.026	0.3559	82.9755
rs10786282	G	A	0.36	0.7876	0.0362	2.60916e-23	0.0061	0.7785	0.0229	0.7907	98.8981
rs12417758	C	T	0.2093	0.4539	0.0304	6.21441e-12	0.0255	0.5088	0.019	0.1809	47.4014
rs1598856	G	A	-0.1858	0.5508	0.0296	3.63203e-10	0.0216	0.5245	0.0191	0.2574	39.4011
rs290805	T	C	-0.2268	0.1915	0.0401	1.51001e-08	-0.0267	0.2126	0.0232	0.2499	31.9888
rs3093956	C	T	0.2428	0.1858	0.0396	8.39093e-10	0.0587	0.1096	0.0325	0.0704904	37.593
rs4838595	T	C	-0.2576	0.1217	0.0453	1.29101e-08	0.0108	0.09167	0.033	0.7431	32.3367
Chronic Coagulation defects
rs1005277	C	A	-0.3006	0.7018	0.033	8.91867e-20	-0.082	0.7784	0.1068	0.4423	82.9755
rs10786282	G	A	0.36	0.7876	0.0362	2.60916e-23	-0.0538	0.7785	0.0983	0.5841	98.8981
rs12417758	C	T	0.2093	0.4539	0.0304	6.21441e-12	0.1303	0.5089	0.0815	0.11	47.4014
rs1598856	G	A	-0.1858	0.5508	0.0296	3.63203e-10	-0.0242	0.5245	0.0816	0.7666	39.4011
rs290805	T	C	-0.2268	0.1915	0.0401	1.51001e-08	0.2246	0.2126	0.0999	0.0246201	31.9888
rs3093956	C	T	0.2428	0.1858	0.0396	8.39093e-10	-0.0586	0.1096	0.1381	0.671301	37.593
rs4838595	T	C	-0.2576	0.1217	0.0453	1.29101e-08	-0.0218	0.09166	0.1396	0.8757	32.3367
Von Willebrand disease
rs1005277	C	A	-0.3006	0.7018	0.033	8.91867e-20	0.0858	0.7784	0.1519	0.572	82.9755
rs10786282	G	A	0.36	0.7876	0.0362	2.60916e-23	-0.0058	0.7786	0.1396	0.9668	98.8981
rs12417758	C	T	0.2093	0.4539	0.0304	6.21441e-12	0.1732	0.5089	0.1158	0.1348	47.4014
rs1598856	G	A	-0.1858	0.5508	0.0296	3.63203e-10	-0.0229	0.5245	0.1161	0.8436	39.4011
rs290805	T	C	-0.2268	0.1915	0.0401	1.51001e-08	0.2828	0.2125	0.1421	0.0465297	31.9888
rs3093956	C	T	0.2428	0.1858	0.0396	8.39093e-10	-0.2427	0.1095	0.1996	0.224	37.593
rs4838595	T	C	-0.2576	0.1217	0.0453	1.29101e-08	0.1831	0.09164	0.1982	0.3556	32.3367
Hereditary deficiency of other clotting factors
rs1005277	C	A	-0.3006	0.7018	0.033	8.91867e-20	-0.3825	0.7784	0.1846	0.0382596	82.9755
rs10786282	G	A	0.36	0.7876	0.0362	2.60916e-23	-0.0715	0.7786	0.1691	0.6726	98.8981
rs12417758	C	T	0.2093	0.4539	0.0304	6.21441e-12	0.0666	0.5089	0.1404	0.635501	47.4014
rs1598856	G	A	-0.1858	0.5508	0.0296	3.63203e-10	-0.1165	0.5245	0.1407	0.4075	39.4011
rs290805	T	C	-0.2268	0.1915	0.0401	1.51001e-08	0.1457	0.2125	0.1724	0.3981	31.9888
rs3093956	C	T	0.2428	0.1858	0.0396	8.39093e-10	0.0683	0.1095	0.2353	0.7715	37.593
rs4838595	T	C	-0.2576	0.1217	0.0453	1.29101e-08	-0.7337	0.0916	0.2458	0.00283798	32.3367
Coagulation defects, purpura and other haemorrhagic conditions
rs1005277	C	A	-0.3006	0.7018	0.033	8.91867e-20	-0.0468	0.7784	0.0381	0.2197	82.9755
rs10786282	G	A	0.36	0.7876	0.0362	2.60916e-23	-0.0233	0.7785	0.0335	0.485801	98.8981
rs12417758	C	T	0.2093	0.4539	0.0304	6.21441e-12	0.0042	0.5089	0.0278	0.8791	47.4014
rs1598856	G	A	-0.1858	0.5508	0.0296	3.63203e-10	0.0061	0.5245	0.0278	0.8275	39.4011
rs290805	T	C	-0.2268	0.1915	0.0401	1.51001e-08	0.052	0.2126	0.034	0.126	31.9888
rs3093956	C	T	0.2428	0.1858	0.0396	8.39093e-10	0.106	0.1096	0.0476	0.0259801	37.593
rs4838595	T	C	-0.2576	0.1217	0.0453	1.29101e-08	0.0229	0.09166	0.0481	0.6336	32.3367
Other coagulation defects
rs1005277	C	A	-0.3006	0.7018	0.033	8.91867e-20	-0.0309	0.7784	0.065	0.634	82.9755
rs10786282	G	A	0.36	0.7876	0.0362	2.60916e-23	-0.054	0.7786	0.0581	0.3527	98.8981
rs12417758	C	T	0.2093	0.4539	0.0304	6.21441e-12	0.0295	0.5089	0.0483	0.5406	47.4014
rs1598856	G	A	-0.1858	0.5508	0.0296	3.63203e-10	-0.0134	0.5245	0.0483	0.781	39.4011
rs290805	T	C	-0.2268	0.1915	0.0401	1.51001e-08	0.1425	0.2126	0.059	0.0157899	31.9888
rs3093956	C	T	0.2428	0.1858	0.0396	8.39093e-10	0.0384	0.1096	0.0813	0.636601	37.593
rs4838595	T	C	-0.2576	0.1217	0.0453	1.29101e-08	0.0295	0.09164	0.0832	0.7229	32.3367
Haemorrhagic disorder due to circulating anticoagulants
rs1005277	C	A	-0.3006	0.7018	0.033	8.91867e-20	-0.1338	0.7784	0.1736	0.4407	82.9755
rs10786282	G	A	0.36	0.7876	0.0362	2.60916e-23	0.3724	0.7786	0.1571	0.0177399	98.8981
rs12417758	C	T	0.2093	0.4539	0.0304	6.21441e-12	-0.1925	0.5088	0.1306	0.1406	47.4014
rs1598856	G	A	-0.1858	0.5508	0.0296	3.63203e-10	-0.0603	0.5245	0.1307	0.6445	39.4011
rs290805	T	C	-0.2268	0.1915	0.0401	1.51001e-08	0.3053	0.2125	0.1592	0.0552001	31.9888
rs3093956	C	T	0.2428	0.1858	0.0396	8.39093e-10	-0.0924	0.1095	0.2267	0.6838	37.593
rs4838595	T	C	-0.2576	0.1217	0.0453	1.29101e-08	0.0089	0.09163	0.227	0.9686	32.3367
Other and unspecified coagulation defects
rs1005277	C	A	-0.3006	0.7018	0.033	8.91867e-20	-0.0149	0.7784	0.0814	0.8546	82.9755
rs10786282	G	A	0.36	0.7876	0.0362	2.60916e-23	-0.1592	0.7785	0.0723	0.0276802	98.8981
rs12417758	C	T	0.2093	0.4539	0.0304	6.21441e-12	0.0488	0.5089	0.0601	0.416	47.4014
rs1598856	G	A	-0.1858	0.5508	0.0296	3.63203e-10	0.0095	0.5245	0.0601	0.8745	39.4011
rs290805	T	C	-0.2268	0.1915	0.0401	1.51001e-08	0.0721	0.2125	0.0733	0.3256	31.9888
rs3093956	C	T	0.2428	0.1858	0.0396	8.39093e-10	0.1274	0.1096	0.0997	0.2016	37.593
rs4838595	T	C	-0.2576	0.1217	0.0453	1.29101e-08	0.0664	0.09165	0.1035	0.520701	32.3367
Purpura and other haemorrhagic conditions
rs1005277	C	A	-0.3006	0.7018	0.033	8.91867e-20	-0.0542	0.7784	0.0463	0.2419	82.9755
rs10786282	G	A	0.36	0.7876	0.0362	2.60916e-23	-0.0069	0.7786	0.0403	0.8639	98.8981
rs12417758	C	T	0.2093	0.4539	0.0304	6.21441e-12	-0.0055	0.5088	0.0334	0.8684	47.4014
rs1598856	G	A	-0.1858	0.5508	0.0296	3.63203e-10	0.0034	0.5245	0.0335	0.9193	39.4011
rs290805	T	C	-0.2268	0.1915	0.0401	1.51001e-08	0.0102	0.2125	0.0408	0.8033	31.9888
rs3093956	C	T	0.2428	0.1858	0.0396	8.39093e-10	0.1419	0.1096	0.0577	0.01385	37.593
rs4838595	T	C	-0.2576	0.1217	0.0453	1.29101e-08	-0.0077	0.09162	0.058	0.8945	32.3367
Allergic purpura
rs1005277	C	A	-0.3006	0.7018	0.033	8.91867e-20	0.0308	0.7785	0.0908	0.7346	82.9755
rs10786282	G	A	0.36	0.7876	0.0362	2.60916e-23	-0.0546	0.7786	0.0789	0.4888	98.8981
rs12417758	C	T	0.2093	0.4539	0.0304	6.21441e-12	-0.0964	0.5088	0.0654	0.1405	47.4014
rs1598856	G	A	-0.1858	0.5508	0.0296	3.63203e-10	-0.0328	0.5245	0.0655	0.616401	39.4011
rs290805	T	C	-0.2268	0.1915	0.0401	1.51001e-08	0.0608	0.2125	0.08	0.4476	31.9888
rs3093956	C	T	0.2428	0.1858	0.0396	8.39093e-10	0.0455	0.1095	0.1168	0.6968	37.593
rs4838595	T	C	-0.2576	0.1217	0.0453	1.29101e-08	-0.1054	0.09161	0.1136	0.3533	32.3367
Other nonthrombocytopenic purpura
rs1005277	C	A	-0.3006	0.7018	0.033	8.91867e-20	0.0833	0.7784	0.2078	0.6886	82.9755
rs10786282	G	A	0.36	0.7876	0.0362	2.60916e-23	0.1095	0.7786	0.1832	0.55	98.8981
rs12417758	C	T	0.2093	0.4539	0.0304	6.21441e-12	-0.1485	0.5088	0.1525	0.33	47.4014
rs1598856	G	A	-0.1858	0.5508	0.0296	3.63203e-10	0.1575	0.5245	0.1526	0.302	39.4011
rs290805	T	C	-0.2268	0.1915	0.0401	1.51001e-08	-0.1956	0.2125	0.1864	0.2939	31.9888
rs3093956	C	T	0.2428	0.1858	0.0396	8.39093e-10	0.5109	0.1095	0.2586	0.0482403	37.593
rs4838595	T	C	-0.2576	0.1217	0.0453	1.29101e-08	0.1577	0.09163	0.2644	0.5509	32.3367
Idiopathic thrombocytopenic purpura
rs1005277	C	A	-0.3006	0.7018	0.033	8.91867e-20	-0.124	0.7784	0.098	0.2059	82.9755
rs10786282	G	A	0.36	0.7876	0.0362	2.60916e-23	-0.0035	0.7786	0.0863	0.9676	98.8981
rs12417758	C	T	0.2093	0.4539	0.0304	6.21441e-12	0.1755	0.5089	0.0716	0.0142899	47.4014
rs1598856	G	A	-0.1858	0.5508	0.0296	3.63203e-10	0.088	0.5246	0.0716	0.2192	39.4011
rs290805	T	C	-0.2268	0.1915	0.0401	1.51001e-08	-0.0529	0.2125	0.0874	0.5449	31.9888
rs3093956	C	T	0.2428	0.1858	0.0396	8.39093e-10	0.2242	0.1096	0.121	0.0638205	37.593
rs4838595	T	C	-0.2576	0.1217	0.0453	1.29101e-08	-0.0364	0.09162	0.1241	0.7691	32.3367
Secondary thrombocytopenia
rs10786282	G	A	0.36	0.7876	0.0362	2.60916e-23	0.0485	0.7786	0.0588	0.4093	98.8981
rs12417758	C	T	0.2093	0.4539	0.0304	6.21441e-12	-0.0108	0.5088	0.0489	0.8256	47.4014
rs1598856	G	A	-0.1858	0.5508	0.0296	3.63203e-10	-0.0304	0.5245	0.0489	0.5343	39.4011
rs290805	T	C	-0.2268	0.1915	0.0401	1.51001e-08	0.0067	0.2125	0.0596	0.911	31.9888
rs3093956	C	T	0.2428	0.1858	0.0396	8.39093e-10	0.1178	0.1096	0.083	0.156	37.593
rs4838595	T	C	-0.2576	0.1217	0.0453	1.29101e-08	0.0304	0.09164	0.0845	0.719399	32.3367
Unspecified thrombocytopenia
rs1005277	C	A	-0.3006	0.7018	0.033	8.91867e-20	-0.0286	0.7784	0.0676	0.671901	82.9755
rs10786282	G	A	0.36	0.7876	0.0362	2.60916e-23	0.0485	0.7786	0.0588	0.4093	98.8981
rs12417758	C	T	0.2093	0.4539	0.0304	6.21441e-12	-0.0108	0.5088	0.0489	0.8256	47.4014
rs1598856	G	A	-0.1858	0.5508	0.0296	3.63203e-10	-0.0304	0.5245	0.0489	0.5343	39.4011
rs290805	T	C	-0.2268	0.1915	0.0401	1.51001e-08	0.0067	0.2125	0.0596	0.911	31.9888
rs3093956	C	T	0.2428	0.1858	0.0396	8.39093e-10	0.1178	0.1096	0.083	0.156	37.593
rs4838595	T	C	-0.2576	0.1217	0.0453	1.29101e-08	0.0304	0.09164	0.0845	0.719399	32.3367
Other and unspecified haemorrhagic conditions
rs1005277	C	A	-0.3006	0.7018	0.033	8.91867e-20	-0.1303	0.7784	0.1402	0.3529	82.9755
rs10786282	G	A	0.36	0.7876	0.0362	2.60916e-23	-0.0317	0.7786	0.1232	0.7966	98.8981
rs12417758	C	T	0.2093	0.4539	0.0304	6.21441e-12	-0.0541	0.5088	0.1023	0.596901	47.4014
rs1598856	G	A	-0.1858	0.5508	0.0296	3.63203e-10	-0.0428	0.5245	0.1024	0.6758	39.4011
rs290805	T	C	-0.2268	0.1915	0.0401	1.51001e-08	-0.0058	0.2125	0.1249	0.9627	31.9888
rs3093956	C	T	0.2428	0.1858	0.0396	8.39093e-10	0.041	0.1095	0.1797	0.8194	37.593
rs4838595	T	C	-0.2576	0.1217	0.0453	1.29101e-08	-0.0366	0.09162	0.1774	0.8365	32.3367
Lymphoid leukaemia
rs1005277	C	A	-0.3006	0.7018	0.033	8.91867e-20	0.0696	0.7788	0.076	0.3598	82.9755
rs10786282	G	A	0.36	0.7876	0.0362	2.60916e-23	-0.0526	0.7789	0.0667	0.4303	98.8981
rs12417758	C	T	0.2093	0.4539	0.0304	6.21441e-12	0.0812	0.5097	0.0557	0.1448	47.4014
rs1598856	G	A	-0.1858	0.5508	0.0296	3.63203e-10	0.0277	0.5247	0.0558	0.6192	39.4011
rs290805	T	C	-0.2268	0.1915	0.0401	1.51001e-08	-0.0294	0.2126	0.0676	0.663399	31.9888
rs3093956	C	T	0.2428	0.1858	0.0396	8.39093e-10	0.061	0.1092	0.0929	0.511601	37.593
rs4838595	T	C	-0.2576	0.1217	0.0453	1.29101e-08	0.0343	0.09185	0.096	0.721	32.3367
Chronic lymphocytic leukaemia
rs1005277	C	A	-0.3006	0.7018	0.033	8.91867e-20	0.1858	0.7789	0.1164	0.1106	82.9755
rs10786282	G	A	0.36	0.7876	0.0362	2.60916e-23	-0.0321	0.779	0.1052	0.7601	98.8981
rs12417758	C	T	0.2093	0.4539	0.0304	6.21441e-12	0.1442	0.5095	0.0873	0.0987097	47.4014
rs1598856	G	A	-0.1858	0.5508	0.0296	3.63203e-10	-0.0336	0.5246	0.0879	0.702	39.4011
rs290805	T	C	-0.2268	0.1915	0.0401	1.51001e-08	-0.0617	0.2129	0.1059	0.5602	31.9888
rs3093956	C	T	0.2428	0.1858	0.0396	8.39093e-10	0.0125	0.1091	0.1404	0.9292	37.593
rs4838595	T	C	-0.2576	0.1217	0.0453	1.29101e-08	-0.0829	0.09183	0.1507	0.582101	32.3367
Myeloid leukaemia
rs1005277	C	A	-0.3006	0.7018	0.033	8.91867e-20	0.0519	0.7788	0.1121	0.643301	82.9755
rs10786282	G	A	0.36	0.7876	0.0362	2.60916e-23	-0.0422	0.7789	0.1015	0.677801	98.8981
rs12417758	C	T	0.2093	0.4539	0.0304	6.21441e-12	-0.2467	0.5095	0.0844	0.00348097	47.4014
rs1598856	G	A	-0.1858	0.5508	0.0296	3.63203e-10	0.0718	0.5247	0.0846	0.396	39.4011
rs290805	T	C	-0.2268	0.1915	0.0401	1.51001e-08	-0.0835	0.2126	0.1027	0.4163	31.9888
rs3093956	C	T	0.2428	0.1858	0.0396	8.39093e-10	-0.0406	0.1091	0.143	0.776599	37.593
rs4838595	T	C	-0.2576	0.1217	0.0453	1.29101e-08	-0.2107	0.09181	0.1448	0.1456	32.3367
Acute myeloid leukaemia
rs1005277	C	A	-0.3006	0.7018	0.033	8.91867e-20	-0.0308	0.7789	0.1983	0.8765	82.9755
rs10786282	G	A	0.36	0.7876	0.0362	2.60916e-23	0.1391	0.779	0.1792	0.4375	98.8981
rs12417758	C	T	0.2093	0.4539	0.0304	6.21441e-12	-0.0341	0.5094	0.1493	0.8195	47.4014
rs1598856	G	A	-0.1858	0.5508	0.0296	3.63203e-10	0.0062	0.5246	0.1497	0.9668	39.4011
rs290805	T	C	-0.2268	0.1915	0.0401	1.51001e-08	-0.1258	0.2129	0.1818	0.4889	31.9888
rs3093956	C	T	0.2428	0.1858	0.0396	8.39093e-10	-0.348	0.109	0.2543	0.1711	37.593
rs4838595	T	C	-0.2576	0.1217	0.0453	1.29101e-08	-0.1889	0.09183	0.2563	0.4609	32.3367
Chronic myeloid leukaemia [CML]BCR/ABL+
rs1005277	C	A	-0.3006	0.7018	0.033	8.91867e-20	-0.0174	0.7783	0.179	0.9227	82.9755
rs10786282	G	A	0.36	0.7876	0.0362	2.60916e-23	-0.3371	0.7786	0.1621	0.0375604	98.8981
rs12417758	C	T	0.2093	0.4539	0.0304	6.21441e-12	-0.3489	0.5088	0.1351	0.00981093	47.4014
rs1598856	G	A	-0.1858	0.5508	0.0296	3.63203e-10	0.1746	0.5246	0.1349	0.1954	39.4011
rs290805	T	C	-0.2268	0.1915	0.0401	1.51001e-08	0.0783	0.2126	0.1639	0.632799	31.9888
rs3093956	C	T	0.2428	0.1858	0.0396	8.39093e-10	0.159	0.1097	0.2239	0.4778	37.593
rs4838595	T	C	-0.2576	0.1217	0.0453	1.29101e-08	-0.1015	0.0917	0.2309	0.6603	32.3367
Leukaemia of unspecified cell type
rs1005277	C	A	-0.3006	0.7018	0.033	8.91867e-20	0.0703	0.7788	0.205	0.731601	82.9755
rs10786282	G	A	0.36	0.7876	0.0362	2.60916e-23	0.0215	0.7789	0.1761	0.9027	98.8981
rs12417758	C	T	0.2093	0.4539	0.0304	6.21441e-12	-0.0558	0.5096	0.1469	0.704301	47.4014
rs1598856	G	A	-0.1858	0.5508	0.0296	3.63203e-10	-0.0024	0.5246	0.1471	0.9869	39.4011
rs290805	T	C	-0.2268	0.1915	0.0401	1.51001e-08	-0.2755	0.2126	0.1798	0.1254	31.9888
rs3093956	C	T	0.2428	0.1858	0.0396	8.39093e-10	-0.1543	0.1091	0.2642	0.5592	37.593
rs4838595	T	C	-0.2576	0.1217	0.0453	1.29101e-08	-0.7218	0.09181	0.2567	0.00492595	32.3367
Acute lymphocytic leukaemia
rs1005277	C	A	-0.3006	0.7018	0.033	8.91867e-20	0.131637	0.779391	0.125557	0.294444	82.9755
rs10786282	G	A	0.36	0.7876	0.0362	2.60916e-23	0.0379171	0.778861	0.126991	0.76526	98.8981
rs12417758	C	T	0.2093	0.4539	0.0304	6.21441e-12	0.113291	0.50813	0.10461	0.278816	47.4014
rs1598856	G	A	-0.1858	0.5508	0.0296	3.63203e-10	0.124043	0.523379	0.10484	0.236742	39.4011
rs290805	T	C	-0.2268	0.1915	0.0401	1.51001e-08	-0.241253	0.788511	0.128911	0.0612788	31.9888
rs3093956	C	T	0.2428	0.1858	0.0396	8.39093e-10	0.213667	0.109164	0.165856	0.197652	37.593
rs4838595	T	C	-0.2576	0.1217	0.0453	1.29101e-08	0.158675	0.0921352	0.179994	0.378016	32.3367
Myeloproliferative diseases (CML excluded)
rs1005277	C	A	-0.3006	0.7018	0.033	8.91867e-20	0.0197	0.7784	0.0711	0.781399	82.9755
rs10786282	G	A	0.36	0.7876	0.0362	2.60916e-23	-0.1056	0.7786	0.0619	0.0879205	98.8981
rs12417758	C	T	0.2093	0.4539	0.0304	6.21441e-12	0.061	0.5089	0.0516	0.2372	47.4014
rs1598856	G	A	-0.1858	0.5508	0.0296	3.63203e-10	-0.057	0.5245	0.0516	0.2696	39.4011
rs290805	T	C	-0.2268	0.1915	0.0401	1.51001e-08	-0.0496	0.2126	0.0629	0.4298	31.9888
rs3093956	C	T	0.2428	0.1858	0.0396	8.39093e-10	-0.0573	0.1096	0.0891	0.52	37.593
rs4838595	T	C	-0.2576	0.1217	0.0453	1.29101e-08	-0.1499	0.09166	0.0896	0.0942302	32.3367
Polycythaemia vera
rs1005277	C	A	-0.3006	0.7018	0.033	8.92e-20	0.0174	0.7784	0.0989	0.8605	82.9755
rs12417758	C	T	0.2093	0.4539	0.0304	6.21e-12	0.0267	0.5089	0.0715	0.7089	47.4014
rs1598856	G	A	-0.1858	0.5508	0.0296	3.63e-10	-0.1568	0.5245	0.0715	0.0283602	39.4011
rs290805	T	C	-0.2268	0.1915	0.0401	1.51e-08	-0.0111	0.2126	0.0871	0.8983	31.9888
rs3093956	C	T	0.2428	0.1858	0.0396	8.39e-10	-0.0468	0.1096	0.1247	0.707301	37.593
rs4838595	T	C	-0.2576	0.1217	0.0453	1.29e-08	-0.2468	0.09167	0.1239	0.0463799	32.3367
Chronic myeloproliferative disease
rs1005277	C	A	-0.3006	0.7018	0.033	8.91867e-20	0.173	0.7784	0.195	0.375	82.9755
rs10786282	G	A	0.36	0.7876	0.0362	2.60916e-23	0.1321	0.7786	0.1644	0.4216	98.8981
rs12417758	C	T	0.2093	0.4539	0.0304	6.21441e-12	0.2541	0.5089	0.1372	0.064	47.4014
rs1598856	G	A	-0.1858	0.5508	0.0296	3.63203e-10	-0.0849	0.5246	0.1372	0.5361	39.4011
rs290805	T	C	-0.2268	0.1915	0.0401	1.51001e-08	0.2791	0.2126	0.167	0.0947	31.9888
rs3093956	C	T	0.2428	0.1858	0.0396	8.39093e-10	0.0592	0.1096	0.2308	0.7974	37.593
rs4838595	T	C	-0.2576	0.1217	0.0453	1.29101e-08	-0.072	0.0917	0.2395	0.7635	32.3367
Essential (haemorrhagic) thrombocythaemia
rs1005277	C	A	-0.3006	0.7018	0.033	8.91867e-20	0.0213	0.7784	0.0977	0.8278	82.9755
rs10786282	G	A	0.36	0.7876	0.0362	2.60916e-23	0.005	0.7786	0.0857	0.9531	98.8981
rs12417758	C	T	0.2093	0.4539	0.0304	6.21441e-12	0.0042	0.5089	0.0712	0.9533	47.4014
rs1598856	G	A	-0.1858	0.5508	0.0296	3.63203e-10	0.0316	0.5246	0.0714	0.6581	39.4011
rs290805	T	C	-0.2268	0.1915	0.0401	1.51001e-08	-0.0752	0.2126	0.087	0.3879	31.9888
rs3093956	C	T	0.2428	0.1858	0.0396	8.39093e-10	-0.058	0.1096	0.121	0.631499	37.593
rs4838595	T	C	-0.2576	0.1217	0.0453	1.29101e-08	-0.1431	0.09168	0.1236	0.2469	32.3367
Eosinophilic disease (BM)
rs1005277	C	A	-0.3006	0.7018	0.033	8.91867e-20	-0.0311	0.779	0.1479	0.8333	82.9755
rs10786282	G	A	0.36	0.7876	0.0362	2.60916e-23	0.1482	0.7792	0.1261	0.2398	98.8981
rs12417758	C	T	0.2093	0.4539	0.0304	6.21441e-12	-0.0103	0.5091	0.1054	0.9219	47.4014
rs1598856	G	A	-0.1858	0.5508	0.0296	3.63203e-10	-0.0635	0.5261	0.1052	0.5462	39.4011
rs290805	T	C	-0.2268	0.1915	0.0401	1.51001e-08	0.0993	0.2129	0.1285	0.4396	31.9888
rs3093956	C	T	0.2428	0.1858	0.0396	8.39093e-10	-0.1616	0.1095	0.1813	0.3727	37.593
rs4838595	T	C	-0.2576	0.1217	0.0453	1.29101e-08	-0.3878	0.09221	0.1814	0.03252	32.3367
Malignant immunoproliferative diseases
rs1005277	C	A	-0.3006	0.7018	0.033	8.91867e-20	0.3401	0.7788	0.1785	0.0567597	82.9755
rs10786282	G	A	0.36	0.7876	0.0362	2.60916e-23	-0.048	0.7789	0.159	0.7627	98.8981
rs12417758	C	T	0.2093	0.4539	0.0304	6.21441e-12	-0.1349	0.5096	0.1324	0.3084	47.4014
rs1598856	G	A	-0.1858	0.5508	0.0296	3.63203e-10	-0.2148	0.5246	0.1329	0.1061	39.4011
rs290805	T	C	-0.2268	0.1915	0.0401	1.51001e-08	0.2723	0.2126	0.1607	0.0901903	31.9888
rs3093956	C	T	0.2428	0.1858	0.0396	8.39093e-10	0.0076	0.1091	0.2225	0.9727	37.593
rs4838595	T	C	-0.2576	0.1217	0.0453	1.29101e-08	0.0905	0.09184	0.2294	0.6931	32.3367
Diffuse large B-cell lymphoma
rs1005277	C	A	-0.3006	0.7018	0.033	8.91867e-20	-0.2156	0.7788	0.1347	0.1094	82.9755
rs10786282	G	A	0.36	0.7876	0.0362	2.60916e-23	-0.1087	0.779	0.1185	0.3589	98.8981
rs12417758	C	T	0.2093	0.4539	0.0304	6.21441e-12	-0.1241	0.5094	0.0986	0.208	47.4014
rs1598856	G	A	-0.1858	0.5508	0.0296	3.63203e-10	-0.0955	0.5246	0.099	0.335	39.4011
rs290805	T	C	-0.2268	0.1915	0.0401	1.51001e-08	-0.0345	0.2129	0.1202	0.774399	31.9888
rs3093956	C	T	0.2428	0.1858	0.0396	8.39093e-10	0.3022	0.1091	0.1794	0.0921107	37.593
rs4838595	T	C	-0.2576	0.1217	0.0453	1.29101e-08	-0.0454	0.09183	0.1705	0.79	32.3367
Follicular lymphoma
rs1005277	C	A	-0.3006	0.7018	0.033	8.91867e-20	-0.0304	0.7788	0.085	0.7209	82.9755
rs10786282	G	A	0.36	0.7876	0.0362	2.60916e-23	-0.1007	0.7788	0.075	0.1791	98.8981
rs12417758	C	T	0.2093	0.4539	0.0304	6.21441e-12	-0.1844	0.5095	0.0624	0.00311702	47.4014
rs1598856	G	A	-0.1858	0.5508	0.0296	3.63203e-10	0.0013	0.5246	0.0625	0.9832	39.4011
rs290805	T	C	-0.2268	0.1915	0.0401	1.51001e-08	-0.0036	0.2126	0.0758	0.9625	31.9888
rs3093956	C	T	0.2428	0.1858	0.0396	8.39093e-10	0.3361	0.1091	0.1189	0.00468598	37.593
rs4838595	T	C	-0.2576	0.1217	0.0453	1.29101e-08	-0.0971	0.09181	0.1077	0.367	32.3367
Hodgkin lymphoma
rs1005277	C	A	-0.3006	0.7018	0.033	8.91867e-20	-0.1078	0.7787	0.0986	0.2743	82.9755
rs10786282	G	A	0.36	0.7876	0.0362	2.60916e-23	0.0925	0.7789	0.0894	0.3009	98.8981
rs12417758	C	T	0.2093	0.4539	0.0304	6.21441e-12	-0.0794	0.5096	0.0744	0.2856	47.4014
rs1598856	G	A	-0.1858	0.5508	0.0296	3.63203e-10	0.0264	0.5246	0.0745	0.7227	39.4011
rs290805	T	C	-0.2268	0.1915	0.0401	1.51001e-08	-0.0351	0.2126	0.0906	0.6989	31.9888
rs3093956	C	T	0.2428	0.1858	0.0396	8.39093e-10	-0.0314	0.1091	0.1259	0.8031	37.593
rs4838595	T	C	-0.2576	0.1217	0.0453	1.29101e-08	-0.0253	0.09184	0.1269	0.8421	32.3367
Mature T/NK-cell lymphomas
rs1005277	C	A	-0.3006	0.7018	0.033	8.91867e-20	-0.1307	0.7788	0.1607	0.4163	82.9755
rs10786282	G	A	0.36	0.7876	0.0362	2.60916e-23	0.0086	0.7789	0.1394	0.9508	98.8981
rs12417758	C	T	0.2093	0.4539	0.0304	6.21441e-12	-0.1538	0.5096	0.1159	0.1845	47.4014
rs1598856	G	A	-0.1858	0.5508	0.0296	3.63203e-10	-0.094	0.5246	0.116	0.4181	39.4011
rs290805	T	C	-0.2268	0.1915	0.0401	1.51001e-08	0.1805	0.2126	0.1407	0.1996	31.9888
rs3093956	C	T	0.2428	0.1858	0.0396	8.39093e-10	-0.2175	0.1091	0.1937	0.2613	37.593
rs4838595	T	C	-0.2576	0.1217	0.0453	1.29101e-08	-0.1856	0.09182	0.2004	0.3543	32.3367
Non-follicular lymphoma
rs1005277	C	A	-0.3006	0.7018	0.033	8.91867e-20	-0.0721	0.7787	0.0544	0.185	82.9755
rs10786282	G	A	0.36	0.7876	0.0362	2.60916e-23	-0.0181	0.7789	0.0482	0.7065	98.8981
rs1598856	G	A	-0.1858	0.5508	0.0296	3.63203e-10	0.0403	0.5247	0.0402	0.3167	39.4011
rs290805	T	C	-0.2268	0.1915	0.0401	1.51001e-08	0.0003	0.2126	0.0487	0.9952	31.9888
rs4838595	T	C	-0.2576	0.1217	0.0453	1.29101e-08	-0.0241	0.09183	0.0692	0.727999	32.3367
Other and unspecified types of non-Hodgkin lymphoma
rs1005277	C	A	-0.3006	0.7018	0.033	8.91867e-20	-0.0208	0.7788	0.085	0.8067	82.9755
rs10786282	G	A	0.36	0.7876	0.0362	2.60916e-23	-0.0335	0.7789	0.0742	0.6513	98.8981
rs12417758	C	T	0.2093	0.4539	0.0304	6.21441e-12	-0.053	0.5096	0.0616	0.3896	47.4014
rs1598856	G	A	-0.1858	0.5508	0.0296	3.63203e-10	-0.0064	0.5246	0.0618	0.9178	39.4011
rs290805	T	C	-0.2268	0.1915	0.0401	1.51001e-08	0.0285	0.2126	0.075	0.7036	31.9888
rs3093956	C	T	0.2428	0.1858	0.0396	8.39093e-10	0.3274	0.1092	0.109	0.00266803	37.593
rs4838595	T	C	-0.2576	0.1217	0.0453	1.29101e-08	0.0033	0.09184	0.1064	0.9754	32.3367
Non-Hodgkin lymphoma
rs1005277	C	A	-0.3006	0.7018	0.033	8.91867e-20	-0.0542521	0.779341	0.0563503	0.335666	82.9755
rs10786282	G	A	0.36	0.7876	0.0362	2.60916e-23	-0.0303711	0.778826	0.0560233	0.58774	98.8981
rs1598856	G	A	-0.1858	0.5508	0.0296	3.63203e-10	0.0065548	0.523364	0.0467956	0.888602	39.4011
rs290805	T	C	-0.2268	0.1915	0.0401	1.51001e-08	-0.0181569	0.211465	0.057141	0.75067	31.9888
rs4838595	T	C	-0.2576	0.1217	0.0453	1.29101e-08	-0.00290083	0.0921262	0.0807428	0.971341	32.3367
Multiple myeloma and malignant plasma cell neoplasms
rs1005277	C	A	-0.3006	0.7018	0.033	8.91867e-20	0.0635	0.7788	0.0821	0.4394	82.9755
rs10786282	G	A	0.36	0.7876	0.0362	2.60916e-23	-0.0898	0.7788	0.0704	0.2024	98.8981
rs12417758	C	T	0.2093	0.4539	0.0304	6.21441e-12	0.069	0.5097	0.0586	0.2387	47.4014
rs1598856	G	A	-0.1858	0.5508	0.0296	3.63203e-10	0.05	0.5247	0.0588	0.3952	39.4011
rs290805	T	C	-0.2268	0.1915	0.0401	1.51001e-08	-0.0427	0.2126	0.0712	0.549099	31.9888
rs3093956	C	T	0.2428	0.1858	0.0396	8.39093e-10	0.1514	0.1092	0.0999	0.1298	37.593
rs4838595	T	C	-0.2576	0.1217	0.0453	1.29101e-08	-0.0832	0.09181	0.1016	0.4129	32.3367
Infectious mononucleosis
rs1005277	C	A	-0.3006	0.7018	0.033	8.91867e-20	0.1162	0.7783	0.0554	0.0360097	82.9755
rs12417758	C	T	0.2093	0.4539	0.0304	6.21441e-12	-0.0465	0.5088	0.0409	0.2556	47.4014
rs1598856	G	A	-0.1858	0.5508	0.0296	3.63203e-10	0.0027	0.5248	0.041	0.9483	39.4011
rs290805	T	C	-0.2268	0.1915	0.0401	1.51001e-08	-0.09	0.2127	0.0502	0.0730096	31.9888
rs3093956	C	T	0.2428	0.1858	0.0396	8.39093e-10	-0.1072	0.1094	0.0702	0.1269	37.593
rs4838595	T	C	-0.2576	0.1217	0.0453	1.29101e-08	0.1003	0.09165	0.0707	0.1558	32.3367
Amyloidosis
rs1005277	C	A	-0.3006	0.7018	0.033	8.91867e-20	0.0746	0.7786	0.1176	0.5259	82.9755
rs10786282	G	A	0.36	0.7876	0.0362	2.60916e-23	0.0943	0.7779	0.1048	0.368	98.8981
rs12417758	C	T	0.2093	0.4539	0.0304	6.21441e-12	0.0013	0.5088	0.0877	0.9878	47.4014
rs1598856	G	A	-0.1858	0.5508	0.0296	3.63203e-10	-0.027	0.5244	0.0878	0.758501	39.4011
rs290805	T	C	-0.2268	0.1915	0.0401	1.51001e-08	0.0687	0.2126	0.1067	0.5194	31.9888
rs3093956	C	T	0.2428	0.1858	0.0396	8.39093e-10	0.0023	0.1094	0.1509	0.9878	37.593
rs4838595	T	C	-0.2576	0.1217	0.0453	1.29101e-08	0.0488	0.09147	0.1505	0.745799	32.3367
Agranulocytosis
rs1005277	C	A	-0.3006	0.7018	0.033	8.91867e-20	-0.0402	0.7783	0.0507	0.4279	82.9755
rs10786282	G	A	0.36	0.7876	0.0362	2.60916e-23	-0.0607	0.7785	0.0438	0.1663	98.8981
rs12417758	C	T	0.2093	0.4539	0.0304	6.21441e-12	-0.0455	0.5088	0.0365	0.2127	47.4014
rs1598856	G	A	-0.1858	0.5508	0.0296	3.63203e-10	-0.0116	0.5246	0.0365	0.7515	39.4011
rs290805	T	C	-0.2268	0.1915	0.0401	1.51001e-08	0.0011	0.2125	0.0447	0.9801	31.9888
rs3093956	C	T	0.2428	0.1858	0.0396	8.39093e-10	0.1404	0.1096	0.0616	0.0225398	37.593
rs4838595	T	C	-0.2576	0.1217	0.0453	1.29101e-08	-0.0362	0.09166	0.0632	0.5675	32.3367
Drug-induced neutropenia
rs1005277	C	A	-0.3006	0.7018	0.033	8.91867e-20	-0.0395	0.7784	0.0665	0.552	82.9755
rs10786282	G	A	0.36	0.7876	0.0362	2.60916e-23	-0.0469	0.7785	0.057	0.4106	98.8981
rs12417758	C	T	0.2093	0.4539	0.0304	6.21441e-12	-0.0455	0.5089	0.0475	0.3377	47.4014
rs1598856	G	A	-0.1858	0.5508	0.0296	3.63203e-10	0.0305	0.5245	0.0476	0.5212	39.4011
rs290805	T	C	-0.2268	0.1915	0.0401	1.51001e-08	0.0564	0.2126	0.0582	0.3323	31.9888
rs3093956	C	T	0.2428	0.1858	0.0396	8.39093e-10	0.0688	0.1096	0.0793	0.386	37.593
rs4838595	T	C	-0.2576	0.1217	0.0453	1.29101e-08	-0.1018	0.09166	0.0824	0.2165	32.3367
Eosinophilia
rs1005277	C	A	-0.3006	0.7018	0.033	8.91867e-20	-0.031	0.7783	0.1478	0.8338	82.9755
rs10786282	G	A	0.36	0.7876	0.0362	2.60916e-23	0.1518	0.7786	0.1261	0.2285	98.8981
rs12417758	C	T	0.2093	0.4539	0.0304	6.21441e-12	-0.0078	0.5089	0.1051	0.941	47.4014
rs1598856	G	A	-0.1858	0.5508	0.0296	3.63203e-10	-0.0595	0.5246	0.1053	0.5717	39.4011
rs290805	T	C	-0.2268	0.1915	0.0401	1.51001e-08	0.1011	0.2126	0.1285	0.4315	31.9888
rs3093956	C	T	0.2428	0.1858	0.0396	8.39093e-10	-0.1574	0.1094	0.1815	0.3859	37.593
rs4838595	T	C	-0.2576	0.1217	0.0453	1.29101e-08	-0.3811	0.09166	0.1817	0.0359402	32.3367
Other and unspecified disorders of white blood cells
rs1005277	C	A	-0.3006	0.7018	0.033	8.91867e-20	0.0322	0.7783	0.0896	0.7195	82.9755
rs10786282	G	A	0.36	0.7876	0.0362	2.60916e-23	0.0697	0.7786	0.079	0.3774	98.8981
rs12417758	C	T	0.2093	0.4539	0.0304	6.21441e-12	0.1065	0.509	0.0658	0.1055	47.4014
rs1598856	G	A	-0.1858	0.5508	0.0296	3.63203e-10	0.0365	0.5246	0.0657	0.5784	39.4011
rs290805	T	C	-0.2268	0.1915	0.0401	1.51001e-08	0.0485	0.2126	0.0801	0.544999	31.9888
rs3093956	C	T	0.2428	0.1858	0.0396	8.39093e-10	0.1101	0.1095	0.1094	0.3141	37.593
rs4838595	T	C	-0.2576	0.1217	0.0453	1.29101e-08	-0.032	0.09168	0.114	0.7792	32.3367
Other disorders of white blood cells
rs1005277	C	A	-0.3006	0.7018	0.033	8.91867e-20	0.0142	0.7783	0.0767	0.8534	82.9755
rs10786282	G	A	0.36	0.7876	0.0362	2.60916e-23	0.1005	0.7786	0.0669	0.1329	98.8981
rs12417758	C	T	0.2093	0.4539	0.0304	6.21441e-12	0.0638	0.5089	0.0557	0.2522	47.4014
rs1598856	G	A	-0.1858	0.5508	0.0296	3.63203e-10	0.0027	0.5246	0.0557	0.9617	39.4011
rs290805	T	C	-0.2268	0.1915	0.0401	1.51001e-08	0.0613	0.2126	0.0679	0.3662	31.9888
rs3093956	C	T	0.2428	0.1858	0.0396	8.39093e-10	0.0629	0.1095	0.0936	0.501601	37.593
rs4838595	T	C	-0.2576	0.1217	0.0453	1.29101e-08	-0.1269	0.09165	0.0964	0.188	32.3367

## Sheet: Supplementary Table 6
Supplementary Table 6. Index instrumental SNPs for Intrinsic epigenetic age acceleration and the effects, standard errors on haematologic diseases in the discovery analysis.
			Intrinsic epigenetic age acceleration				Haematologic diseases				F-statistic
SNP	Effect allele	Other allele	Beta	Eaf	Standard Error	P-value	Beta	Eaf	Standard Error	P-value
Anaemias
rs10447389	A	G	-0.2764	0.2687	0.034	4.41774e-16	0.0084	0.2256	0.0204	0.6788	66.0873
rs10732882	G	T	0.2405	0.5941	0.0318	3.67959e-14	-0.0191	0.4983	0.0171	0.264	57.1974
rs10735418	C	T	-0.1954	0.3722	0.0321	1.13999e-09	-0.0138	0.344	0.0179	0.4383	37.0543
rs12043492	T	C	0.2166	0.4212	0.0313	4.35211e-12	-0.0072	0.3866	0.0174	0.6782	47.8882
rs12666349	C	T	-0.2548	0.1972	0.0436	5.22697e-09	0.0143	0.227	0.0203	0.483	34.1528
rs12903325	G	T	0.2216	0.2404	0.0357	5.47596e-10	-0.0214	0.2252	0.0203	0.2917	38.5304
rs1488106	C	T	-0.1827	0.6279	0.0311	4.246e-09	-0.0235	0.6189	0.0175	0.1801	34.5109
rs1511762	C	T	-0.2642	0.7814	0.0374	1.53215e-12	-0.0204	0.8432	0.0231	0.3767	49.9025
rs1726672	T	C	-0.2038	0.3036	0.0329	6.047e-10	0.0282	0.3807	0.0174	0.1052	38.3722
rs2275558	A	G	-0.2335	0.2212	0.0402	6.44303e-09	0.015	0.2112	0.0215	0.4873	33.7382
rs2492286	T	G	0.2808	0.1519	0.0428	5.29298e-11	-0.0011	0.1098	0.0272	0.9677	43.0434
rs2736099	G	A	-0.2326	0.6462	0.0334	3.46976e-12	-0.0046	0.6686	0.018	0.8	48.4983
rs34003787	T	C	0.3239	0.0862	0.0581	2.53998e-08	-0.0284	0.0474	0.0399	0.475501	31.0792
rs3917672	G	A	0.2622	0.5142	0.0304	5.94566e-18	0.0083	0.4622	0.017	0.6275	74.3906
rs4240228	T	G	0.2547	0.7168	0.0334	2.46604e-14	0.0006	0.706	0.0185	0.9742	58.152
rs57941717	T	G	0.2908	0.2528	0.0357	3.71022e-16	0.0206	0.2521	0.0196	0.2927	66.3517
rs6414374	G	A	-0.3214	0.8375	0.0418	1.42102e-14	0.0068	0.8512	0.0237	0.772999	59.1206
rs6577536	G	A	-0.1968	0.5157	0.0302	6.72822e-11	-0.0046	0.514	0.0169	0.7879	42.4655
rs75243280	C	T	0.2323	0.3314	0.0339	7.36716e-12	-0.0067	0.2872	0.0188	0.7212	46.9569
rs7550821	T	C	-0.2551	0.2441	0.035	3.26964e-13	-0.0023	0.2248	0.0202	0.9104	53.1233
rs7627756	A	G	0.2162	0.5615	0.0301	6.2748e-13	-0.002	0.6307	0.0175	0.9085	51.5915
rs79111787	C	T	0.9076	0.0322	0.1412	1.275e-10	-0.0435	0.08254	0.0311	0.1624	41.3161
Nutritional anaemias
rs10447389	A	G	-0.2764	0.2687	0.034	4.41774e-16	0.0308	0.2246	0.0202	0.1269	66.0873
rs10732882	G	T	0.2405	0.5941	0.0318	3.67959e-14	-0.0106	0.4958	0.0169	0.5327	57.1974
rs10735418	C	T	-0.1954	0.3722	0.0321	1.13999e-09	-0.0017	0.3433	0.0178	0.9232	37.0543
rs12043492	T	C	0.2166	0.4212	0.0313	4.35211e-12	0.009	0.3846	0.0173	0.6011	47.8882
rs12666349	C	T	-0.2548	0.1972	0.0436	5.22697e-09	0.003	0.2273	0.0202	0.8824	34.1528
rs12903325	G	T	0.2216	0.2404	0.0357	5.47596e-10	-0.0206	0.2241	0.0201	0.306	38.5304
rs1488106	C	T	-0.1827	0.6279	0.0311	4.246e-09	-0.0127	0.6184	0.0173	0.4642	34.5109
rs1511762	C	T	-0.2642	0.7814	0.0374	1.53215e-12	-0.0294	0.8427	0.0229	0.1995	49.9025
rs1726672	T	C	-0.2038	0.3036	0.0329	6.047e-10	0.0046	0.3829	0.0173	0.788	38.3722
rs2275558	A	G	-0.2335	0.2212	0.0402	6.44303e-09	0.0351	0.21	0.0214	0.1018	33.7382
rs2492286	T	G	0.2808	0.1519	0.0428	5.29298e-11	-0.0184	0.1106	0.0268	0.4935	43.0434
rs2736099	G	A	-0.2326	0.6462	0.0334	3.46976e-12	0.0065	0.6685	0.0179	0.7173	48.4983
rs34003787	T	C	0.3239	0.0862	0.0581	2.53998e-08	-0.0484	0.04804	0.0395	0.2204	31.0792
rs3917672	G	A	0.2622	0.5142	0.0304	5.94566e-18	0.011	0.4625	0.0169	0.5131	74.3906
rs4240228	T	G	0.2547	0.7168	0.0334	2.46604e-14	-0.0257	0.7057	0.0184	0.163	58.152
rs57941717	T	G	0.2908	0.2528	0.0357	3.71022e-16	-0.0016	0.2528	0.0194	0.9345	66.3517
rs6414374	G	A	-0.3214	0.8375	0.0418	1.42102e-14	-0.0199	0.8521	0.0238	0.4023	59.1206
rs6577536	G	A	-0.1968	0.5157	0.0302	6.72822e-11	-0.0018	0.5162	0.0168	0.9167	42.4655
rs75243280	C	T	0.2323	0.3314	0.0339	7.36716e-12	-0.0124	0.2876	0.0186	0.5043	46.9569
rs7550821	T	C	-0.2551	0.2441	0.035	3.26964e-13	0.008	0.2242	0.0201	0.690799	53.1233
rs7627756	A	G	0.2162	0.5615	0.0301	6.2748e-13	0.0076	0.6302	0.0173	0.6591	51.5915
rs79111787	C	T	0.9076	0.0322	0.1412	1.275e-10	-0.0468	0.08224	0.031	0.1317	41.3161
Iron deficiency anemia
rs10447389	A	G	-0.2764	0.2687	0.034	4.41774e-16	0.0311	0.2245	0.0226	0.1691	66.0873
rs10732882	G	T	0.2405	0.5941	0.0318	3.67959e-14	-0.0095	0.4958	0.0189	0.617401	57.1974
rs10735418	C	T	-0.1954	0.3722	0.0321	1.13999e-09	-0.0085	0.3433	0.0199	0.668099	37.0543
rs12043492	T	C	0.2166	0.4212	0.0313	4.35211e-12	0.0122	0.3846	0.0193	0.5277	47.8882
rs12666349	C	T	-0.2548	0.1972	0.0436	5.22697e-09	-0.0213	0.2272	0.0226	0.3457	34.1528
rs12903325	G	T	0.2216	0.2404	0.0357	5.47596e-10	-0.0128	0.2242	0.0225	0.5692	38.5304
rs1488106	C	T	-0.1827	0.6279	0.0311	4.246e-09	-0.0219	0.6183	0.0194	0.2594	34.5109
rs1511762	C	T	-0.2642	0.7814	0.0374	1.53215e-12	-0.0449	0.8426	0.0256	0.0796893	49.9025
rs1726672	T	C	-0.2038	0.3036	0.0329	6.047e-10	-0.0086	0.3828	0.0194	0.6568	38.3722
rs2275558	A	G	-0.2335	0.2212	0.0402	6.44303e-09	0.0294	0.2099	0.024	0.2201	33.7382
rs2492286	T	G	0.2808	0.1519	0.0428	5.29298e-11	-0.0058	0.1106	0.03	0.8468	43.0434
rs2736099	G	A	-0.2326	0.6462	0.0334	3.46976e-12	0.007	0.6685	0.02	0.7256	48.4983
rs34003787	T	C	0.3239	0.0862	0.0581	2.53998e-08	-0.0291	0.04807	0.0442	0.5099	31.0792
rs3917672	G	A	0.2622	0.5142	0.0304	5.94566e-18	0.0196	0.4625	0.0189	0.2999	74.3906
rs4240228	T	G	0.2547	0.7168	0.0334	2.46604e-14	-0.0294	0.7057	0.0206	0.1536	58.152
rs57941717	T	G	0.2908	0.2528	0.0357	3.71022e-16	0.0018	0.2528	0.0217	0.9322	66.3517
rs6414374	G	A	-0.3214	0.8375	0.0418	1.42102e-14	-0.0112	0.8521	0.0267	0.675601	59.1206
rs6577536	G	A	-0.1968	0.5157	0.0302	6.72822e-11	0.0049	0.5162	0.0188	0.7947	42.4655
rs75243280	C	T	0.2323	0.3314	0.0339	7.36716e-12	-0.0172	0.2876	0.0208	0.4101	46.9569
rs7550821	T	C	-0.2551	0.2441	0.035	3.26964e-13	0.008	0.2242	0.0224	0.720299	53.1233
rs7627756	A	G	0.2162	0.5615	0.0301	6.2748e-13	0.0212	0.6303	0.0194	0.2751	51.5915
rs79111787	C	T	0.9076	0.0322	0.1412	1.275e-10	-0.0787	0.08222	0.0348	0.02357	41.3161
Iron deficiency anaemia secondary to blood loss (chronic)
rs10447389	A	G	-0.2764	0.2687	0.034	4.41774e-16	0.0475	0.2244	0.0358	0.1848	66.0873
rs10732882	G	T	0.2405	0.5941	0.0318	3.67959e-14	0.0009	0.4959	0.0301	0.9774	57.1974
rs10735418	C	T	-0.1954	0.3722	0.0321	1.13999e-09	-0.0013	0.3434	0.0315	0.9679	37.0543
rs12043492	T	C	0.2166	0.4212	0.0313	4.35211e-12	0.0856	0.3848	0.0306	0.005202	47.8882
rs12666349	C	T	-0.2548	0.1972	0.0436	5.22697e-09	0.0227	0.2273	0.0359	0.528	34.1528
rs12903325	G	T	0.2216	0.2404	0.0357	5.47596e-10	-0.0182	0.2242	0.0358	0.611599	38.5304
rs1488106	C	T	-0.1827	0.6279	0.0311	4.246e-09	0.0407	0.6186	0.0308	0.1859	34.5109
rs1511762	C	T	-0.2642	0.7814	0.0374	1.53215e-12	-0.0555	0.8427	0.0407	0.1724	49.9025
rs1726672	T	C	-0.2038	0.3036	0.0329	6.047e-10	0.0416	0.383	0.0307	0.1757	38.3722
rs2275558	A	G	-0.2335	0.2212	0.0402	6.44303e-09	0.0472	0.2099	0.0381	0.216	33.7382
rs2492286	T	G	0.2808	0.1519	0.0428	5.29298e-11	0.0007	0.1106	0.0477	0.9875	43.0434
rs2736099	G	A	-0.2326	0.6462	0.0334	3.46976e-12	0.0335	0.6686	0.0317	0.2914	48.4983
rs34003787	T	C	0.3239	0.0862	0.0581	2.53998e-08	-0.1242	0.04805	0.0699	0.0757199	31.0792
rs3917672	G	A	0.2622	0.5142	0.0304	5.94566e-18	0.0265	0.4624	0.0299	0.3753	74.3906
rs4240228	T	G	0.2547	0.7168	0.0334	2.46604e-14	-0.0053	0.7059	0.0327	0.8707	58.152
rs57941717	T	G	0.2908	0.2528	0.0357	3.71022e-16	0.0386	0.2529	0.0344	0.262	66.3517
rs6414374	G	A	-0.3214	0.8375	0.0418	1.42102e-14	-0.0427	0.8521	0.0423	0.3133	59.1206
rs6577536	G	A	-0.1968	0.5157	0.0302	6.72822e-11	-0.0266	0.5161	0.0298	0.3719	42.4655
rs75243280	C	T	0.2323	0.3314	0.0339	7.36716e-12	-0.0157	0.2876	0.033	0.6343	46.9569
rs7550821	T	C	-0.2551	0.2441	0.035	3.26964e-13	0.0273	0.2242	0.0356	0.4437	53.1233
rs7627756	A	G	0.2162	0.5615	0.0301	6.2748e-13	0.015	0.6302	0.0308	0.6256	51.5915
rs79111787	C	T	0.9076	0.0322	0.1412	1.275e-10	-0.0562	0.08237	0.0551	0.3072	41.3161
Other and unspecified iron deficiency
rs10447389	A	G	-0.2764	0.2687	0.034	4.41774e-16	0.0299	0.2245	0.0264	0.2579	66.0873
rs10732882	G	T	0.2405	0.5941	0.0318	3.67959e-14	-0.0105	0.4958	0.0221	0.635	57.1974
rs10735418	C	T	-0.1954	0.3722	0.0321	1.13999e-09	-0.0001	0.3433	0.0233	0.9954	37.0543
rs12043492	T	C	0.2166	0.4212	0.0313	4.35211e-12	-0.02	0.3845	0.0226	0.3764	47.8882
rs12666349	C	T	-0.2548	0.1972	0.0436	5.22697e-09	-0.0448	0.2271	0.0265	0.0904191	34.1528
rs12903325	G	T	0.2216	0.2404	0.0357	5.47596e-10	-0.0108	0.2242	0.0263	0.6805	38.5304
rs1488106	C	T	-0.1827	0.6279	0.0311	4.246e-09	-0.0429	0.6183	0.0227	0.0585599	34.5109
rs1511762	C	T	-0.2642	0.7814	0.0374	1.53215e-12	-0.036	0.8427	0.03	0.2292	49.9025
rs1726672	T	C	-0.2038	0.3036	0.0329	6.047e-10	-0.0273	0.3828	0.0226	0.2286	38.3722
rs2275558	A	G	-0.2335	0.2212	0.0402	6.44303e-09	0.0172	0.2099	0.0281	0.5401	33.7382
rs2492286	T	G	0.2808	0.1519	0.0428	5.29298e-11	-0.0142	0.1106	0.0351	0.684699	43.0434
rs2736099	G	A	-0.2326	0.6462	0.0334	3.46976e-12	-0.0122	0.6684	0.0234	0.6003	48.4983
rs34003787	T	C	0.3239	0.0862	0.0581	2.53998e-08	-0.0197	0.04809	0.0518	0.7035	31.0792
rs3917672	G	A	0.2622	0.5142	0.0304	5.94566e-18	0.0219	0.4625	0.0221	0.3217	74.3906
rs4240228	T	G	0.2547	0.7168	0.0334	2.46604e-14	-0.0451	0.7057	0.024	0.0604296	58.152
rs57941717	T	G	0.2908	0.2528	0.0357	3.71022e-16	-0.0148	0.2528	0.0254	0.5608	66.3517
rs6414374	G	A	-0.3214	0.8375	0.0418	1.42102e-14	0.0134	0.8522	0.0312	0.667699	59.1206
rs6577536	G	A	-0.1968	0.5157	0.0302	6.72822e-11	0.0138	0.5162	0.022	0.53	42.4655
rs75243280	C	T	0.2323	0.3314	0.0339	7.36716e-12	-0.0198	0.2876	0.0244	0.4172	46.9569
rs7550821	T	C	-0.2551	0.2441	0.035	3.26964e-13	-0.0059	0.2241	0.0262	0.8226	53.1233
rs7627756	A	G	0.2162	0.5615	0.0301	6.2748e-13	0.0304	0.6303	0.0227	0.1805	51.5915
rs79111787	C	T	0.9076	0.0322	0.1412	1.275e-10	-0.0567	0.0823	0.0407	0.1636	41.3161
Vitamin B12 deficiency anaemia
rs10447389	A	G	-0.2764	0.2687	0.034	4.41774e-16	0.0289	0.2244	0.042	0.490801	66.0873
rs10732882	G	T	0.2405	0.5941	0.0318	3.67959e-14	0.0384	0.496	0.0354	0.2785	57.1974
rs10735418	C	T	-0.1954	0.3722	0.0321	1.13999e-09	0.0118	0.3434	0.0372	0.751201	37.0543
rs12043492	T	C	0.2166	0.4212	0.0313	4.35211e-12	-0.0174	0.3845	0.0361	0.630099	47.8882
rs12666349	C	T	-0.2548	0.1972	0.0436	5.22697e-09	0.0882	0.2274	0.0423	0.0369403	34.1528
rs12903325	G	T	0.2216	0.2404	0.0357	5.47596e-10	-0.0383	0.2242	0.0422	0.3639	38.5304
rs1488106	C	T	-0.1827	0.6279	0.0311	4.246e-09	0.0028	0.6185	0.0362	0.938	34.5109
rs1511762	C	T	-0.2642	0.7814	0.0374	1.53215e-12	0.0346	0.8429	0.0481	0.4719	49.9025
rs1726672	T	C	-0.2038	0.3036	0.0329	6.047e-10	0.0454	0.383	0.0361	0.2093	38.3722
rs2275558	A	G	-0.2335	0.2212	0.0402	6.44303e-09	0.0272	0.2099	0.0449	0.5445	33.7382
rs2492286	T	G	0.2808	0.1519	0.0428	5.29298e-11	-0.013	0.1106	0.0563	0.817	43.0434
rs2736099	G	A	-0.2326	0.6462	0.0334	3.46976e-12	0.0316	0.6686	0.0374	0.3978	48.4983
rs34003787	T	C	0.3239	0.0862	0.0581	2.53998e-08	-0.121	0.04806	0.0826	0.1431	31.0792
rs3917672	G	A	0.2622	0.5142	0.0304	5.94566e-18	0.0075	0.4624	0.0353	0.8323	74.3906
rs4240228	T	G	0.2547	0.7168	0.0334	2.46604e-14	-0.0208	0.7059	0.0386	0.589	58.152
rs57941717	T	G	0.2908	0.2528	0.0357	3.71022e-16	-0.0062	0.2529	0.0405	0.8784	66.3517
rs6414374	G	A	-0.3214	0.8375	0.0418	1.42102e-14	-0.0402	0.8521	0.0498	0.4197	59.1206
rs6577536	G	A	-0.1968	0.5157	0.0302	6.72822e-11	-0.0167	0.5161	0.0351	0.6343	42.4655
rs75243280	C	T	0.2323	0.3314	0.0339	7.36716e-12	0.0124	0.2877	0.0389	0.751	46.9569
rs7550821	T	C	-0.2551	0.2441	0.035	3.26964e-13	-0.0205	0.2241	0.042	0.625	53.1233
rs7627756	A	G	0.2162	0.5615	0.0301	6.2748e-13	-0.0528	0.6301	0.0363	0.1456	51.5915
rs79111787	C	T	0.9076	0.0322	0.1412	1.275e-10	-0.025	0.0824	0.0649	0.6996	41.3161
Other nutritional anaemia
rs10447389	A	G	-0.2764	0.2687	0.034	4.41774e-16	0.0211	0.2243	0.142	0.882	66.0873
rs10732882	G	T	0.2405	0.5941	0.0318	3.67959e-14	-0.3042	0.4958	0.1187	0.0103801	57.1974
rs10735418	C	T	-0.1954	0.3722	0.0321	1.13999e-09	-0.0805	0.3434	0.1243	0.517201	37.0543
rs12043492	T	C	0.2166	0.4212	0.0313	4.35211e-12	-0.0435	0.3846	0.1209	0.7191	47.8882
rs12666349	C	T	-0.2548	0.1972	0.0436	5.22697e-09	0.0798	0.2273	0.1415	0.5727	34.1528
rs12903325	G	T	0.2216	0.2404	0.0357	5.47596e-10	-0.0652	0.2242	0.1417	0.6453	38.5304
rs1488106	C	T	-0.1827	0.6279	0.0311	4.246e-09	-0.0453	0.6184	0.1213	0.7088	34.5109
rs1511762	C	T	-0.2642	0.7814	0.0374	1.53215e-12	-0.0388	0.8428	0.1614	0.8099	49.9025
rs1726672	T	C	-0.2038	0.3036	0.0329	6.047e-10	0.1252	0.383	0.1208	0.3	38.3722
rs2275558	A	G	-0.2335	0.2212	0.0402	6.44303e-09	-0.0039	0.2098	0.1499	0.9794	33.7382
rs2492286	T	G	0.2808	0.1519	0.0428	5.29298e-11	-0.2805	0.1106	0.1884	0.1365	43.0434
rs2736099	G	A	-0.2326	0.6462	0.0334	3.46976e-12	-0.0302	0.6685	0.1252	0.8096	48.4983
rs34003787	T	C	0.3239	0.0862	0.0581	2.53998e-08	-0.0837	0.0481	0.2748	0.760599	31.0792
rs3917672	G	A	0.2622	0.5142	0.0304	5.94566e-18	-0.1143	0.4623	0.1181	0.3328	74.3906
rs4240228	T	G	0.2547	0.7168	0.0334	2.46604e-14	-0.2361	0.7059	0.1296	0.0685899	58.152
rs57941717	T	G	0.2908	0.2528	0.0357	3.71022e-16	-0.1224	0.2529	0.1352	0.3652	66.3517
rs6414374	G	A	-0.3214	0.8375	0.0418	1.42102e-14	-0.3788	0.8521	0.1661	0.0225902	59.1206
rs6577536	G	A	-0.1968	0.5157	0.0302	6.72822e-11	-0.1252	0.5161	0.1176	0.2873	42.4655
rs75243280	C	T	0.2323	0.3314	0.0339	7.36716e-12	0.0876	0.2877	0.1301	0.5006	46.9569
rs7550821	T	C	-0.2551	0.2441	0.035	3.26964e-13	0.0656	0.2241	0.141	0.641501	53.1233
rs7627756	A	G	0.2162	0.5615	0.0301	6.2748e-13	0.113	0.6302	0.1215	0.3521	51.5915
rs79111787	C	T	0.9076	0.0322	0.1412	1.275e-10	0.1929	0.08244	0.2132	0.3657	41.3161
Haemolytic anaemias
rs10447389	A	G	-0.2764	0.2687	0.034	4.41774e-16	-0.1099	0.2246	0.0864	0.203	66.0873
rs10732882	G	T	0.2405	0.5941	0.0318	3.67959e-14	-0.0366	0.4958	0.072	0.611	57.1974
rs10735418	C	T	-0.1954	0.3722	0.0321	1.13999e-09	0.0833	0.3433	0.0754	0.2694	37.0543
rs12043492	T	C	0.2166	0.4212	0.0313	4.35211e-12	0.0417	0.3846	0.0734	0.5699	47.8882
rs12666349	C	T	-0.2548	0.1972	0.0436	5.22697e-09	0.2012	0.2273	0.0859	0.0191699	34.1528
rs12903325	G	T	0.2216	0.2404	0.0357	5.47596e-10	0.155	0.2241	0.0858	0.0707099	38.5304
rs1488106	C	T	-0.1827	0.6279	0.0311	4.246e-09	0.0036	0.6184	0.0738	0.9609	34.5109
rs1511762	C	T	-0.2642	0.7814	0.0374	1.53215e-12	-0.0836	0.8427	0.0978	0.3925	49.9025
rs1726672	T	C	-0.2038	0.3036	0.0329	6.047e-10	-0.0287	0.3829	0.0734	0.6959	38.3722
rs2275558	A	G	-0.2335	0.2212	0.0402	6.44303e-09	-0.0292	0.21	0.0909	0.748201	33.7382
rs2492286	T	G	0.2808	0.1519	0.0428	5.29298e-11	-0.126	0.1106	0.1139	0.2688	43.0434
rs2736099	G	A	-0.2326	0.6462	0.0334	3.46976e-12	0.0333	0.6685	0.076	0.6609	48.4983
rs34003787	T	C	0.3239	0.0862	0.0581	2.53998e-08	0.1961	0.04804	0.1684	0.2441	31.0792
rs3917672	G	A	0.2622	0.5142	0.0304	5.94566e-18	-0.0419	0.4625	0.0716	0.5583	74.3906
rs4240228	T	G	0.2547	0.7168	0.0334	2.46604e-14	0.1344	0.7057	0.0785	0.0871806	58.152
rs57941717	T	G	0.2908	0.2528	0.0357	3.71022e-16	0.0661	0.2528	0.0823	0.4216	66.3517
rs6414374	G	A	-0.3214	0.8375	0.0418	1.42102e-14	0.1228	0.8521	0.1011	0.2246	59.1206
rs6577536	G	A	-0.1968	0.5157	0.0302	6.72822e-11	-0.0986	0.5162	0.0714	0.167	42.4655
rs75243280	C	T	0.2323	0.3314	0.0339	7.36716e-12	0.1414	0.2876	0.0791	0.0739997	46.9569
rs7550821	T	C	-0.2551	0.2441	0.035	3.26964e-13	-0.0861	0.2242	0.0856	0.3145	53.1233
rs7627756	A	G	0.2162	0.5615	0.0301	6.2748e-13	-0.0005	0.6302	0.0738	0.9944	51.5915
rs79111787	C	T	0.9076	0.0322	0.1412	1.275e-10	-0.0129	0.08224	0.1309	0.9212	41.3161
Acquired haemolytic anaemia
rs10447389	A	G	-0.2764	0.2687	0.034	4.41774e-16	-0.1217	0.2246	0.1019	0.2323	66.0873
rs10732882	G	T	0.2405	0.5941	0.0318	3.67959e-14	-0.155	0.4957	0.0851	0.0687005	57.1974
rs10735418	C	T	-0.1954	0.3722	0.0321	1.13999e-09	0.1074	0.3433	0.0891	0.2285	37.0543
rs12043492	T	C	0.2166	0.4212	0.0313	4.35211e-12	0.0383	0.3846	0.0868	0.6591	47.8882
rs12666349	C	T	-0.2548	0.1972	0.0436	5.22697e-09	0.2496	0.2273	0.1017	0.0141198	34.1528
rs12903325	G	T	0.2216	0.2404	0.0357	5.47596e-10	0.2063	0.2241	0.1013	0.04176	38.5304
rs1488106	C	T	-0.1827	0.6279	0.0311	4.246e-09	0.0122	0.6184	0.0873	0.8887	34.5109
rs1511762	C	T	-0.2642	0.7814	0.0374	1.53215e-12	-0.0512	0.8427	0.1155	0.6575	49.9025
rs1726672	T	C	-0.2038	0.3036	0.0329	6.047e-10	0.0102	0.3829	0.0868	0.9068	38.3722
rs2275558	A	G	-0.2335	0.2212	0.0402	6.44303e-09	0.0385	0.21	0.1074	0.7198	33.7382
rs2492286	T	G	0.2808	0.1519	0.0428	5.29298e-11	-0.1723	0.1106	0.1343	0.1996	43.0434
rs2736099	G	A	-0.2326	0.6462	0.0334	3.46976e-12	-0.0067	0.6685	0.0898	0.9403	48.4983
rs34003787	T	C	0.3239	0.0862	0.0581	2.53998e-08	0.0307	0.04803	0.1986	0.8773	31.0792
rs3917672	G	A	0.2622	0.5142	0.0304	5.94566e-18	-0.021	0.4625	0.0847	0.8039	74.3906
rs4240228	T	G	0.2547	0.7168	0.0334	2.46604e-14	0.1558	0.7057	0.0928	0.0929908	58.152
rs57941717	T	G	0.2908	0.2528	0.0357	3.71022e-16	0.0767	0.2528	0.0973	0.4305	66.3517
rs6414374	G	A	-0.3214	0.8375	0.0418	1.42102e-14	0.0796	0.852	0.1194	0.505	59.1206
rs6577536	G	A	-0.1968	0.5157	0.0302	6.72822e-11	-0.0767	0.5162	0.0844	0.3631	42.4655
rs75243280	C	T	0.2323	0.3314	0.0339	7.36716e-12	0.1221	0.2875	0.0936	0.192	46.9569
rs7550821	T	C	-0.2551	0.2441	0.035	3.26964e-13	-0.1127	0.2242	0.101	0.2644	53.1233
rs7627756	A	G	0.2162	0.5615	0.0301	6.2748e-13	-0.0391	0.6302	0.0872	0.6536	51.5915
rs79111787	C	T	0.9076	0.0322	0.1412	1.275e-10	0.1489	0.08226	0.1552	0.3371	41.3161
Other autoimmune haemolytic anaemias
rs10735418	C	T	-0.1954	0.3722	0.0321	1.13999e-09	0.2549	0.3433	0.1329	0.0552205	37.0543
rs12043492	T	C	0.2166	0.4212	0.0313	4.35211e-12	-0.0607	0.3846	0.1292	0.6381	47.8882
rs12666349	C	T	-0.2548	0.1972	0.0436	5.22697e-09	0.2779	0.2272	0.1514	0.0663896	34.1528
rs12903325	G	T	0.2216	0.2404	0.0357	5.47596e-10	0.0397	0.2241	0.151	0.7925	38.5304
rs1488106	C	T	-0.1827	0.6279	0.0311	4.246e-09	0.1242	0.6184	0.1297	0.3382	34.5109
rs1511762	C	T	-0.2642	0.7814	0.0374	1.53215e-12	0.0896	0.8427	0.1721	0.6028	49.9025
rs2275558	A	G	-0.2335	0.2212	0.0402	6.44303e-09	0.3285	0.21	0.1598	0.0398602	33.7382
rs2492286	T	G	0.2808	0.1519	0.0428	5.29298e-11	-0.2454	0.1106	0.2007	0.2215	43.0434
rs2736099	G	A	-0.2326	0.6462	0.0334	3.46976e-12	-0.062	0.6685	0.1339	0.6432	48.4983
rs34003787	T	C	0.3239	0.0862	0.0581	2.53998e-08	-0.021	0.04802	0.2961	0.9434	31.0792
rs3917672	G	A	0.2622	0.5142	0.0304	5.94566e-18	-0.1837	0.4625	0.1261	0.1451	74.3906
rs57941717	T	G	0.2908	0.2528	0.0357	3.71022e-16	0.166	0.2528	0.1445	0.2505	66.3517
rs6414374	G	A	-0.3214	0.8375	0.0418	1.42102e-14	0.0828	0.852	0.1777	0.641201	59.1206
rs6577536	G	A	-0.1968	0.5157	0.0302	6.72822e-11	0.0152	0.5162	0.1256	0.9036	42.4655
rs75243280	C	T	0.2323	0.3314	0.0339	7.36716e-12	0.1944	0.2875	0.1391	0.1622	46.9569
rs7627756	A	G	0.2162	0.5615	0.0301	6.2748e-13	-0.1198	0.6302	0.1299	0.3564	51.5915
rs79111787	C	T	0.9076	0.0322	0.1412	1.275e-10	0.2441	0.08226	0.2309	0.2904	41.3161
Other and unspecified acquired haemolytic anaemias
rs10447389	A	G	-0.2764	0.2687	0.034	4.41774e-16	0.0711	0.2247	0.1551	0.6467	66.0873
rs10732882	G	T	0.2405	0.5941	0.0318	3.67959e-14	-0.0381	0.4958	0.1303	0.770201	57.1974
rs10735418	C	T	-0.1954	0.3722	0.0321	1.13999e-09	0.1898	0.3433	0.1364	0.164	37.0543
rs12043492	T	C	0.2166	0.4212	0.0313	4.35211e-12	0.2196	0.3846	0.133	0.0987598	47.8882
rs12666349	C	T	-0.2548	0.1972	0.0436	5.22697e-09	0.2471	0.2272	0.1556	0.1122	34.1528
rs12903325	G	T	0.2216	0.2404	0.0357	5.47596e-10	0.3972	0.2241	0.1558	0.01078	38.5304
rs1488106	C	T	-0.1827	0.6279	0.0311	4.246e-09	-0.1126	0.6184	0.1335	0.3989	34.5109
rs1511762	C	T	-0.2642	0.7814	0.0374	1.53215e-12	-0.2027	0.8427	0.1775	0.2535	49.9025
rs1726672	T	C	-0.2038	0.3036	0.0329	6.047e-10	-0.143	0.3829	0.1328	0.2813	38.3722
rs2275558	A	G	-0.2335	0.2212	0.0402	6.44303e-09	-0.0643	0.21	0.1644	0.695799	33.7382
rs2492286	T	G	0.2808	0.1519	0.0428	5.29298e-11	-0.1519	0.1106	0.2063	0.4614	43.0434
rs2736099	G	A	-0.2326	0.6462	0.0334	3.46976e-12	-0.0643	0.6685	0.1374	0.64	48.4983
rs34003787	T	C	0.3239	0.0862	0.0581	2.53998e-08	0.21	0.04803	0.3024	0.487401	31.0792
rs3917672	G	A	0.2622	0.5142	0.0304	5.94566e-18	0.1315	0.4625	0.1296	0.3105	74.3906
rs4240228	T	G	0.2547	0.7168	0.0334	2.46604e-14	0.2894	0.7056	0.1423	0.0419798	58.152
rs57941717	T	G	0.2908	0.2528	0.0357	3.71022e-16	-0.0149	0.2528	0.1488	0.9204	66.3517
rs6414374	G	A	-0.3214	0.8375	0.0418	1.42102e-14	0.0137	0.852	0.1827	0.9401	59.1206
rs6577536	G	A	-0.1968	0.5157	0.0302	6.72822e-11	-0.1844	0.5162	0.1292	0.1533	42.4655
rs75243280	C	T	0.2323	0.3314	0.0339	7.36716e-12	0.1094	0.2875	0.1433	0.4449	46.9569
rs7550821	T	C	-0.2551	0.2441	0.035	3.26964e-13	-0.1678	0.2242	0.1546	0.2778	53.1233
rs7627756	A	G	0.2162	0.5615	0.0301	6.2748e-13	-0.0689	0.6302	0.1334	0.6059	51.5915
rs79111787	C	T	0.9076	0.0322	0.1412	1.275e-10	-0.0836	0.08224	0.2355	0.7227	41.3161
Aplastic and other anaemias
rs10447389	A	G	-0.2764	0.2687	0.034	4.41774e-16	0.0118	0.2246	0.0219	0.5881	66.0873
rs10732882	G	T	0.2405	0.5941	0.0318	3.67959e-14	0.0166	0.4958	0.0183	0.3629	57.1974
rs10735418	C	T	-0.1954	0.3722	0.0321	1.13999e-09	-0.0003	0.3433	0.0192	0.9881	37.0543
rs12043492	T	C	0.2166	0.4212	0.0313	4.35211e-12	-0.003	0.3846	0.0186	0.8705	47.8882
rs12666349	C	T	-0.2548	0.1972	0.0436	5.22697e-09	0.0119	0.2273	0.0218	0.5865	34.1528
rs12903325	G	T	0.2216	0.2404	0.0357	5.47596e-10	-0.0196	0.2241	0.0218	0.3688	38.5304
rs1488106	C	T	-0.1827	0.6279	0.0311	4.246e-09	0.0168	0.6184	0.0187	0.3686	34.5109
rs1511762	C	T	-0.2642	0.7814	0.0374	1.53215e-12	0.0077	0.8427	0.0247	0.7567	49.9025
rs1726672	T	C	-0.2038	0.3036	0.0329	6.047e-10	0.0284	0.3829	0.0187	0.1286	38.3722
rs2275558	A	G	-0.2335	0.2212	0.0402	6.44303e-09	-0.0175	0.21	0.0232	0.4508	33.7382
rs2492286	T	G	0.2808	0.1519	0.0428	5.29298e-11	-0.0064	0.1106	0.029	0.8243	43.0434
rs2736099	G	A	-0.2326	0.6462	0.0334	3.46976e-12	0.023	0.6685	0.0193	0.2326	48.4983
rs34003787	T	C	0.3239	0.0862	0.0581	2.53998e-08	0.0068	0.04804	0.0426	0.8726	31.0792
rs3917672	G	A	0.2622	0.5142	0.0304	5.94566e-18	-0.0082	0.4625	0.0182	0.6514	74.3906
rs4240228	T	G	0.2547	0.7168	0.0334	2.46604e-14	-0.0223	0.7057	0.0199	0.2617	58.152
rs57941717	T	G	0.2908	0.2528	0.0357	3.71022e-16	0.0185	0.2528	0.021	0.3777	66.3517
rs6414374	G	A	-0.3214	0.8375	0.0418	1.42102e-14	-0.0219	0.8521	0.0257	0.3942	59.1206
rs6577536	G	A	-0.1968	0.5157	0.0302	6.72822e-11	0.0024	0.5162	0.0181	0.8942	42.4655
rs75243280	C	T	0.2323	0.3314	0.0339	7.36716e-12	-0.0088	0.2876	0.0201	0.6625	46.9569
rs7550821	T	C	-0.2551	0.2441	0.035	3.26964e-13	-0.0284	0.2242	0.0217	0.1905	53.1233
rs7627756	A	G	0.2162	0.5615	0.0301	6.2748e-13	-0.0062	0.6302	0.0187	0.741199	51.5915
rs79111787	C	T	0.9076	0.0322	0.1412	1.275e-10	0.0119	0.08224	0.0336	0.722301	41.3161
Other and unspecified aplastic anaemias
rs10447389	A	G	-0.2764	0.2687	0.034	4.41774e-16	-0.1038	0.2245	0.1476	0.4821	66.0873
rs10732882	G	T	0.2405	0.5941	0.0318	3.67959e-14	0.1115	0.4957	0.1228	0.3638	57.1974
rs12043492	T	C	0.2166	0.4212	0.0313	4.35211e-12	-0.0942	0.3846	0.1253	0.4518	47.8882
rs12666349	C	T	-0.2548	0.1972	0.0436	5.22697e-09	0.1676	0.2272	0.1464	0.2523	34.1528
rs12903325	G	T	0.2216	0.2404	0.0357	5.47596e-10	-0.0477	0.2242	0.1466	0.7449	38.5304
rs1488106	C	T	-0.1827	0.6279	0.0311	4.246e-09	-0.2017	0.6182	0.1258	0.1087	34.5109
rs1511762	C	T	-0.2642	0.7814	0.0374	1.53215e-12	0.3098	0.8427	0.1674	0.0642096	49.9025
rs1726672	T	C	-0.2038	0.3036	0.0329	6.047e-10	0.1781	0.3828	0.1252	0.155	38.3722
rs2275558	A	G	-0.2335	0.2212	0.0402	6.44303e-09	0.2143	0.2101	0.1547	0.1661	33.7382
rs2492286	T	G	0.2808	0.1519	0.0428	5.29298e-11	-0.0273	0.1106	0.196	0.8891	43.0434
rs2736099	G	A	-0.2326	0.6462	0.0334	3.46976e-12	0.1067	0.6684	0.1298	0.4109	48.4983
rs34003787	T	C	0.3239	0.0862	0.0581	2.53998e-08	0.3462	0.04802	0.2887	0.2306	31.0792
rs3917672	G	A	0.2622	0.5142	0.0304	5.94566e-18	0.0389	0.4625	0.1222	0.7503	74.3906
rs4240228	T	G	0.2547	0.7168	0.0334	2.46604e-14	-0.2235	0.7059	0.1341	0.0956093	58.152
rs57941717	T	G	0.2908	0.2528	0.0357	3.71022e-16	0.1369	0.2528	0.1403	0.3291	66.3517
rs6414374	G	A	-0.3214	0.8375	0.0418	1.42102e-14	0.3461	0.8521	0.1729	0.0452304	59.1206
rs6577536	G	A	-0.1968	0.5157	0.0302	6.72822e-11	0.025	0.5161	0.1218	0.8375	42.4655
rs75243280	C	T	0.2323	0.3314	0.0339	7.36716e-12	0.0088	0.2877	0.1351	0.9479	46.9569
rs7550821	T	C	-0.2551	0.2441	0.035	3.26964e-13	0.322	0.2243	0.1465	0.0279499	53.1233
rs7627756	A	G	0.2162	0.5615	0.0301	6.2748e-13	0.17	0.6303	0.1261	0.1774	51.5915
rs79111787	C	T	0.9076	0.0322	0.1412	1.275e-10	0.0125	0.08229	0.2233	0.9555	41.3161
Acute posthaemorrhagic anaemia
rs10447389	A	G	-0.2764	0.2687	0.034	4.41774e-16	0.0346	0.2245	0.0789	0.6614	66.0873
rs10732882	G	T	0.2405	0.5941	0.0318	3.67959e-14	-0.0135	0.4957	0.0662	0.839	57.1974
rs10735418	C	T	-0.1954	0.3722	0.0321	1.13999e-09	-0.0624	0.3433	0.0694	0.3687	37.0543
rs12043492	T	C	0.2166	0.4212	0.0313	4.35211e-12	-0.0008	0.3846	0.0676	0.991	47.8882
rs12666349	C	T	-0.2548	0.1972	0.0436	5.22697e-09	0.0509	0.2272	0.0793	0.5206	34.1528
rs12903325	G	T	0.2216	0.2404	0.0357	5.47596e-10	0.0163	0.2242	0.0791	0.8367	38.5304
rs1488106	C	T	-0.1827	0.6279	0.0311	4.246e-09	-0.0176	0.6182	0.0678	0.7948	34.5109
rs1511762	C	T	-0.2642	0.7814	0.0374	1.53215e-12	-0.0422	0.8427	0.0901	0.6392	49.9025
rs1726672	T	C	-0.2038	0.3036	0.0329	6.047e-10	-0.0044	0.3828	0.0677	0.9481	38.3722
rs2275558	A	G	-0.2335	0.2212	0.0402	6.44303e-09	-0.044	0.2101	0.0841	0.6012	33.7382
rs2492286	T	G	0.2808	0.1519	0.0428	5.29298e-11	-0.258	0.1105	0.1053	0.01426	43.0434
rs2736099	G	A	-0.2326	0.6462	0.0334	3.46976e-12	-0.0155	0.6684	0.07	0.8251	48.4983
rs34003787	T	C	0.3239	0.0862	0.0581	2.53998e-08	-0.0431	0.04801	0.1534	0.778599	31.0792
rs3917672	G	A	0.2622	0.5142	0.0304	5.94566e-18	0.0495	0.4625	0.0659	0.4526	74.3906
rs4240228	T	G	0.2547	0.7168	0.0334	2.46604e-14	-0.0065	0.7059	0.0723	0.9286	58.152
rs57941717	T	G	0.2908	0.2528	0.0357	3.71022e-16	0.0903	0.2528	0.0757	0.2335	66.3517
rs6414374	G	A	-0.3214	0.8375	0.0418	1.42102e-14	0.0034	0.8521	0.0932	0.9711	59.1206
rs6577536	G	A	-0.1968	0.5157	0.0302	6.72822e-11	0.0872	0.5162	0.0656	0.1839	42.4655
rs75243280	C	T	0.2323	0.3314	0.0339	7.36716e-12	-0.1043	0.2876	0.0727	0.1518	46.9569
rs7550821	T	C	-0.2551	0.2441	0.035	3.26964e-13	0.1396	0.2243	0.0785	0.0754102	53.1233
rs7627756	A	G	0.2162	0.5615	0.0301	6.2748e-13	-0.0111	0.6303	0.0679	0.8695	51.5915
rs79111787	C	T	0.9076	0.0322	0.1412	1.275e-10	-0.0083	0.08229	0.1207	0.9455	41.3161
Anaemia in chronic diseases classified elsewhere
rs10447389	A	G	-0.2764	0.2687	0.034	4.41774e-16	0.058	0.2245	0.1235	0.6386	66.0873
rs10732882	G	T	0.2405	0.5941	0.0318	3.67959e-14	-0.0065	0.4957	0.1048	0.9506	57.1974
rs10735418	C	T	-0.1954	0.3722	0.0321	1.13999e-09	-0.0233	0.3434	0.1096	0.8314	37.0543
rs12043492	T	C	0.2166	0.4212	0.0313	4.35211e-12	-0.1518	0.3846	0.1067	0.1548	47.8882
rs12666349	C	T	-0.2548	0.1972	0.0436	5.22697e-09	0.0428	0.2272	0.1244	0.7309	34.1528
rs12903325	G	T	0.2216	0.2404	0.0357	5.47596e-10	-0.0625	0.2242	0.1253	0.6175	38.5304
rs1488106	C	T	-0.1827	0.6279	0.0311	4.246e-09	-0.1193	0.6182	0.1072	0.2656	34.5109
rs1511762	C	T	-0.2642	0.7814	0.0374	1.53215e-12	-0.1592	0.8427	0.1417	0.2612	49.9025
rs1726672	T	C	-0.2038	0.3036	0.0329	6.047e-10	-0.106	0.3828	0.1067	0.3202	38.3722
rs2275558	A	G	-0.2335	0.2212	0.0402	6.44303e-09	0.0166	0.2101	0.1322	0.9002	33.7382
rs2492286	T	G	0.2808	0.1519	0.0428	5.29298e-11	0.0159	0.1106	0.168	0.9244	43.0434
rs2736099	G	A	-0.2326	0.6462	0.0334	3.46976e-12	-0.0421	0.6684	0.11	0.7021	48.4983
rs34003787	T	C	0.3239	0.0862	0.0581	2.53998e-08	0.3846	0.04803	0.2438	0.1148	31.0792
rs3917672	G	A	0.2622	0.5142	0.0304	5.94566e-18	-0.0061	0.4625	0.104	0.9533	74.3906
rs4240228	T	G	0.2547	0.7168	0.0334	2.46604e-14	-0.0824	0.7059	0.1143	0.4708	58.152
rs57941717	T	G	0.2908	0.2528	0.0357	3.71022e-16	0.0117	0.2528	0.1203	0.9225	66.3517
rs6414374	G	A	-0.3214	0.8375	0.0418	1.42102e-14	0.0393	0.8521	0.1483	0.791099	59.1206
rs6577536	G	A	-0.1968	0.5157	0.0302	6.72822e-11	-0.1092	0.5161	0.1038	0.2925	42.4655
rs75243280	C	T	0.2323	0.3314	0.0339	7.36716e-12	0.0142	0.2877	0.1155	0.902	46.9569
rs7550821	T	C	-0.2551	0.2441	0.035	3.26964e-13	-0.1343	0.2243	0.1249	0.2822	53.1233
rs7627756	A	G	0.2162	0.5615	0.0301	6.2748e-13	0.0011	0.6303	0.1072	0.9922	51.5915
rs79111787	C	T	0.9076	0.0322	0.1412	1.275e-10	0.211	0.0823	0.1959	0.2816	41.3161
Other anaemias
rs10447389	A	G	-0.2764	0.2687	0.034	4.41774e-16	0.0164	0.2246	0.0228	0.472	66.0873
rs10732882	G	T	0.2405	0.5941	0.0318	3.67959e-14	0.0208	0.4958	0.0191	0.2756	57.1974
rs10735418	C	T	-0.1954	0.3722	0.0321	1.13999e-09	0.0081	0.3433	0.0201	0.684499	37.0543
rs12043492	T	C	0.2166	0.4212	0.0313	4.35211e-12	-0.0006	0.3846	0.0195	0.9747	47.8882
rs12666349	C	T	-0.2548	0.1972	0.0436	5.22697e-09	0.0064	0.2272	0.0228	0.778999	34.1528
rs12903325	G	T	0.2216	0.2404	0.0357	5.47596e-10	-0.0162	0.2242	0.0227	0.4761	38.5304
rs1488106	C	T	-0.1827	0.6279	0.0311	4.246e-09	0.0252	0.6184	0.0195	0.1972	34.5109
rs1511762	C	T	-0.2642	0.7814	0.0374	1.53215e-12	0.01	0.8427	0.0258	0.6971	49.9025
rs1726672	T	C	-0.2038	0.3036	0.0329	6.047e-10	0.0257	0.3829	0.0195	0.1873	38.3722
rs2275558	A	G	-0.2335	0.2212	0.0402	6.44303e-09	-0.0219	0.21	0.0242	0.367	33.7382
rs2492286	T	G	0.2808	0.1519	0.0428	5.29298e-11	0.0101	0.1106	0.0303	0.739301	43.0434
rs2736099	G	A	-0.2326	0.6462	0.0334	3.46976e-12	0.0377	0.6686	0.0202	0.0614596	48.4983
rs34003787	T	C	0.3239	0.0862	0.0581	2.53998e-08	-0.0005	0.04803	0.0445	0.9904	31.0792
rs3917672	G	A	0.2622	0.5142	0.0304	5.94566e-18	-0.0087	0.4625	0.019	0.649201	74.3906
rs4240228	T	G	0.2547	0.7168	0.0334	2.46604e-14	-0.0199	0.7057	0.0207	0.3381	58.152
rs57941717	T	G	0.2908	0.2528	0.0357	3.71022e-16	0.0142	0.2528	0.0219	0.5166	66.3517
rs6414374	G	A	-0.3214	0.8375	0.0418	1.42102e-14	-0.0341	0.852	0.0269	0.2049	59.1206
rs6577536	G	A	-0.1968	0.5157	0.0302	6.72822e-11	0	0.5161	0.0189	0.9998	42.4655
rs75243280	C	T	0.2323	0.3314	0.0339	7.36716e-12	-0.0059	0.2876	0.021	0.779399	46.9569
rs7550821	T	C	-0.2551	0.2441	0.035	3.26964e-13	-0.04	0.2241	0.0226	0.0775497	53.1233
rs7627756	A	G	0.2162	0.5615	0.0301	6.2748e-13	-0.0059	0.6302	0.0196	0.7648	51.5915
rs79111787	C	T	0.9076	0.0322	0.1412	1.275e-10	0.0172	0.08225	0.0351	0.624701	41.3161
Other and unspecified anaemias
rs10447389	A	G	-0.2764	0.2687	0.034	4.41774e-16	0.0211	0.2247	0.0229	0.3562	66.0873
rs10732882	G	T	0.2405	0.5941	0.0318	3.67959e-14	0.0198	0.4958	0.0192	0.3026	57.1974
rs10735418	C	T	-0.1954	0.3722	0.0321	1.13999e-09	0.0067	0.3433	0.0201	0.7395	37.0543
rs12043492	T	C	0.2166	0.4212	0.0313	4.35211e-12	-0.0029	0.3846	0.0195	0.8824	47.8882
rs12666349	C	T	-0.2548	0.1972	0.0436	5.22697e-09	0.0058	0.2272	0.0229	0.7988	34.1528
rs12903325	G	T	0.2216	0.2404	0.0357	5.47596e-10	-0.0198	0.2241	0.0228	0.3853	38.5304
rs1488106	C	T	-0.1827	0.6279	0.0311	4.246e-09	0.0244	0.6184	0.0196	0.2127	34.5109
rs1511762	C	T	-0.2642	0.7814	0.0374	1.53215e-12	0.0104	0.8427	0.0259	0.6892	49.9025
rs1726672	T	C	-0.2038	0.3036	0.0329	6.047e-10	0.0239	0.3829	0.0196	0.2223	38.3722
rs2275558	A	G	-0.2335	0.2212	0.0402	6.44303e-09	-0.0238	0.21	0.0243	0.3278	33.7382
rs2492286	T	G	0.2808	0.1519	0.0428	5.29298e-11	0.0107	0.1106	0.0304	0.7249	43.0434
rs2736099	G	A	-0.2326	0.6462	0.0334	3.46976e-12	0.0398	0.6686	0.0202	0.0493503	48.4983
rs34003787	T	C	0.3239	0.0862	0.0581	2.53998e-08	0.0092	0.04804	0.0446	0.8362	31.0792
rs3917672	G	A	0.2622	0.5142	0.0304	5.94566e-18	-0.0066	0.4625	0.0191	0.7295	74.3906
rs4240228	T	G	0.2547	0.7168	0.0334	2.46604e-14	-0.0224	0.7057	0.0208	0.2814	58.152
rs57941717	T	G	0.2908	0.2528	0.0357	3.71022e-16	0.0133	0.2528	0.022	0.543501	66.3517
rs6414374	G	A	-0.3214	0.8375	0.0418	1.42102e-14	-0.0348	0.852	0.027	0.1975	59.1206
rs6577536	G	A	-0.1968	0.5157	0.0302	6.72822e-11	0.0018	0.5161	0.019	0.9252	42.4655
rs75243280	C	T	0.2323	0.3314	0.0339	7.36716e-12	-0.0075	0.2876	0.0211	0.720701	46.9569
rs7550821	T	C	-0.2551	0.2441	0.035	3.26964e-13	-0.0398	0.2242	0.0227	0.0795701	53.1233
rs7627756	A	G	0.2162	0.5615	0.0301	6.2748e-13	-0.0089	0.6302	0.0196	0.6513	51.5915
rs79111787	C	T	0.9076	0.0322	0.1412	1.275e-10	0.0213	0.08226	0.0352	0.5459	41.3161
Chronic Coagulation defects
rs10447389	A	G	-0.2764	0.2687	0.034	4.41774e-16	-0.1286	0.2246	0.0984	0.1915	66.0873
rs10732882	G	T	0.2405	0.5941	0.0318	3.67959e-14	0.0044	0.4958	0.0823	0.9575	57.1974
rs10735418	C	T	-0.1954	0.3722	0.0321	1.13999e-09	0.0605	0.3433	0.0864	0.4838	37.0543
rs12043492	T	C	0.2166	0.4212	0.0313	4.35211e-12	-0.0099	0.3846	0.0839	0.906	47.8882
rs12666349	C	T	-0.2548	0.1972	0.0436	5.22697e-09	0.1582	0.2273	0.0981	0.1069	34.1528
rs12903325	G	T	0.2216	0.2404	0.0357	5.47596e-10	-0.1002	0.2241	0.0982	0.3072	38.5304
rs1488106	C	T	-0.1827	0.6279	0.0311	4.246e-09	-0.0273	0.6184	0.0842	0.7457	34.5109
rs1511762	C	T	-0.2642	0.7814	0.0374	1.53215e-12	-0.1829	0.8427	0.112	0.1023	49.9025
rs1726672	T	C	-0.2038	0.3036	0.0329	6.047e-10	-0.1416	0.3829	0.084	0.091939	38.3722
rs2275558	A	G	-0.2335	0.2212	0.0402	6.44303e-09	-0.0251	0.21	0.1035	0.8088	33.7382
rs2492286	T	G	0.2808	0.1519	0.0428	5.29298e-11	0.2153	0.1106	0.1312	0.1009	43.0434
rs2736099	G	A	-0.2326	0.6462	0.0334	3.46976e-12	-0.0502	0.6685	0.0871	0.5641	48.4983
rs34003787	T	C	0.3239	0.0862	0.0581	2.53998e-08	-0.0025	0.04804	0.1953	0.9899	31.0792
rs3917672	G	A	0.2622	0.5142	0.0304	5.94566e-18	0.1372	0.4625	0.0819	0.0938599	74.3906
rs4240228	T	G	0.2547	0.7168	0.0334	2.46604e-14	0.1309	0.7057	0.0895	0.1434	58.152
rs57941717	T	G	0.2908	0.2528	0.0357	3.71022e-16	0.0269	0.2528	0.094	0.774599	66.3517
rs6414374	G	A	-0.3214	0.8375	0.0418	1.42102e-14	-0.069	0.8521	0.1159	0.5516	59.1206
rs6577536	G	A	-0.1968	0.5157	0.0302	6.72822e-11	0.0749	0.5162	0.0816	0.3583	42.4655
rs75243280	C	T	0.2323	0.3314	0.0339	7.36716e-12	0.0708	0.2876	0.0904	0.4333	46.9569
rs7550821	T	C	-0.2551	0.2441	0.035	3.26964e-13	0.2601	0.2242	0.0981	0.00804896	53.1233
rs7627756	A	G	0.2162	0.5615	0.0301	6.2748e-13	0.0103	0.6302	0.0846	0.9031	51.5915
rs79111787	C	T	0.9076	0.0322	0.1412	1.275e-10	-0.1792	0.08224	0.1485	0.2276	41.3161
Von Willebrand disease
rs10447389	A	G	-0.2764	0.2687	0.034	4.41774e-16	-0.0319	0.2245	0.1407	0.8204	66.0873
rs10732882	G	T	0.2405	0.5941	0.0318	3.67959e-14	0.0217	0.4958	0.1171	0.8527	57.1974
rs10735418	C	T	-0.1954	0.3722	0.0321	1.13999e-09	0.1334	0.3433	0.123	0.2784	37.0543
rs12043492	T	C	0.2166	0.4212	0.0313	4.35211e-12	-0.1129	0.3845	0.1194	0.3441	47.8882
rs12666349	C	T	-0.2548	0.1972	0.0436	5.22697e-09	0.199	0.2272	0.1396	0.1539	34.1528
rs12903325	G	T	0.2216	0.2404	0.0357	5.47596e-10	-0.2695	0.2241	0.1394	0.0531998	38.5304
rs1488106	C	T	-0.1827	0.6279	0.0311	4.246e-09	-0.0274	0.6184	0.1198	0.8193	34.5109
rs1511762	C	T	-0.2642	0.7814	0.0374	1.53215e-12	-0.1987	0.8428	0.1588	0.2108	49.9025
rs1726672	T	C	-0.2038	0.3036	0.0329	6.047e-10	-0.1133	0.3829	0.1196	0.3435	38.3722
rs2275558	A	G	-0.2335	0.2212	0.0402	6.44303e-09	-0.072	0.2099	0.1472	0.624499	33.7382
rs2492286	T	G	0.2808	0.1519	0.0428	5.29298e-11	0.4324	0.1106	0.1871	0.02083	43.0434
rs2736099	G	A	-0.2326	0.6462	0.0334	3.46976e-12	-0.0005	0.6685	0.1238	0.9967	48.4983
rs34003787	T	C	0.3239	0.0862	0.0581	2.53998e-08	-0.2128	0.04795	0.2777	0.4434	31.0792
rs3917672	G	A	0.2622	0.5142	0.0304	5.94566e-18	0.0943	0.4625	0.1165	0.4185	74.3906
rs4240228	T	G	0.2547	0.7168	0.0334	2.46604e-14	0.2047	0.7057	0.127	0.107	58.152
rs57941717	T	G	0.2908	0.2528	0.0357	3.71022e-16	-0.0628	0.2529	0.1337	0.6387	66.3517
rs6414374	G	A	-0.3214	0.8375	0.0418	1.42102e-14	-0.0742	0.8521	0.165	0.6529	59.1206
rs6577536	G	A	-0.1968	0.5157	0.0302	6.72822e-11	0.0858	0.5161	0.116	0.4594	42.4655
rs75243280	C	T	0.2323	0.3314	0.0339	7.36716e-12	0.1581	0.2875	0.1286	0.219	46.9569
rs7550821	T	C	-0.2551	0.2441	0.035	3.26964e-13	0.2456	0.2241	0.1394	0.0781502	53.1233
rs7627756	A	G	0.2162	0.5615	0.0301	6.2748e-13	-0.0076	0.6301	0.1205	0.9497	51.5915
rs79111787	C	T	0.9076	0.0322	0.1412	1.275e-10	-0.2383	0.08226	0.2113	0.2594	41.3161
Hereditary deficiency of other clotting factors
rs10447389	A	G	-0.2764	0.2687	0.034	4.41774e-16	-0.0836	0.2245	0.1693	0.621199	66.0873
rs10732882	G	T	0.2405	0.5941	0.0318	3.67959e-14	0.1678	0.4958	0.1417	0.2363	57.1974
rs10735418	C	T	-0.1954	0.3722	0.0321	1.13999e-09	0.0458	0.3433	0.1488	0.758501	37.0543
rs12043492	T	C	0.2166	0.4212	0.0313	4.35211e-12	0.0962	0.3846	0.1446	0.5058	47.8882
rs12666349	C	T	-0.2548	0.1972	0.0436	5.22697e-09	0.2296	0.2272	0.1691	0.1746	34.1528
rs12903325	G	T	0.2216	0.2404	0.0357	5.47596e-10	0.1895	0.2241	0.1687	0.2611	38.5304
rs1488106	C	T	-0.1827	0.6279	0.0311	4.246e-09	-0.0868	0.6184	0.1452	0.5498	34.5109
rs1511762	C	T	-0.2642	0.7814	0.0374	1.53215e-12	0.0394	0.8428	0.1931	0.8384	49.9025
rs1726672	T	C	-0.2038	0.3036	0.0329	6.047e-10	-0.1426	0.3829	0.1448	0.3248	38.3722
rs2275558	A	G	-0.2335	0.2212	0.0402	6.44303e-09	0.1517	0.2099	0.1785	0.3953	33.7382
rs2492286	T	G	0.2808	0.1519	0.0428	5.29298e-11	0.0708	0.1105	0.2257	0.7538	43.0434
rs2736099	G	A	-0.2326	0.6462	0.0334	3.46976e-12	-0.112	0.6685	0.15	0.4552	48.4983
rs34003787	T	C	0.3239	0.0862	0.0581	2.53998e-08	0.2074	0.04796	0.3372	0.5386	31.0792
rs3917672	G	A	0.2622	0.5142	0.0304	5.94566e-18	0.2081	0.4626	0.1411	0.1403	74.3906
rs4240228	T	G	0.2547	0.7168	0.0334	2.46604e-14	0.0762	0.7057	0.1542	0.621001	58.152
rs57941717	T	G	0.2908	0.2528	0.0357	3.71022e-16	0.1173	0.2529	0.1619	0.4689	66.3517
rs6414374	G	A	-0.3214	0.8375	0.0418	1.42102e-14	-0.0376	0.8521	0.2	0.8508	59.1206
rs6577536	G	A	-0.1968	0.5157	0.0302	6.72822e-11	0.0809	0.5161	0.1406	0.5652	42.4655
rs75243280	C	T	0.2323	0.3314	0.0339	7.36716e-12	0.0324	0.2875	0.1558	0.8352	46.9569
rs7550821	T	C	-0.2551	0.2441	0.035	3.26964e-13	0.2215	0.2241	0.1687	0.1891	53.1233
rs7627756	A	G	0.2162	0.5615	0.0301	6.2748e-13	0.0509	0.6301	0.1459	0.7272	51.5915
rs79111787	C	T	0.9076	0.0322	0.1412	1.275e-10	-0.0925	0.08227	0.2553	0.7172	41.3161
Coagulation defects, purpura and other haemorrhagic conditions
rs10447389	A	G	-0.2764	0.2687	0.034	4.41774e-16	0.0497	0.2246	0.0336	0.1392	66.0873
rs10732882	G	T	0.2405	0.5941	0.0318	3.67959e-14	0.0061	0.4958	0.028	0.8288	57.1974
rs10735418	C	T	-0.1954	0.3722	0.0321	1.13999e-09	-0.0011	0.3433	0.0294	0.9691	37.0543
rs12043492	T	C	0.2166	0.4212	0.0313	4.35211e-12	0.0262	0.3846	0.0286	0.3598	47.8882
rs12666349	C	T	-0.2548	0.1972	0.0436	5.22697e-09	0.0449	0.2273	0.0334	0.1791	34.1528
rs12903325	G	T	0.2216	0.2404	0.0357	5.47596e-10	0.0057	0.2241	0.0334	0.8635	38.5304
rs1488106	C	T	-0.1827	0.6279	0.0311	4.246e-09	-0.0035	0.6184	0.0287	0.9043	34.5109
rs1511762	C	T	-0.2642	0.7814	0.0374	1.53215e-12	-0.0753	0.8427	0.038	0.0473696	49.9025
rs1726672	T	C	-0.2038	0.3036	0.0329	6.047e-10	0.0016	0.3829	0.0286	0.955	38.3722
rs2275558	A	G	-0.2335	0.2212	0.0402	6.44303e-09	0.0327	0.21	0.0354	0.3552	33.7382
rs2492286	T	G	0.2808	0.1519	0.0428	5.29298e-11	0.0327	0.1106	0.0444	0.4615	43.0434
rs2736099	G	A	-0.2326	0.6462	0.0334	3.46976e-12	0.0041	0.6685	0.0296	0.8886	48.4983
rs34003787	T	C	0.3239	0.0862	0.0581	2.53998e-08	0.1571	0.04804	0.0657	0.0168	31.0792
rs3917672	G	A	0.2622	0.5142	0.0304	5.94566e-18	-0.0212	0.4625	0.0279	0.4476	74.3906
rs4240228	T	G	0.2547	0.7168	0.0334	2.46604e-14	0.0084	0.7057	0.0305	0.782299	58.152
rs57941717	T	G	0.2908	0.2528	0.0357	3.71022e-16	-0.0289	0.2528	0.0321	0.3675	66.3517
rs6414374	G	A	-0.3214	0.8375	0.0418	1.42102e-14	-0.0473	0.8521	0.0394	0.2306	59.1206
rs6577536	G	A	-0.1968	0.5157	0.0302	6.72822e-11	0.0188	0.5162	0.0278	0.4986	42.4655
rs75243280	C	T	0.2323	0.3314	0.0339	7.36716e-12	0.0197	0.2876	0.0308	0.5226	46.9569
rs7550821	T	C	-0.2551	0.2441	0.035	3.26964e-13	0.0421	0.2242	0.0333	0.2067	53.1233
rs7627756	A	G	0.2162	0.5615	0.0301	6.2748e-13	0.0422	0.6302	0.0287	0.1424	51.5915
rs79111787	C	T	0.9076	0.0322	0.1412	1.275e-10	-0.014	0.08224	0.0512	0.7843	41.3161
Other coagulation defects
rs10447389	A	G	-0.2764	0.2687	0.034	4.41774e-16	0.0511	0.2246	0.0582	0.3802	66.0873
rs10732882	G	T	0.2405	0.5941	0.0318	3.67959e-14	0.0087	0.4958	0.0487	0.8587	57.1974
rs10735418	C	T	-0.1954	0.3722	0.0321	1.13999e-09	-0.0305	0.3433	0.0512	0.5514	37.0543
rs12043492	T	C	0.2166	0.4212	0.0313	4.35211e-12	0.0234	0.3846	0.0497	0.637101	47.8882
rs12666349	C	T	-0.2548	0.1972	0.0436	5.22697e-09	0.0569	0.2272	0.0581	0.3276	34.1528
rs12903325	G	T	0.2216	0.2404	0.0357	5.47596e-10	-0.0085	0.2241	0.058	0.8835	38.5304
rs1488106	C	T	-0.1827	0.6279	0.0311	4.246e-09	-0.0099	0.6184	0.0499	0.8426	34.5109
rs1511762	C	T	-0.2642	0.7814	0.0374	1.53215e-12	-0.0937	0.8427	0.0661	0.1564	49.9025
rs1726672	T	C	-0.2038	0.3036	0.0329	6.047e-10	0.0186	0.3829	0.0498	0.7083	38.3722
rs2275558	A	G	-0.2335	0.2212	0.0402	6.44303e-09	0.1825	0.21	0.0616	0.00304397	33.7382
rs2492286	T	G	0.2808	0.1519	0.0428	5.29298e-11	0.0977	0.1106	0.0773	0.2064	43.0434
rs2736099	G	A	-0.2326	0.6462	0.0334	3.46976e-12	-0.0145	0.6685	0.0514	0.778099	48.4983
rs34003787	T	C	0.3239	0.0862	0.0581	2.53998e-08	0.0579	0.04797	0.1149	0.614301	31.0792
rs3917672	G	A	0.2622	0.5142	0.0304	5.94566e-18	-0.0015	0.4625	0.0484	0.975	74.3906
rs4240228	T	G	0.2547	0.7168	0.0334	2.46604e-14	0.0882	0.7057	0.053	0.0959909	58.152
rs57941717	T	G	0.2908	0.2528	0.0357	3.71022e-16	-0.0474	0.2528	0.0556	0.3944	66.3517
rs6414374	G	A	-0.3214	0.8375	0.0418	1.42102e-14	-0.0324	0.8521	0.0686	0.6369	59.1206
rs6577536	G	A	-0.1968	0.5157	0.0302	6.72822e-11	0.0197	0.5161	0.0483	0.6826	42.4655
rs75243280	C	T	0.2323	0.3314	0.0339	7.36716e-12	-0.013	0.2875	0.0535	0.8083	46.9569
rs7550821	T	C	-0.2551	0.2441	0.035	3.26964e-13	0.1668	0.2242	0.058	0.004028	53.1233
rs7627756	A	G	0.2162	0.5615	0.0301	6.2748e-13	0.0462	0.6302	0.05	0.3552	51.5915
rs79111787	C	T	0.9076	0.0322	0.1412	1.275e-10	-0.0466	0.08226	0.0885	0.598401	41.3161
Haemorrhagic disorder due to circulating anticoagulants
rs10447389	A	G	-0.2764	0.2687	0.034	4.41774e-16	0.1575	0.2245	0.158	0.3189	66.0873
rs10732882	G	T	0.2405	0.5941	0.0318	3.67959e-14	-0.0828	0.4957	0.1314	0.5286	57.1974
rs10735418	C	T	-0.1954	0.3722	0.0321	1.13999e-09	-0.4111	0.3433	0.1383	0.00296401	37.0543
rs12043492	T	C	0.2166	0.4212	0.0313	4.35211e-12	0.275	0.3846	0.1342	0.0404902	47.8882
rs12666349	C	T	-0.2548	0.1972	0.0436	5.22697e-09	-0.1899	0.2272	0.1569	0.2262	34.1528
rs12903325	G	T	0.2216	0.2404	0.0357	5.47596e-10	0.2144	0.2241	0.1567	0.1712	38.5304
rs1488106	C	T	-0.1827	0.6279	0.0311	4.246e-09	0.2059	0.6184	0.1347	0.1264	34.5109
rs1511762	C	T	-0.2642	0.7814	0.0374	1.53215e-12	-0.2047	0.8428	0.1788	0.2523	49.9025
rs1726672	T	C	-0.2038	0.3036	0.0329	6.047e-10	-0.0171	0.3829	0.1338	0.8981	38.3722
rs2275558	A	G	-0.2335	0.2212	0.0402	6.44303e-09	0.3412	0.21	0.1661	0.0399899	33.7382
rs2492286	T	G	0.2808	0.1519	0.0428	5.29298e-11	-0.0869	0.1105	0.2084	0.6765	43.0434
rs2736099	G	A	-0.2326	0.6462	0.0334	3.46976e-12	0.1366	0.6685	0.1387	0.3246	48.4983
rs34003787	T	C	0.3239	0.0862	0.0581	2.53998e-08	0.1362	0.04796	0.3049	0.655101	31.0792
rs3917672	G	A	0.2622	0.5142	0.0304	5.94566e-18	-0.1633	0.4625	0.1307	0.2114	74.3906
rs4240228	T	G	0.2547	0.7168	0.0334	2.46604e-14	0.1454	0.7057	0.1432	0.3099	58.152
rs57941717	T	G	0.2908	0.2528	0.0357	3.71022e-16	-0.2017	0.2529	0.1501	0.1791	66.3517
rs6414374	G	A	-0.3214	0.8375	0.0418	1.42102e-14	-0.1281	0.8521	0.1846	0.4876	59.1206
rs6577536	G	A	-0.1968	0.5157	0.0302	6.72822e-11	0.1018	0.5161	0.1303	0.4346	42.4655
rs75243280	C	T	0.2323	0.3314	0.0339	7.36716e-12	0.0519	0.2875	0.1445	0.719399	46.9569
rs7550821	T	C	-0.2551	0.2441	0.035	3.26964e-13	0.0279	0.2241	0.1557	0.858	53.1233
rs7627756	A	G	0.2162	0.5615	0.0301	6.2748e-13	0.0751	0.6301	0.1346	0.5765	51.5915
rs79111787	C	T	0.9076	0.0322	0.1412	1.275e-10	0.2788	0.08228	0.2371	0.2397	41.3161
Other and unspecified coagulation defects
rs10447389	A	G	-0.2764	0.2687	0.034	4.41774e-16	0.0473	0.2245	0.0721	0.5121	66.0873
rs10732882	G	T	0.2405	0.5941	0.0318	3.67959e-14	-0.0013	0.4958	0.0605	0.9826	57.1974
rs10735418	C	T	-0.1954	0.3722	0.0321	1.13999e-09	-0.0123	0.3433	0.0636	0.8466	37.0543
rs12043492	T	C	0.2166	0.4212	0.0313	4.35211e-12	-0.0279	0.3845	0.0618	0.6513	47.8882
rs12666349	C	T	-0.2548	0.1972	0.0436	5.22697e-09	0.0192	0.2272	0.0723	0.7906	34.1528
rs12903325	G	T	0.2216	0.2404	0.0357	5.47596e-10	-0.0454	0.2241	0.0721	0.5282	38.5304
rs1488106	C	T	-0.1827	0.6279	0.0311	4.246e-09	-0.0244	0.6184	0.0621	0.6945	34.5109
rs1511762	C	T	-0.2642	0.7814	0.0374	1.53215e-12	-0.0874	0.8428	0.0822	0.2877	49.9025
rs1726672	T	C	-0.2038	0.3036	0.0329	6.047e-10	0.0698	0.383	0.0619	0.2596	38.3722
rs2275558	A	G	-0.2335	0.2212	0.0402	6.44303e-09	0.2414	0.21	0.0767	0.00165699	33.7382
rs2492286	T	G	0.2808	0.1519	0.0428	5.29298e-11	0.133	0.1106	0.0962	0.1667	43.0434
rs2736099	G	A	-0.2326	0.6462	0.0334	3.46976e-12	-0.0029	0.6685	0.0639	0.9634	48.4983
rs34003787	T	C	0.3239	0.0862	0.0581	2.53998e-08	0.0626	0.04796	0.1432	0.6622	31.0792
rs3917672	G	A	0.2622	0.5142	0.0304	5.94566e-18	-0.0344	0.4625	0.0602	0.5683	74.3906
rs4240228	T	G	0.2547	0.7168	0.0334	2.46604e-14	0.0887	0.7057	0.066	0.1791	58.152
rs57941717	T	G	0.2908	0.2528	0.0357	3.71022e-16	-0.0415	0.2529	0.0692	0.5481	66.3517
rs6414374	G	A	-0.3214	0.8375	0.0418	1.42102e-14	0.0193	0.8521	0.0854	0.8214	59.1206
rs6577536	G	A	-0.1968	0.5157	0.0302	6.72822e-11	-0.0346	0.5161	0.06	0.5639	42.4655
rs75243280	C	T	0.2323	0.3314	0.0339	7.36716e-12	-0.0561	0.2875	0.0666	0.3998	46.9569
rs7550821	T	C	-0.2551	0.2441	0.035	3.26964e-13	0.1565	0.2242	0.0722	0.0301203	53.1233
rs7627756	A	G	0.2162	0.5615	0.0301	6.2748e-13	0.023	0.6301	0.0621	0.7113	51.5915
rs79111787	C	T	0.9076	0.0322	0.1412	1.275e-10	-0.1345	0.08224	0.1105	0.2234	41.3161
Purpura and other haemorrhagic conditions
rs10447389	A	G	-0.2764	0.2687	0.034	4.41774e-16	0.0412	0.2246	0.0405	0.3089	66.0873
rs10732882	G	T	0.2405	0.5941	0.0318	3.67959e-14	0.018	0.4958	0.0337	0.593999	57.1974
rs10735418	C	T	-0.1954	0.3722	0.0321	1.13999e-09	0.0184	0.3433	0.0353	0.6017	37.0543
rs12043492	T	C	0.2166	0.4212	0.0313	4.35211e-12	0.0295	0.3846	0.0344	0.3899	47.8882
rs12666349	C	T	-0.2548	0.1972	0.0436	5.22697e-09	0.0515	0.2273	0.0402	0.2004	34.1528
rs12903325	G	T	0.2216	0.2404	0.0357	5.47596e-10	0.0196	0.2241	0.0401	0.6246	38.5304
rs1488106	C	T	-0.1827	0.6279	0.0311	4.246e-09	0.0071	0.6184	0.0345	0.8373	34.5109
rs1511762	C	T	-0.2642	0.7814	0.0374	1.53215e-12	-0.0588	0.8427	0.0456	0.1972	49.9025
rs1726672	T	C	-0.2038	0.3036	0.0329	6.047e-10	0.0069	0.3829	0.0344	0.8418	38.3722
rs2275558	A	G	-0.2335	0.2212	0.0402	6.44303e-09	-0.026	0.2099	0.0426	0.5417	33.7382
rs2492286	T	G	0.2808	0.1519	0.0428	5.29298e-11	-0.01	0.1105	0.0534	0.8518	43.0434
rs2736099	G	A	-0.2326	0.6462	0.0334	3.46976e-12	0.0189	0.6685	0.0355	0.5955	48.4983
rs34003787	T	C	0.3239	0.0862	0.0581	2.53998e-08	0.1942	0.04803	0.0788	0.0137199	31.0792
rs3917672	G	A	0.2622	0.5142	0.0304	5.94566e-18	-0.031	0.4625	0.0335	0.3549	74.3906
rs4240228	T	G	0.2547	0.7168	0.0334	2.46604e-14	-0.0135	0.7056	0.0367	0.712	58.152
rs57941717	T	G	0.2908	0.2528	0.0357	3.71022e-16	-0.03	0.2528	0.0386	0.437	66.3517
rs6414374	G	A	-0.3214	0.8375	0.0418	1.42102e-14	-0.057	0.8521	0.0474	0.2295	59.1206
rs6577536	G	A	-0.1968	0.5157	0.0302	6.72822e-11	0.0274	0.5162	0.0334	0.4127	42.4655
rs75243280	C	T	0.2323	0.3314	0.0339	7.36716e-12	0.0373	0.2876	0.0371	0.3143	46.9569
rs7550821	T	C	-0.2551	0.2441	0.035	3.26964e-13	-0.0257	0.2241	0.0401	0.520701	53.1233
rs7627756	A	G	0.2162	0.5615	0.0301	6.2748e-13	0.0429	0.6302	0.0345	0.2145	51.5915
rs79111787	C	T	0.9076	0.0322	0.1412	1.275e-10	0	0.08226	0.0617	0.9994	41.3161
Allergic purpura
rs10447389	A	G	-0.2764	0.2687	0.034	4.41774e-16	0.0297	0.2245	0.0801	0.7104	66.0873
rs10732882	G	T	0.2405	0.5941	0.0318	3.67959e-14	0.0546	0.4958	0.0659	0.4073	57.1974
rs10735418	C	T	-0.1954	0.3722	0.0321	1.13999e-09	0.0966	0.3434	0.069	0.1617	37.0543
rs12043492	T	C	0.2166	0.4212	0.0313	4.35211e-12	-0.0394	0.3845	0.0673	0.558399	47.8882
rs12666349	C	T	-0.2548	0.1972	0.0436	5.22697e-09	0.0057	0.2272	0.0788	0.9426	34.1528
rs12903325	G	T	0.2216	0.2404	0.0357	5.47596e-10	0.0213	0.2241	0.0786	0.7861	38.5304
rs1488106	C	T	-0.1827	0.6279	0.0311	4.246e-09	-0.0096	0.6184	0.0675	0.8871	34.5109
rs1511762	C	T	-0.2642	0.7814	0.0374	1.53215e-12	0.0154	0.8428	0.0894	0.8628	49.9025
rs1726672	T	C	-0.2038	0.3036	0.0329	6.047e-10	0.0255	0.3829	0.0673	0.704301	38.3722
rs2275558	A	G	-0.2335	0.2212	0.0402	6.44303e-09	-0.1266	0.2099	0.0831	0.1278	33.7382
rs2492286	T	G	0.2808	0.1519	0.0428	5.29298e-11	-0.1383	0.1105	0.1043	0.185	43.0434
rs2736099	G	A	-0.2326	0.6462	0.0334	3.46976e-12	0.0027	0.6685	0.0695	0.9688	48.4983
rs34003787	T	C	0.3239	0.0862	0.0581	2.53998e-08	0.0628	0.04796	0.1545	0.684499	31.0792
rs3917672	G	A	0.2622	0.5142	0.0304	5.94566e-18	-0.0689	0.4625	0.0656	0.2934	74.3906
rs4240228	T	G	0.2547	0.7168	0.0334	2.46604e-14	-0.1127	0.7056	0.0719	0.1172	58.152
rs57941717	T	G	0.2908	0.2528	0.0357	3.71022e-16	-0.1717	0.2528	0.0754	0.0228702	66.3517
rs6414374	G	A	-0.3214	0.8375	0.0418	1.42102e-14	-0.0078	0.8521	0.0927	0.9326	59.1206
rs6577536	G	A	-0.1968	0.5157	0.0302	6.72822e-11	0.088	0.5162	0.0654	0.1783	42.4655
rs75243280	C	T	0.2323	0.3314	0.0339	7.36716e-12	0.0641	0.2875	0.0725	0.377	46.9569
rs7550821	T	C	-0.2551	0.2441	0.035	3.26964e-13	0.0162	0.2241	0.0785	0.836	53.1233
rs7627756	A	G	0.2162	0.5615	0.0301	6.2748e-13	0.0718	0.6301	0.0676	0.2883	51.5915
rs79111787	C	T	0.9076	0.0322	0.1412	1.275e-10	-0.0323	0.08227	0.1197	0.787501	41.3161
Other nonthrombocytopenic purpura
rs10447389	A	G	-0.2764	0.2687	0.034	4.41774e-16	0.0672	0.2245	0.1839	0.7149	66.0873
rs10732882	G	T	0.2405	0.5941	0.0318	3.67959e-14	-0.1466	0.4957	0.1536	0.34	57.1974
rs10735418	C	T	-0.1954	0.3722	0.0321	1.13999e-09	-0.2787	0.3433	0.1616	0.0845805	37.0543
rs12043492	T	C	0.2166	0.4212	0.0313	4.35211e-12	0.0135	0.3845	0.1566	0.9311	47.8882
rs12666349	C	T	-0.2548	0.1972	0.0436	5.22697e-09	-0.2659	0.2272	0.1835	0.1474	34.1528
rs12903325	G	T	0.2216	0.2404	0.0357	5.47596e-10	0.1704	0.2241	0.1822	0.3496	38.5304
rs1488106	C	T	-0.1827	0.6279	0.0311	4.246e-09	0.112	0.6184	0.1573	0.4766	34.5109
rs1511762	C	T	-0.2642	0.7814	0.0374	1.53215e-12	0.1976	0.8428	0.2073	0.3405	49.9025
rs1726672	T	C	-0.2038	0.3036	0.0329	6.047e-10	0.0891	0.3829	0.157	0.570401	38.3722
rs2275558	A	G	-0.2335	0.2212	0.0402	6.44303e-09	0.0058	0.2099	0.1939	0.9763	33.7382
rs2492286	T	G	0.2808	0.1519	0.0428	5.29298e-11	0.3214	0.1106	0.2426	0.1853	43.0434
rs2736099	G	A	-0.2326	0.6462	0.0334	3.46976e-12	0.2419	0.6685	0.1619	0.1353	48.4983
rs34003787	T	C	0.3239	0.0862	0.0581	2.53998e-08	0.2185	0.04796	0.3581	0.5417	31.0792
rs3917672	G	A	0.2622	0.5142	0.0304	5.94566e-18	-0.048	0.4625	0.1529	0.7538	74.3906
rs4240228	T	G	0.2547	0.7168	0.0334	2.46604e-14	0.0629	0.7057	0.1668	0.7061	58.152
rs57941717	T	G	0.2908	0.2528	0.0357	3.71022e-16	-0.1898	0.2529	0.176	0.2808	66.3517
rs6414374	G	A	-0.3214	0.8375	0.0418	1.42102e-14	-0.0418	0.8521	0.2161	0.8467	59.1206
rs6577536	G	A	-0.1968	0.5157	0.0302	6.72822e-11	0.0913	0.5161	0.1524	0.549301	42.4655
rs75243280	C	T	0.2323	0.3314	0.0339	7.36716e-12	0.0883	0.2875	0.1689	0.600999	46.9569
rs7550821	T	C	-0.2551	0.2441	0.035	3.26964e-13	-0.1313	0.2241	0.1817	0.4698	53.1233
rs7627756	A	G	0.2162	0.5615	0.0301	6.2748e-13	0.0307	0.6301	0.1578	0.8457	51.5915
rs79111787	C	T	0.9076	0.0322	0.1412	1.275e-10	-0.5291	0.08226	0.2822	0.0608205	41.3161
Idiopathic thrombocytopenic purpura
rs10447389	A	G	-0.2764	0.2687	0.034	4.41774e-16	0.031	0.2245	0.0858	0.7183	66.0873
rs10732882	G	T	0.2405	0.5941	0.0318	3.67959e-14	-0.0321	0.4957	0.0722	0.6569	57.1974
rs10735418	C	T	-0.1954	0.3722	0.0321	1.13999e-09	-0.0829	0.3433	0.0758	0.2742	37.0543
rs12043492	T	C	0.2166	0.4212	0.0313	4.35211e-12	0.0619	0.3846	0.0736	0.4007	47.8882
rs12666349	C	T	-0.2548	0.1972	0.0436	5.22697e-09	0.1099	0.2272	0.0862	0.2024	34.1528
rs12903325	G	T	0.2216	0.2404	0.0357	5.47596e-10	-0.0968	0.2241	0.0861	0.2611	38.5304
rs1488106	C	T	-0.1827	0.6279	0.0311	4.246e-09	0.0073	0.6184	0.0739	0.9212	34.5109
rs1511762	C	T	-0.2642	0.7814	0.0374	1.53215e-12	0.0429	0.8428	0.0977	0.660201	49.9025
rs1726672	T	C	-0.2038	0.3036	0.0329	6.047e-10	-0.0436	0.3829	0.0737	0.5543	38.3722
rs2275558	A	G	-0.2335	0.2212	0.0402	6.44303e-09	-0.0557	0.2099	0.0912	0.541499	33.7382
rs2492286	T	G	0.2808	0.1519	0.0428	5.29298e-11	0.0399	0.1105	0.1144	0.727601	43.0434
rs2736099	G	A	-0.2326	0.6462	0.0334	3.46976e-12	0.0163	0.6685	0.0759	0.8298	48.4983
rs34003787	T	C	0.3239	0.0862	0.0581	2.53998e-08	0.3165	0.04799	0.168	0.0595703	31.0792
rs3917672	G	A	0.2622	0.5142	0.0304	5.94566e-18	-0.0881	0.4625	0.0718	0.2199	74.3906
rs4240228	T	G	0.2547	0.7168	0.0334	2.46604e-14	0.0665	0.7057	0.0784	0.3964	58.152
rs57941717	T	G	0.2908	0.2528	0.0357	3.71022e-16	-0.0577	0.2529	0.0827	0.485	66.3517
rs6414374	G	A	-0.3214	0.8375	0.0418	1.42102e-14	-0.0657	0.8521	0.1014	0.517101	59.1206
rs6577536	G	A	-0.1968	0.5157	0.0302	6.72822e-11	-0.0263	0.5161	0.0715	0.7127	42.4655
rs75243280	C	T	0.2323	0.3314	0.0339	7.36716e-12	0.0363	0.2875	0.0795	0.6474	46.9569
rs7550821	T	C	-0.2551	0.2441	0.035	3.26964e-13	-0.0357	0.2241	0.0857	0.677001	53.1233
rs7627756	A	G	0.2162	0.5615	0.0301	6.2748e-13	0.0715	0.6301	0.074	0.334	51.5915
rs79111787	C	T	0.9076	0.0322	0.1412	1.275e-10	0.0015	0.08227	0.1327	0.9913	41.3161
Secondary thrombocytopenia
rs10447389	A	G	-0.2764	0.2687	0.034	4.41774e-16	0.1594	0.2245	0.1775	0.3691	66.0873
rs10732882	G	T	0.2405	0.5941	0.0318	3.67959e-14	0.0505	0.4958	0.1472	0.731499	57.1974
rs10735418	C	T	-0.1954	0.3722	0.0321	1.13999e-09	-0.161	0.3433	0.1545	0.2972	37.0543
rs12043492	T	C	0.2166	0.4212	0.0313	4.35211e-12	-0.1032	0.3845	0.1502	0.4921	47.8882
rs12666349	C	T	-0.2548	0.1972	0.0436	5.22697e-09	0.0456	0.2272	0.176	0.7956	34.1528
rs12903325	G	T	0.2216	0.2404	0.0357	5.47596e-10	0.3612	0.2241	0.175	0.0390499	38.5304
rs1488106	C	T	-0.1827	0.6279	0.0311	4.246e-09	0.0685	0.6184	0.1508	0.6497	34.5109
rs1511762	C	T	-0.2642	0.7814	0.0374	1.53215e-12	0.153	0.8428	0.1998	0.4437	49.9025
rs1726672	T	C	-0.2038	0.3036	0.0329	6.047e-10	-0.1071	0.3829	0.1503	0.4759	38.3722
rs2275558	A	G	-0.2335	0.2212	0.0402	6.44303e-09	-0.2052	0.2099	0.186	0.2698	33.7382
rs2492286	T	G	0.2808	0.1519	0.0428	5.29298e-11	0.386	0.1106	0.2328	0.0973307	43.0434
rs2736099	G	A	-0.2326	0.6462	0.0334	3.46976e-12	-0.0813	0.6685	0.1553	0.600701	48.4983
rs34003787	T	C	0.3239	0.0862	0.0581	2.53998e-08	0.236	0.04796	0.3447	0.4936	31.0792
rs3917672	G	A	0.2622	0.5142	0.0304	5.94566e-18	0.0255	0.4625	0.1465	0.8618	74.3906
rs4240228	T	G	0.2547	0.7168	0.0334	2.46604e-14	0.0812	0.7057	0.16	0.611899	58.152
rs57941717	T	G	0.2908	0.2528	0.0357	3.71022e-16	0.1465	0.2529	0.1684	0.3846	66.3517
rs6414374	G	A	-0.3214	0.8375	0.0418	1.42102e-14	-0.215	0.8521	0.2071	0.2993	59.1206
rs6577536	G	A	-0.1968	0.5157	0.0302	6.72822e-11	0.127	0.5161	0.1459	0.3843	42.4655
[truncated: 682 more rows]

## Sheet: Supplementary Table 7
Supplementary Table 7. Index instrumental SNPs for DNA methylation-estimated plasminogen activator inhibitor-1 levels and the effects, standard errors on haematologic diseases in the discovery analysis.
[truncated: 297 more rows]

[truncated: 6 more sheets: Supplementary Table 8, Supplementary Table 9, Supplementary Table 10, Supplementary Table 11, Supplementary Table 12, Supplementary Table 13]
